# Supplementary material for: Statistical significance of quantitative PCR
Source: BMC Bioinformatics. 2007 Apr 20;8:131. doi: 10.1186/1471-2105-8-131 (PMC1868764; doi:10.1186/1471-2105-8-131)
Supplement: Additional file 2 — Complete set of data and macro. Excel file containing all raw qPCR data and the macro used into the present article. [file 1471-2105-8-131-S2.ZIP]

Archive with 11 entries (11 files):
- L27 (1).xls
- L27 (2).xls
- PAI1.xls
- Perl.xls
- TGF induction (1).xls
- Cav.xls
- CTGF.xls
- Elastin.xls
- FN.xls
- SigmoidFit.rtf
- ExpoFit.rtf
