# Supplementary material for: Statistical significance of quantitative PCR
Source: BMC Bioinformatics. 2007 Apr 20;8:131. doi: 10.1186/1471-2105-8-131 (PMC1868764; doi:10.1186/1471-2105-8-131)
Supplement: Additional file 2 — Complete set of data and macro. Excel file containing all raw qPCR data and the macro used into the present article. [file 1471-2105-8-131-S2.ZIP › L27 (1).xls]

## Sheet: L27 Report
Applied Biosystems - Sequence Detection Systems 1.9.1
Filename:	L27 for ANOVA
User:
Date:	Ven, 12 nov 2004
Comment:
Plate Type:	7700 Single Reporter	Standard Plate
PCR Volume:	25
Exposure time:	10
Thermal Cycler Conditions
Cycle	Temperature	Time	Repeat	Ramp Time	Auto Increment
Hold	95	1899-12-31 10:00:00		Auto
Cycle	95	1899-12-31 00:15:00	40	Auto
	62	1899-12-31 01:00:00		Auto
Standard Curve
0	0	0	0.3	(3 , 10)
Sample Information
Well	Type	Sample Name	Replicate	Ct	Quantity	Std. Dev.	Mean
A1	UNKN	1A 0		19.38		0	0
A2	UNKN	1B 0		19.36		0	0
A3	UNKN	1C 0		19.55		0	0
A4	UNKN	1D 0		19.46		0	0
A5	UNKN	1E 0		19.37		0	0
A6	UNKN	1A 1		23.29		0	0
A7	UNKN	1B 1		23.25		0	0
A8	UNKN	1C 1		23.34		0	0
A9	UNKN	1D 1		23.2		0	0
A10	UNKN	1E 1		23.16		0	0
A11	UNKN	1A 3		30.83		0	0
A12	UNKN	1B 3		30.56		0	0
B1	UNKN	1A 1.3		26.2		0	0
B2	UNKN	1B 1.3		25.82		0	0
B3	UNKN	1C 1.3		26.16		0	0
B4	UNKN	1D 1.3		26.13		0	0
B5	UNKN	1E 1.3		26.09		0	0
B6	UNKN	1A 2		27.23		0	0
B7	UNKN	1B 2		27.27		0	0
B8	UNKN	1C 2		27.21		0	0
B9	UNKN	1D 2		27.11		0	0
B10	UNKN	1E 2		27.06		0	0
B11	UNKN	1C 3		30.53		0	0
B12	UNKN	1D 3		30.51		0	0
C1	UNKN	2A 0		19.49		0	0
C2	UNKN	2B 0		19.66		0	0
C3	UNKN	2C 0		19.64		0	0
C4	UNKN	2D 0		19.63		0	0
C5	UNKN	2E 0		19.68		0	0
C6	UNKN	2A 1		23.42		0	0
C7	UNKN	2B 1		23.63		0	0
C8	UNKN	2C 1		23.43		0	0
C9	UNKN	2D 1		23.35		0	0
C10	UNKN	2E 1		23.35		0	0
C11	UNKN	2A 3		30.81		0	0
C12	UNKN	2B 3		31.25		0	0
D1	UNKN	2A 1.3		26.34		0	0
D2	UNKN	2B 1.3		26.27		0	0
D3	UNKN	2C 1.3		26.36		0	0
D4	UNKN	2D 1.3		26.21		0	0
D5	UNKN	2E 1.3		26.29		0	0
D6	UNKN	2A 2		27.46		0	0
D7	UNKN	2B 2		27.43		0	0
D8	UNKN	2C 2		27.55		0	0
D9	UNKN	2D 2		27.42		0	0
D10	UNKN	2E 2		27.39		0	0
D11	UNKN	2C 3		30.51		0	0
D12	UNKN	2D 3		30.93		0	0
E1	UNKN	3A 0		17.81		0	0
E2	UNKN	3B 0		17.87		0	0
E3	UNKN	3C 0		17.94		0	0
E4	UNKN	3D 0		17.93		0	0
E5	UNKN	3E 0		18.01		0	0
E6	UNKN	3A 1		21.61		0	0
E7	UNKN	3B 1		21.59		0	0
E8	UNKN	3C 1		21.55		0	0
E9	UNKN	3D 1		21.6		0	0
E10	UNKN	3E 1		21.64		0	0
E11	UNKN	3A 3		29.2		0	0
E12	UNKN	3B 3		29.26		0	0
F1	UNKN	3A 1.3		24.18		0	0
F2	UNKN	3B 1.3		24.26		0	0
F3	UNKN	3C 1.3		24.26		0	0
F4	UNKN	3D 1.3		24.23		0	0
F5	UNKN	3E 1.3		24.39		0	0
F6	UNKN	3A 2		25.58		0	0
F7	UNKN	3B 2		25.63		0	0
F8	UNKN	3C 2		25.67		0	0
F9	UNKN	3D 2		25.64		0	0
F10	UNKN	3E 2		25.68		0	0
F11	UNKN	4A 3		31.37		0	0
F12	UNKN	3D 3		29.41		0	0
G1	UNKN	4A 0		19.85		0	0
G2	UNKN	4B 0		19.96		0	0
G3	UNKN	4C 0		19.99		0	0
G4	UNKN	4D 0		20.06		0	0
G5	UNKN	4E 0		20.17		0	0
G6	UNKN	4A 1		24.13		0	0
G7	UNKN	4B 1		24.02		0	0
G8	UNKN	4C 1		24.1		0	0
G9	UNKN	4D 1		24.18		0	0
G10	UNKN	4E 1		24.15		0	0
G11	UNKN	3C 3		30.01		0	0
G12	UNKN	4B 3		32.04		0	0
H1	UNKN	4A 1.3		27.02		0	0
H2	UNKN	4B 1.3		27.08		0	0
H3	UNKN	4C 1.3		27.08		0	0
H4	UNKN	4D 1.3		27.11		0	0
H5	UNKN	4E 1.3		27.18		0	0
H6	UNKN	4A 2		28.25		0	0
H7	UNKN	4B 2		28.4		0	0
H8	UNKN	4C 2		28.31		0	0
H9	UNKN	4D 2		28.45		0	0
H10	UNKN	4E 2		40		0	0
H11	UNKN	4C 3		32.18		0	0
H12	UNKN	4D 3		31.24		0	0

## Sheet: L27 Results
Well	Reporter	Type	Baseline StdDev	deltaRn	Ct	Quantity	Replicate	Qty Mean	Qty StdDev	IPC	Sample Name
1	SYBR	UNKN	0.0040278	8.4097	19.38	-1		0	0	+	1A 0
2	SYBR	UNKN	0.0044548	8.6921	19.36	-1		0	0	+	1B 0
3	SYBR	UNKN	0.0039639	8.9161	19.55	-1		0	0	+	1C 0
4	SYBR	UNKN	0.0043212	8.5713	19.46	-1		0	0	+	1D 0
5	SYBR	UNKN	0.0012642	8.7075	19.37	-1		0	0	+	1E 0
6	SYBR	UNKN	0.0011563	8.6051	23.29	-1		0	0	+	1A 1
7	SYBR	UNKN	0.00159	8.7007	23.25	-1		0	0	+	1B 1
8	SYBR	UNKN	0.00089534	8.8798	23.34	-1		0	0	+	1C 1
9	SYBR	UNKN	0.0013806	8.8132	23.2	-1		0	0	+	1D 1
10	SYBR	UNKN	0.0006382	8.7093	23.16	-1		0	0	+	1E 1
11	SYBR	UNKN	0.00063787	8.3741	30.83	-1		0	0	+	1A 3
12	SYBR	UNKN	0.0019159	8.0679	30.56	-1		0	0	+	1B 3
13	SYBR	UNKN	0.00127	8.307	26.2	-1		0	0	+	1A 1.3
14	SYBR	UNKN	0.0012158	8.5813	25.82	-1		0	0	+	1B 1.3
15	SYBR	UNKN	0.0012042	9.1198	26.16	-1		0	0	+	1C 1.3
16	SYBR	UNKN	0.0012605	8.8771	26.13	-1		0	0	+	1D 1.3
17	SYBR	UNKN	0.001787	8.5722	26.09	-1		0	0	+	1E 1.3
18	SYBR	UNKN	0.00088955	8.5006	27.23	-1		0	0	+	1A 2
19	SYBR	UNKN	0.0011427	8.6742	27.27	-1		0	0	+	1B 2
20	SYBR	UNKN	0.0012543	8.4259	27.21	-1		0	0	+	1C 2
21	SYBR	UNKN	0.00090003	8.457	27.11	-1		0	0	+	1D 2
22	SYBR	UNKN	0.001502	8.2289	27.06	-1		0	0	+	1E 2
23	SYBR	UNKN	0.00094853	7.8841	30.53	-1		0	0	+	1C 3
24	SYBR	UNKN	0.0013959	7.5469	30.51	-1		0	0	+	1D 3
25	SYBR	UNKN	0.0011381	8.2681	19.49	-1		0	0	+	2A 0
26	SYBR	UNKN	0.0016996	8.2086	19.66	-1		0	0	+	2B 0
27	SYBR	UNKN	0.00088249	8.4067	19.64	-1		0	0	+	2C 0
28	SYBR	UNKN	0.00098912	8.35	19.63	-1		0	0	+	2D 0
29	SYBR	UNKN	0.0014227	8.3648	19.68	-1		0	0	+	2E 0
30	SYBR	UNKN	0.0010072	8.3038	23.42	-1		0	0	+	2A 1
31	SYBR	UNKN	0.0012305	8.3271	23.63	-1		0	0	+	2B 1
32	SYBR	UNKN	0.0013161	8.115	23.43	-1		0	0	+	2C 1
33	SYBR	UNKN	0.0014371	8.3266	23.35	-1		0	0	+	2D 1
34	SYBR	UNKN	0.0012377	8.0234	23.35	-1		0	0	+	2E 1
35	SYBR	UNKN	0.001633	7.5563	30.81	-1		0	0	+	2A 3
36	SYBR	UNKN	0.0012099	7.307	31.25	-1		0	0	+	2B 3
37	SYBR	UNKN	0.0014765	7.9057	26.34	-1		0	0	+	2A 1.3
38	SYBR	UNKN	0.0010944	7.7999	26.27	-1		0	0	+	2B 1.3
39	SYBR	UNKN	0.0015282	8.0619	26.36	-1		0	0	+	2C 1.3
40	SYBR	UNKN	0.001614	7.9522	26.21	-1		0	0	+	2D 1.3
41	SYBR	UNKN	0.00071782	8.0665	26.29	-1		0	0	+	2E 1.3
42	SYBR	UNKN	0.0014992	7.9485	27.46	-1		0	0	+	2A 2
43	SYBR	UNKN	0.0011163	7.9383	27.43	-1		0	0	+	2B 2
44	SYBR	UNKN	0.0011301	7.959	27.55	-1		0	0	+	2C 2
45	SYBR	UNKN	0.0016267	7.9454	27.42	-1		0	0	+	2D 2
46	SYBR	UNKN	0.0015304	7.8711	27.39	-1		0	0	+	2E 2
47	SYBR	UNKN	0.0010634	7.3304	30.51	-1		0	0	+	2C 3
48	SYBR	UNKN	0.00082184	7.1142	30.93	-1		0	0	+	2D 3
49	SYBR	UNKN	0.00091335	7.5699	17.81	-1		0	0	+	3A 0
50	SYBR	UNKN	0.0014555	7.8025	17.87	-1		0	0	+	3B 0
51	SYBR	UNKN	0.0013683	7.5995	17.94	-1		0	0	+	3C 0
52	SYBR	UNKN	0.0012492	7.6231	17.93	-1		0	0	+	3D 0
53	SYBR	UNKN	0.00168	7.6166	18.01	-1		0	0	+	3E 0
54	SYBR	UNKN	0.0011461	7.8893	21.61	-1		0	0	+	3A 1
55	SYBR	UNKN	0.0012926	7.719	21.59	-1		0	0	+	3B 1
56	SYBR	UNKN	0.0011969	7.6393	21.55	-1		0	0	+	3C 1
57	SYBR	UNKN	0.0010861	7.5816	21.6	-1		0	0	+	3D 1
58	SYBR	UNKN	0.00083625	7.6822	21.64	-1		0	0	+	3E 1
59	SYBR	UNKN	0.0016007	7.3109	29.2	-1		0	0	+	3A 3
60	SYBR	UNKN	0.0014521	7.3636	29.26	-1		0	0	+	3B 3
61	SYBR	UNKN	0.0017125	7.2728	24.18	-1		0	0	+	3A 1.3
62	SYBR	UNKN	0.0019601	7.6784	24.26	-1		0	0	+	3B 1.3
63	SYBR	UNKN	0.00067612	7.5191	24.26	-1		0	0	+	3C 1.3
64	SYBR	UNKN	0.0013154	7.6778	24.23	-1		0	0	+	3D 1.3
65	SYBR	UNKN	0.0010226	7.4848	24.39	-1		0	0	+	3E 1.3
66	SYBR	UNKN	0.0014202	7.5948	25.58	-1		0	0	+	3A 2
67	SYBR	UNKN	0.0011156	7.4932	25.63	-1		0	0	+	3B 2
68	SYBR	UNKN	0.00096269	7.7324	25.67	-1		0	0	+	3C 2
69	SYBR	UNKN	0.0011396	7.5498	25.64	-1		0	0	+	3D 2
70	SYBR	UNKN	0.00087455	7.6132	25.68	-1		0	0	+	3E 2
83	SYBR	UNKN	0.0044563	7.3836	30.01	-1		0	0	+	3C 3
72	SYBR	UNKN	0.0010156	7.2293	29.41	-1		0	0	+	3D 3
73	SYBR	UNKN	0.001614	7.3374	19.85	-1		0	0	+	4A 0
74	SYBR	UNKN	0.0013077	7.5605	19.96	-1		0	0	+	4B 0
75	SYBR	UNKN	0.001898	7.4035	19.99	-1		0	0	+	4C 0
76	SYBR	UNKN	0.0015576	7.7264	20.06	-1		0	0	+	4D 0
77	SYBR	UNKN	0.0011593	7.5767	20.17	-1		0	0	+	4E 0
78	SYBR	UNKN	0.0013141	7.8869	24.13	-1		0	0	+	4A 1
79	SYBR	UNKN	0.0016261	7.5851	24.02	-1		0	0	+	4B 1
80	SYBR	UNKN	0.0015494	7.9168	24.1	-1		0	0	+	4C 1
81	SYBR	UNKN	0.0032868	7.768	24.18	-1		0	0	+	4D 1
82	SYBR	UNKN	0.0028943	7.9476	24.15	-1		0	0	+	4E 1
71	SYBR	UNKN	0.00046219	6.621	31.37	-1		0	0	+	4A 3
84	SYBR	UNKN	0.0039936	6.7404	32.04	-1		0	0	+	4B 3
85	SYBR	UNKN	0.0029551	7.1982	27.02	-1		0	0	+	4A 1.3
86	SYBR	UNKN	0.0033069	7.8495	27.08	-1		0	0	+	4B 1.3
87	SYBR	UNKN	0.0037632	7.6432	27.08	-1		0	0	+	4C 1.3
88	SYBR	UNKN	0.0037442	7.158	27.11	-1		0	0	+	4D 1.3
89	SYBR	UNKN	0.0044327	7.9058	27.18	-1		0	0	+	4E 1.3
90	SYBR	UNKN	0.0044914	7.871	28.25	-1		0	0	+	4A 2
91	SYBR	UNKN	0.0045415	7.7275	28.4	-1		0	0	+	4B 2
92	SYBR	UNKN	0.0034658	7.9311	28.31	-1		0	0	+	4C 2
93	SYBR	UNKN	0.0032582	7.7324	28.45	-1		0	0	+	4D 2
94	SYBR	UNKN	0.0022927	0.045081	40	-1		0	0	-	4E 2
95	SYBR	UNKN	0.0038006	6.5786	32.18	-1		0	0	+	4C 3
96	SYBR	UNKN	0.0039987	6.4661	31.24	-1		0	0	+	4D 3
Slope	0	cycles/log decade
Intercept	0	cycles
R^2	0
Fit StdDev	0
Threshold detection parameters:
Baseline start	3
Baseline stop	10
Avg. std. dev.	0.001782
Multiplier	10
Threshold	0.3	(Adjusted Manually)

## Sheet: L27 Clipped
		Cycle No.	1.SYBR	2.SYBR	3.SYBR	4.SYBR	5.SYBR	6.SYBR	7.SYBR	8.SYBR	9.SYBR	10.SYBR	11.SYBR	12.SYBR	13.SYBR	14.SYBR	15.SYBR	16.SYBR	17.SYBR	18.SYBR	19.SYBR	20.SYBR	21.SYBR	22.SYBR	23.SYBR	24.SYBR	25.SYBR	26.SYBR	27.SYBR	28.SYBR	29.SYBR	30.SYBR	31.SYBR	32.SYBR	33.SYBR	34.SYBR	35.SYBR	36.SYBR	37.SYBR	38.SYBR	39.SYBR	40.SYBR	41.SYBR	42.SYBR	43.SYBR	44.SYBR	45.SYBR	46.SYBR	47.SYBR
		1	-0.00654089	-0.00504774	-0.00370339	-0.00799614	-0.00134569	-0.00206804	-0.000707179	0.000173002	-0.00147447	-0.00174743	-0.00263977	-0.00124329	-0.001324	-0.000143528	0.0013518	0.00162157	-0.00122476	0.0025942	0.000227302	0.00330448	-0.000330001	-0.00105116	-0.00171077	-0.00126845	0.00186029	0.00160283	-0.000869185	0.00303063	0.00371757	0.00208762	0.0015645	0.00129273	-0.000349194	0.000671983	0.00069356	-0.00211602	0.00371724	0.00142473	0.00279096	0.00493699	0.00201639	0.00128004	-0.00136405	0.000839204	0.00139624	0.000226319	-0.00179353
		2	-0.00327641	-0.00106338	-0.0031617	-0.0025892	-0.000571608	-0.00211638	0.000158638	0.00123981	0.00213677	0.000971377	0.00116858	0.00210238	0.000157922	-0.000177443	0.00175375	0.00214514	0.000389844	0.00171485	0.00110167	0.00118855	9.17614e-05	0.000968367	-0.00149405	0.000727117	0.00103164	0.000939012	0.00226423	0.00207531	0.00154641	-0.00132388	0.00234926	-0.000438839	0.0021185	0.000771046	0.00208354	0.000238568	0.00196493	0.00119165	0.00132999	0.00285226	0.00128388	-0.000819117	-0.000996083	0.00116065	0.000711471	0.00134626	0.00110057
		3	-0.00246686	-0.00102872	-0.00195301	-0.00162134	0.000471979	-0.000285178	0.000706941	-0.000240236	0.00153863	-6.4373e-06	0.000212133	-0.00114796	1.37985e-05	-0.000299931	0.00149736	0.000468999	0.000972778	0.00113738	2.07424e-05	0.00063479	0.000525892	0.000211686	-0.000287712	0.000841856	-0.000360936	0.000159413	-0.000300676	0.000823021	0.00100601	0.000489861	-0.00040248	0.000350743	0.000191152	0.000179052	0.000548929	0.00102031	0.000592977	0.000449926	7.63238e-05	-0.000892788	-7.47442e-05	-0.000525653	0.000424474	0.000468075	0.0015564	0.000836372	0.000212014
		4	-0.00162557	-0.001912	-0.00237954	-0.00206694	-0.00197569	-0.000744015	-0.00187847	-0.00126168	-0.00228423	-0.000900119	-0.000628531	-0.0020166	-0.00126913	-0.000135571	-0.00182998	-0.000629127	-0.00190416	-0.00171366	-0.00150371	-0.00192305	-0.000916362	-0.00106618	-0.000879556	-0.00263366	-0.0011839	-0.00210527	-0.000754058	-0.00193757	-0.00222054	-0.00208625	-0.00074932	-0.001138	-0.00250965	-0.00204411	-0.00262845	-0.00195596	-0.00158557	-0.00123251	-0.00179025	-0.00196955	-0.00111136	-0.00203869	-0.00178155	-0.00182676	-0.00267014	-0.00238726	-0.00135055
		5	-0.000666231	-0.0008533	0.00108406	-0.000817805	0.000884145	0.000263631	0.000179619	0.000570476	-0.000602096	0.000840425	-0.000137389	0.00040856	0.000598341	0.000582248	-0.00134459	-0.00162876	-0.00111234	9.34601e-05	0.000283182	-0.000309914	-0.000962943	-0.00154015	0.000172257	0.00050351	0.000268668	0.0001719	0.00013265	8.5026e-05	-0.000201315	0.000867963	-0.000441223	0.000149041	0.000534981	0.000166208	-0.00038144	0.000129491	-0.000917405	0.000481963	0.000685722	0.00180206	0.000371724	0.00169018	-0.000236005	0.000337928	-0.00103781	-0.000968903	0.000145018
		6	0.0025368	0.00137973	0.00168288	0.00292766	0.00164449	0.00108737	0.00218114	0.00154945	0.000174463	-0.000240564	0.000799298	0.00253344	0.00105396	0.000254601	0.0012933	0.000893533	0.00183341	0.000216812	0.000802636	0.0015853	0.0011206	0.00174764	0.00196895	0.000609666	0.00211018	0.00140494	0.00104845	0.00119004	0.00129124	0.000841051	0.00185448	0.00137478	0.00187069	0.00187358	0.00188836	0.000830352	0.00171873	0.000553161	0.00153336	0.00172585	0.000688583	0.00071159	0.00147641	0.000400692	0.00244737	0.00211924	0.00160646
		7	0.00379956	0.000307918	0.00148103	0.000596702	-0.00129953	-0.000793219	-0.00224355	-0.000177234	0.000828236	0.00103751	-0.000321269	0.00167328	-0.00113282	-0.00176448	0.000756651	0.0010027	-0.0010021	-0.000345945	0.000178963	-0.000298768	-6.23465e-05	0.00116345	-0.000780672	0.000585318	-0.000696868	-5.09322e-05	-0.000291407	-0.000248313	-0.000620574	9.21786e-05	-0.000259072	-0.0019744	0.000443101	0.000671834	0.00111377	-0.00050801	-0.000499934	-0.00138712	-0.00135714	0.000153601	0.00032112	0.000540376	0.00119653	0.000440925	-0.000128031	0.000882268	-0.000979215
		8	0.00247559	0.00579727	0.00339577	0.00497812	0.00112069	0.000786424	0.00120878	0.000166535	0.000789523	-0.00029844	0.000844568	0.00139654	0.00110853	0.00135454	-0.000322759	0.000257343	0.00311795	0.000865698	0.00181723	0.00159186	0.000913471	0.00199297	0.000711203	0.00139549	0.00123909	0.00190231	0.00100598	0.000618339	0.00220996	0.000421852	0.000858515	0.0015524	0.00100863	4.13358e-05	0.00132161	0.000293076	0.00184339	0.00191137	0.00257343	0.00017336	0.000835359	0.000994474	0.000327945	0.00115576	1.81496e-05	0.00102124	0.00138709
		9	0.00385445	0.00490203	0.0045611	0.00438312	-0.000791669	0.00159973	0.00101173	0.000400722	0.00118431	-0.000310093	-0.000949323	0.000144929	0.00149119	0.00156725	0.000422984	0.00153741	-0.000386775	0.000292629	7.85291e-05	1.57952e-05	0.000509948	-0.00185037	-0.000525922	0.000405371	-0.000542194	0.00138468	0.000634372	0.000186682	-0.000434846	0.000263453	0.00116113	0.000946343	0.000214636	0.000587612	0.0002985	0.00156382	0.00088805	-3.8296e-05	-0.000430435	0.00134584	-5.64158e-05	0.00100434	-0.00125322	0.000757068	0.000874192	0.000146896	-0.000368029
		10	-0.00790793	-0.00859305	-0.00787234	-0.00837952	-5.45383e-05	-0.00191474	-0.00116643	-0.00100792	-0.0016287	-0.000122368	0.000180483	-0.00299245	-0.00186411	-0.00155878	-0.000473082	-0.0019024	-0.00151905	-0.000546217	-0.00167766	-0.00129598	-0.00112814	-0.000658959	-0.000378489	-0.00170767	-0.000834107	-0.00286701	-0.00147525	-0.000717431	-0.00102973	-0.000890255	-0.00202227	-0.00126108	-0.00175381	-0.00147557	-0.00216103	-0.00137281	-0.00204018	-0.000738531	-0.0012911	-0.00233835	-0.000974536	-0.00237662	-0.000154525	-0.00173378	-0.00105989	-0.00165001	-0.000652671
		11	0.0046716	0.00722602	0.00445533	0.00208491	-0.000766903	-0.0017426	-0.000143319	-0.00242582	-0.00213328	-0.00218979	-0.00031209	-0.00436235	-0.00370872	-0.000563353	-0.0031096	-0.00125036	-0.00269881	-0.00170344	-0.000600368	-0.00385573	-0.00231624	-0.000634342	0.000747383	-0.00292644	-0.00150195	-0.00217476	-0.00160569	-0.00285086	-0.000978947	-0.00222853	-0.0050768	-0.00182131	-0.00232336	-0.00272346	-0.00418773	-0.00272077	-0.00372758	-0.00381601	-0.00371665	-0.00397009	-0.00255471	-0.00459242	-0.00424427	-0.0042446	-0.0033432	-0.00473231	-0.00395593
		12	0.00853378	0.00896165	0.00617316	0.00634107	0.00151294	-0.00100237	-0.0018115	-0.000975758	-0.00209376	-0.00251806	0.000108719	-0.00453529	-0.00100467	-0.00138447	-0.00230283	-0.00287622	-0.0026986	-0.001468	-0.00158331	-0.00190258	-0.00156259	-0.00182051	0.000640571	-0.00337738	7.65324e-05	0.00198388	-0.000725239	-0.00333819	-0.00246379	-0.00218445	-0.0051823	-0.001073	-0.00237855	-0.00281224	-0.00407773	-0.00205734	-0.0044094	-0.00238162	-0.00471243	-0.00283739	-0.00191584	-0.00288516	-0.00417906	-0.00394908	-0.0040091	-0.00582767	-0.00443515
		13	0.0131079	0.0108733	0.0105863	0.00757706	0.00497532	-0.000855714	0.00106445	-0.00271398	-0.00221884	-0.00229859	-0.00323489	-0.00379616	-0.00158188	0.000160694	-0.00233063	-0.00267959	0.000239789	-0.00222546	0.000767499	-0.000843316	-0.00347838	0.000182092	-0.000832677	-0.00369647	0.00206688	0.0021061	-1.15335e-05	-0.000170291	-0.000688463	-0.000907779	-0.00481525	-0.00140446	-0.00379023	-0.00332165	-0.00499108	-0.000419498	-0.00286093	-0.00148904	-0.00529042	-0.00340688	-0.00274721	-0.00291792	-0.00211018	-0.00420663	-0.00212905	-0.00566483	-0.00410441
		14	0.00308827	0.00399813	0.000765592	-0.000446677	0.00857359	-0.000586629	0.00498137	-0.0018903	-0.00140461	-0.00197086	-0.00203475	-0.00507197	-0.00154159	0.0024505	-0.00253376	-0.00167379	-0.00128582	-0.00320587	-5.05447e-05	-0.00279397	-0.00129726	-0.000542432	0.000260592	-0.00526035	0.00703308	0.00671631	0.00441825	0.00456327	0.00225905	-0.00118795	-0.00614309	-0.00205046	-0.00298551	-0.00390184	-0.00524089	-0.00308737	-0.00230879	-0.00135142	-0.00491089	-0.00497842	-0.000231117	-0.00456795	-0.00156793	-0.00487503	-0.00397152	-0.00623655	-0.00591654
		15	0.0130462	0.0132639	0.00808844	0.00669593	0.0156393	-0.0014731	0.00399542	-0.0022212	-0.00335076	-0.0043959	-0.00512168	-0.00992629	-0.00483528	-0.0036096	-0.00446367	-0.00575408	-0.004686	-0.00385571	-0.00238368	-0.00561333	-0.00684252	-0.00189722	-0.00223622	-0.00723472	0.0119334	0.00947365	0.00750831	0.00777754	0.00605866	-0.00241733	-0.00825277	-0.0048055	-0.00565511	-0.00772771	-0.00946861	-0.00421745	-0.00762424	-0.00328752	-0.00840712	-0.00724888	-0.00321534	-0.00621998	-0.00492868	-0.00767949	-0.00594169	-0.00924027	-0.0099507
		16	0.044139	0.0443926	0.0386002	0.0376533	0.033804	-0.00108984	0.00774029	-0.00144407	0.00163025	-0.00137958	-0.000966936	-0.00797659	-0.00020948	0.0015026	-0.00294313	-0.00401527	-0.00264797	-0.00102642	0.000536174	-0.00173581	-0.001791	0.00180093	0.000970185	-0.00405207	0.0294987	0.0265739	0.0267012	0.0223595	0.0192434	0.00286424	-0.00487948	0.00098908	-0.00190762	-0.00311279	-0.00670397	-0.00443369	-0.00294522	-0.00215256	-0.00630891	-0.00372544	-0.00142464	-0.00262168	-0.00112456	-0.0052374	-0.00325394	-0.00805005	-0.00831211
		17	0.0588116	0.0604205	0.0516945	0.0535722	0.0645452	0.001706	0.00904661	0.000897288	0.00200564	0.00140157	-0.00315547	-0.00780046	-0.00308153	0.00157669	-0.00264245	-0.00560322	-0.00324878	-0.00230914	0.000541836	-0.00138587	-0.00300717	0.000104725	-0.000283063	-0.00897327	0.0546786	0.0507753	0.0484425	0.0492965	0.047352	0.00258684	-0.00481755	0.00100991	-0.000620633	-0.000947982	-0.0058988	-0.00401431	-0.00484538	-0.00307298	-0.00712579	-0.00550324	-0.00252545	-0.00546527	-0.00169492	-0.00599313	-0.00510392	-0.00817823	-0.00708505
		18	0.130005	0.130863	0.111967	0.119576	0.117711	0.00441304	0.0135661	0.00238979	0.00253609	0.00305691	-0.00525516	-0.0112594	-0.00457758	-0.000261724	-0.00577956	-0.00752085	-0.00694373	-0.00402072	-0.00330377	-0.00487089	-0.0073067	-0.00297645	-0.00507215	-0.0110174	0.105699	0.0948167	0.0943519	0.0961749	0.0912696	0.00163752	-0.0070678	-6.75917e-05	0.000354171	-0.000496358	-0.011401	-0.00819391	-0.00943306	-0.0059664	-0.0106996	-0.00897849	-0.00622404	-0.0103186	-0.00405976	-0.0105456	-0.00888729	-0.0110646	-0.0120369
		19	0.220734	0.223304	0.194649	0.206062	0.225539	0.00787723	0.0205773	0.00448626	0.0101645	0.0106821	-0.0101211	-0.014362	-0.0051567	-0.00196746	-0.0064162	-0.00770301	-0.0110403	-0.00728306	-0.00740627	-0.00964948	-0.0088554	-0.00535527	-0.00600961	-0.0132162	0.205851	0.185117	0.187052	0.186769	0.182543	0.00746959	-0.00368729	0.00606802	0.00460407	0.00175545	-0.0132731	-0.0102815	-0.010661	-0.00822636	-0.0135464	-0.011618	-0.00734672	-0.012783	-0.00868264	-0.0136649	-0.0130486	-0.0156639	-0.0160915
		20	0.432074	0.438663	0.385932	0.408949	0.427404	0.0269695	0.0423848	0.0238304	0.0298421	0.030508	-0.00885266	-0.0140864	-0.00250003	0.00216994	-0.00507677	-0.00523734	-0.00800401	-0.00664526	-0.00571465	-0.00727353	-0.0072495	-0.00383156	-0.00600049	-0.0138388	0.397903	0.358549	0.364385	0.367571	0.355652	0.0227635	0.0111283	0.0216742	0.021183	0.0202529	-0.014517	-0.010672	-0.00740615	-0.00530201	-0.0103135	-0.0105817	-0.00550201	-0.0120193	-0.00927007	-0.01389	-0.0125546	-0.0145406	-0.0147713
		21	0.780626	0.787553	0.698346	0.740916	0.782717	0.0597906	0.0728283	0.0552028	0.0618249	0.0655428	-0.0107003	-0.0156537	0.00141561	0.00730643	-0.000376821	-0.00353316	-0.00151581	-0.00341305	-0.00522906	-0.00636506	-0.00520983	-0.00482729	-0.00504383	-0.0170385	0.737634	0.672061	0.679065	0.684203	0.670649	0.0525091	0.0371246	0.0514794	0.0521434	0.0496891	-0.0162673	-0.0104643	-0.00539288	-0.00142869	-0.0101637	-0.0077962	-0.00147697	-0.0123941	-0.00525972	-0.0136263	-0.0121973	-0.0145758	-0.0148698
		22	1.37766	1.40138	1.24544	1.31732	1.3986	0.122487	0.14018	0.117961	0.131691	0.136045	-0.00823682	-0.0152555	0.0111693	0.0226118	0.0106107	0.0106534	0.0108917	0.00279972	0.00276664	0.00252771	0.000979692	0.00499296	-0.00449377	-0.0136095	1.33458	1.21951	1.23283	1.24472	1.22545	0.110308	0.0882612	0.109871	0.114905	0.113787	-0.0152399	-0.0102666	0.00378221	0.00746262	0.00182173	0.00119051	0.00903007	-0.00530148	-0.00182414	-0.00746742	-0.00573504	-0.00801161	-0.0152985
		23	2.29913	2.33121	2.1018	2.20187	2.34217	0.237812	0.247635	0.227737	0.25323	0.262517	-0.00908598	-0.0133304	0.027309	0.041391	0.0282588	0.0263791	0.0264763	0.00887525	0.0110917	0.00834915	0.0109259	0.0136529	-0.0035437	-0.0152738	2.25199	2.07762	2.11428	2.11963	2.09847	0.215717	0.183856	0.213465	0.224462	0.225224	-0.0159459	-0.0114122	0.0180187	0.0227492	0.0147797	0.0194193	0.0225663	-0.00148562	0.00601143	-0.00302905	-0.000367582	-0.00376621	-0.0157431
		24	3.49609	3.56101	3.29522	3.37801	3.60479	0.452529	0.45455	0.438229	0.48259	0.497358	-0.00715902	-0.0118378	0.0652596	0.0893215	0.0652985	0.0655676	0.0672158	0.0270464	0.0285077	0.027596	0.0314877	0.0358688	-0.000140607	-0.012123	3.48048	3.2703	3.33668	3.34836	3.30866	0.418687	0.368686	0.413076	0.441004	0.436508	-0.0126464	-0.00926211	0.0523924	0.0576928	0.04832	0.0559729	0.0564407	0.0140147	0.0193832	0.0141985	0.0170884	0.0134178	-0.0139289
		25	4.83814	4.97237	4.69782	4.74007	4.9462	0.833596	0.829046	0.806886	0.890163	0.913998	-0.0034067	-0.0108311	0.130714	0.17132	0.136236	0.13731	0.139378	0.0624937	0.0615829	0.0634496	0.067963	0.0728779	0.00426495	-0.0089978	4.82026	4.60267	4.71383	4.74478	4.69215	0.774781	0.702313	0.769448	0.824121	0.815053	-0.0114446	-0.00399396	0.113069	0.119584	0.108866	0.124295	0.12076	0.0438773	0.0516888	0.0422555	0.0475256	0.0461396	-0.00944954
		26	5.9408	6.10937	5.92314	5.89883	6.13564	1.47252	1.45191	1.4334	1.56725	1.61297	0.00430802	-0.00388262	0.254914	0.328763	0.262092	0.268065	0.277558	0.125619	0.123031	0.126426	0.137474	0.147187	0.0101042	-0.00197527	5.93088	5.79536	5.94558	5.95594	5.94069	1.3851	1.26324	1.37471	1.46538	1.44934	-0.00596201	-0.00332299	0.225828	0.238278	0.222808	0.250648	0.237585	0.0988657	0.107807	0.0934536	0.104842	0.104041	-0.00347659
		27	6.75662	6.98187	6.90913	6.75347	6.97211	2.46047	2.4228	2.41981	2.61653	2.67387	0.0174786	0.013234	0.484644	0.614707	0.501045	0.514777	0.526148	0.249183	0.242357	0.251848	0.272747	0.285206	0.0257314	0.013887	6.77423	6.6818	6.84865	6.88872	6.8432	2.3364	2.17115	2.31843	2.46487	2.43394	0.00810179	0.00613561	0.442556	0.464207	0.440032	0.487799	0.456313	0.208454	0.215022	0.196589	0.215226	0.218312	0.0130468
		28	7.23081	7.53199	7.4901	7.30723	7.56708	3.74908	3.68604	3.70974	3.95641	4.00451	0.0381482	0.0375767	0.88576	1.11339	0.915002	0.946351	0.965111	0.473287	0.456892	0.479443	0.516665	0.537148	0.0532631	0.0424921	7.3417	7.2606	7.44882	7.49309	7.47371	3.60097	3.41582	3.57508	3.75433	3.69238	0.0292538	0.0244101	0.825544	0.858915	0.82681	0.906834	0.843061	0.407383	0.412247	0.384768	0.418	0.429044	0.0412223
		29	7.68479	7.98862	7.94149	7.73008	7.96903	5.08424	5.02846	5.09366	5.33497	5.35621	0.0827612	0.0926459	1.55197	1.90957	1.61228	1.65277	1.69376	0.867802	0.839813	0.878757	0.946514	0.980225	0.104406	0.0954418	7.73432	7.66702	7.86767	7.89574	7.91957	4.96806	4.77318	4.89944	5.10752	5.00709	0.0745576	0.0560832	1.46701	1.51739	1.4755	1.59851	1.49449	0.7582	0.761933	0.720673	0.778973	0.802069	0.0957065
		30	7.88525	8.2306	8.23045	7.94831	8.22881	6.22997	6.16789	6.25269	6.51166	6.46144	0.16931	0.195311	2.56542	3.07715	2.68497	2.73281	2.79163	1.54115	1.49754	1.56347	1.67632	1.72394	0.203568	0.203568	7.99184	7.92514	8.15597	8.15623	8.15401	6.14796	6.00043	6.01773	6.23787	6.08259	0.168236	0.122957	2.45566	2.51457	2.46649	2.63034	2.49819	1.3669	1.37051	1.3122	1.40505	1.44871	0.201889
		31	8.07624	8.35542	8.43605	8.17009	8.37669	6.96779	6.97738	7.07977	7.27874	7.23525	0.327098	0.381427	3.84395	4.41297	4.05401	4.08797	4.14569	2.55601	2.50581	2.60028	2.75813	2.80917	0.386513	0.393221	8.14725	8.10364	8.33048	8.32192	8.33722	6.97263	6.85174	6.85	6.99102	6.83948	0.331513	0.242221	3.69882	3.75041	3.7382	3.93038	3.76747	2.30654	2.30704	2.21677	2.35324	2.41998	0.394759
		32	8.12845	8.42402	8.47849	8.20483	8.48525	7.555	7.49952	7.67389	7.83107	7.71361	0.619812	0.725603	5.10987	5.6826	5.44925	5.45427	5.52019	3.89016	3.86334	3.93735	4.09202	4.16347	0.722945	0.752595	8.24079	8.15178	8.41893	8.38631	8.37602	7.54972	7.43671	7.37535	7.55274	7.31422	0.640868	0.473237	4.97878	4.97566	5.05124	5.18194	5.07918	3.55065	3.55564	3.44422	3.61396	3.67717	0.755187
		33	8.2263	8.55357	8.57149	8.26295	8.51045	7.95388	7.88082	8.03466	8.18728	8.07791	1.1204	1.31134	6.10563	6.64266	6.57111	6.54177	6.5706	5.28232	5.28065	5.2805	5.4557	5.45701	1.29679	1.34718	8.2605	8.18507	8.4154	8.40626	8.42969	7.87781	7.82408	7.70908	7.88141	7.64298	1.17442	0.875558	5.95856	5.97579	6.0961	6.19376	6.1239	4.87338	4.85382	4.76308	4.93178	4.96656	1.35776
		34	8.24902	8.56277	8.61609	8.34966	8.5342	8.15237	8.14551	8.2992	8.38834	8.3059	1.95452	2.22406	6.85835	7.28041	7.41802	7.3047	7.34967	6.41233	6.48723	6.43609	6.55985	6.49789	2.22264	2.28723	8.27498	8.23974	8.49835	8.46586	8.44731	8.12295	8.09287	7.93996	8.1058	7.84938	2.04098	1.56647	6.68451	6.65648	6.87306	6.87682	6.87875	5.97263	5.99152	5.8915	6.03346	6.01721	2.29678
		35	8.25437	8.57079	8.60943	8.33516	8.53908	8.29679	8.20923	8.38072	8.51247	8.37406	3.1393	3.47637	7.31321	7.70789	7.9552	7.84426	7.83076	7.21729	7.29798	7.21607	7.30597	7.18676	3.46287	3.53223	8.30693	8.22752	8.47214	8.46778	8.44443	8.23191	8.23014	8.04687	8.2109	7.93594	3.22289	2.58489	7.1599	7.11435	7.35772	7.32086	7.35405	6.73201	6.71422	6.70473	6.78331	6.7642	3.51216
		36	8.16304	8.48163	8.52252	8.23108	8.561	8.38598	8.32432	8.47019	8.63564	8.4156	4.54278	4.80911	7.67467	8.03933	8.31233	8.1667	8.15866	7.77533	7.93428	7.6975	7.81539	7.64335	4.84485	4.85065	8.31481	8.26433	8.42265	8.44149	8.40984	8.31424	8.29088	8.12131	8.28746	7.99744	4.58698	3.8786	7.53327	7.43391	7.63757	7.63905	7.66862	7.2628	7.23425	7.23035	7.28866	7.28102	4.77877
		37	8.25975	8.50365	8.57586	8.31828	8.54138	8.39885	8.34623	8.53013	8.62211	8.44521	5.84942	5.95488	7.87827	8.18811	8.51565	8.34219	8.36826	8.12081	8.26467	8.07719	8.11044	7.92297	6.07487	5.97461	8.30113	8.24168	8.45992	8.38913	8.44111	8.33063	8.30759	8.11413	8.29238	8.00279	5.76162	5.14397	7.72504	7.63377	7.88403	7.77382	7.8524	7.54778	7.59203	7.55622	7.59444	7.58732	5.83848
		38	8.21735	8.54401	8.59034	8.29392	8.49539	8.38908	8.36962	8.49142	8.59044	8.46983	6.83781	6.76714	8.00454	8.30987	8.6825	8.44551	8.48576	8.34213	8.47818	8.30218	8.24473	8.10873	6.92082	6.72655	8.28569	8.20471	8.39739	8.41991	8.40615	8.37125	8.32574	8.15079	8.31222	8.01398	6.62238	6.16805	7.82484	7.71368	7.98938	7.87861	7.95919	7.75211	7.76663	7.78065	7.80279	7.72444	6.55197
		39	8.12399	8.44922	8.49036	8.20599	8.48747	8.39171	8.36499	8.52194	8.63273	8.48216	7.51981	7.30864	8.06053	8.38584	8.70183	8.51897	8.53331	8.46218	8.62133	8.44862	8.39594	8.23043	7.49994	7.25204	8.27675	8.17899	8.42305	8.39905	8.42508	8.35753	8.33218	8.1222	8.32704	8.01474	7.21201	6.86025	7.90987	7.77951	8.03408	7.96656	7.99148	7.89418	7.88852	7.89416	7.91018	7.81638	7.06066
		40	8.40968	8.69214	8.9161	8.57133	8.70752	8.60506	8.70066	8.87983	8.81317	8.70927	8.37406	8.06787	8.30701	8.58132	9.11977	8.87709	8.5722	8.50059	8.67417	8.4259	8.45699	8.22892	7.88407	7.54694	8.26807	8.20865	8.40674	8.35003	8.36483	8.30378	8.32706	8.11501	8.32659	8.02338	7.5563	7.30697	7.90569	7.79994	8.06191	7.95221	8.0665	7.94851	7.93832	7.95903	7.94541	7.87109	7.33042
[truncated: 49 more columns]

## Sheet: Sigmo
a	8.2215	8.53188	8.60095	8.3086	8.53966	8.4298	8.41012	8.56898	8.64841	8.50102	8.81824	8.31512	8.12778	8.41054	8.83701	8.61881	8.55042	8.5266	8.69352	8.47141	8.45126	8.25162	8.22405	7.82998	8.28075	8.21619	8.43986	8.42154	8.42683	8.34135	8.32548	8.13453	8.31045	8.01614	7.88921	7.77213	7.9012	7.78719	8.04901	7.94777	8.03052	7.94239	7.94918	7.96532	7.96199	7.89085	7.59307	7.46134	7.58446
b	1.60847	1.5987	1.59617	1.60235	1.59892	1.5832	1.594	1.577	1.55938	1.55757	1.57195	1.55778	1.59046	1.58437	1.58555	1.56965	1.54452	1.53507	1.527	1.53475	1.5215	1.52149	1.48547	1.4652	1.58447	1.55921	1.55399	1.53672	1.53818	1.53341	1.53086	1.5282	1.53763	1.51976	1.46044	1.4651	1.54971	1.54449	1.52514	1.52233	1.52342	1.506	1.51198	1.50922	1.50295	1.50172	1.46842	1.46708	1.57228
x0	24.5072	24.5473	24.7696	24.616	24.5435	28.3959	28.4283	28.4619	28.3002	28.2165	35.9604	35.5633	31.2333	30.8963	31.3132	31.2053	31.1247	32.2938	32.367	32.2497	32.11	32.0049	35.4737	35.2935	24.5489	24.6705	24.685	24.6556	24.6877	28.4405	28.5833	28.3994	28.3269	28.2626	35.5393	36.0165	31.2416	31.1547	31.2477	31.0729	31.2132	32.3391	32.3435	32.4304	32.2971	32.2282	35.2303	35.6055	22.6387
R^2	0.978653	0.982118	0.975338	0.976856	0.983389	0.979988	0.973724	0.972766	0.982347	0.980585	0.961756	0.958275	0.973175	0.975501	0.967676	0.970563	0.986368	0.988276	0.988459	0.985345	0.990357	0.988611	0.992321	0.991024	0.986304	0.988146	0.986519	0.988448	0.989445	0.989902	0.987827	0.990672	0.988375	0.990474	0.99012	0.993286	0.981849	0.985503	0.986037	0.986873	0.988361	0.98691	0.987471	0.988266	0.988711	0.990184	0.989769	0.995007	0.984672
F0	1.98557e-06	1.83062e-06	1.56697e-06	1.76836e-06	1.84083e-06	1.36908e-07	1.51122e-07	1.24257e-07	1.13568e-07	1.15324e-07	1.02523e-09	9.8833e-10	2.40583e-08	2.86499e-08	2.34355e-08	2.00251e-08	1.51492e-08	6.23429e-09	5.41194e-09	6.34065e-09	5.77212e-09	6.04261e-09	3.50849e-10	2.69696e-10	1.54642e-06	1.10429e-06	1.06557e-06	9.06645e-07	9.02212e-07	7.34961e-08	6.47741e-08	6.91203e-08	8.2947e-08	6.72044e-08	2.14063e-10	1.62923e-10	1.38835e-08	1.35212e-08	1.01789e-08	1.08578e-08	1.01476e-08	3.75208e-09	4.0825e-09	3.70324e-09	3.70405e-09	3.77433e-09	2.90102e-10	2.14471e-10	4.23436e-06
Cycle No.	1.SYBR	2.SYBR	3.SYBR	4.SYBR	5.SYBR	6.SYBR	7.SYBR	8.SYBR	9.SYBR	10.SYBR	11.SYBR	12.SYBR	13.SYBR	14.SYBR	15.SYBR	16.SYBR	17.SYBR	18.SYBR	19.SYBR	20.SYBR	21.SYBR	22.SYBR	23.SYBR	24.SYBR	25.SYBR	26.SYBR	27.SYBR	28.SYBR	29.SYBR	30.SYBR	31.SYBR	32.SYBR	33.SYBR	34.SYBR	35.SYBR	36.SYBR	37.SYBR	38.SYBR	39.SYBR	40.SYBR	41.SYBR	42.SYBR	43.SYBR	44.SYBR	45.SYBR	46.SYBR	47.SYBR	48.SYBR	49.SYBR
1	-0.00654089	-0.00504774	-0.00370339	-0.00799614	-0.00134569	-0.00206804	-0.000707179	0.000173002	-0.00147447	-0.00174743	-0.00263977	-0.00124329	-0.001324	-0.000143528	0.0013518	0.00162157	-0.00122476	0.0025942	0.000227302	0.00330448	-0.000330001	-0.00105116	-0.00171077	-0.00126845	0.00186029	0.00160283	-0.000869185	0.00303063	0.00371757	0.00208762	0.0015645	0.00129273	-0.000349194	0.000671983	0.00069356	-0.00211602	0.00371724	0.00142473	0.00279096	0.00493699	0.00201639	0.00128004	-0.00136405	0.000839204	0.00139624	0.000226319	-0.00179353	-0.00281501	0.00274619
2	-0.00327641	-0.00106338	-0.0031617	-0.0025892	-0.000571608	-0.00211638	0.000158638	0.00123981	0.00213677	0.000971377	0.00116858	0.00210238	0.000157922	-0.000177443	0.00175375	0.00214514	0.000389844	0.00171485	0.00110167	0.00118855	9.17614e-05	0.000968367	-0.00149405	0.000727117	0.00103164	0.000939012	0.00226423	0.00207531	0.00154641	-0.00132388	0.00234926	-0.000438839	0.0021185	0.000771046	0.00208354	0.000238568	0.00196493	0.00119165	0.00132999	0.00285226	0.00128388	-0.000819117	-0.000996083	0.00116065	0.000711471	0.00134626	0.00110057	0.000796348	0.0021126
3	-0.00246686	-0.00102872	-0.00195301	-0.00162134	0.000471979	-0.000285178	0.000706941	-0.000240236	0.00153863	-6.4373e-06	0.000212133	-0.00114796	1.37985e-05	-0.000299931	0.00149736	0.000468999	0.000972778	0.00113738	2.07424e-05	0.00063479	0.000525892	0.000211686	-0.000287712	0.000841856	-0.000360936	0.000159413	-0.000300676	0.000823021	0.00100601	0.000489861	-0.00040248	0.000350743	0.000191152	0.000179052	0.000548929	0.00102031	0.000592977	0.000449926	7.63238e-05	-0.000892788	-7.47442e-05	-0.000525653	0.000424474	0.000468075	0.0015564	0.000836372	0.000212014	0.00029999	0.000185996
4	-0.00162557	-0.001912	-0.00237954	-0.00206694	-0.00197569	-0.000744015	-0.00187847	-0.00126168	-0.00228423	-0.000900119	-0.000628531	-0.0020166	-0.00126913	-0.000135571	-0.00182998	-0.000629127	-0.00190416	-0.00171366	-0.00150371	-0.00192305	-0.000916362	-0.00106618	-0.000879556	-0.00263366	-0.0011839	-0.00210527	-0.000754058	-0.00193757	-0.00222054	-0.00208625	-0.00074932	-0.001138	-0.00250965	-0.00204411	-0.00262845	-0.00195596	-0.00158557	-0.00123251	-0.00179025	-0.00196955	-0.00111136	-0.00203869	-0.00178155	-0.00182676	-0.00267014	-0.00238726	-0.00135055	-0.00107274	-0.000141382
5	-0.000666231	-0.0008533	0.00108406	-0.000817805	0.000884145	0.000263631	0.000179619	0.000570476	-0.000602096	0.000840425	-0.000137389	0.00040856	0.000598341	0.000582248	-0.00134459	-0.00162876	-0.00111234	9.34601e-05	0.000283182	-0.000309914	-0.000962943	-0.00154015	0.000172257	0.00050351	0.000268668	0.0001719	0.00013265	8.5026e-05	-0.000201315	0.000867963	-0.000441223	0.000149041	0.000534981	0.000166208	-0.00038144	0.000129491	-0.000917405	0.000481963	0.000685722	0.00180206	0.000371724	0.00169018	-0.000236005	0.000337928	-0.00103781	-0.000968903	0.000145018	-0.000396609	0.000137061
6	0.0025368	0.00137973	0.00168288	0.00292766	0.00164449	0.00108737	0.00218114	0.00154945	0.000174463	-0.000240564	0.000799298	0.00253344	0.00105396	0.000254601	0.0012933	0.000893533	0.00183341	0.000216812	0.000802636	0.0015853	0.0011206	0.00174764	0.00196895	0.000609666	0.00211018	0.00140494	0.00104845	0.00119004	0.00129124	0.000841051	0.00185448	0.00137478	0.00187069	0.00187358	0.00188836	0.000830352	0.00171873	0.000553161	0.00153336	0.00172585	0.000688583	0.00071159	0.00147641	0.000400692	0.00244737	0.00211924	0.00160646	0.00136974	0.000367463
7	0.00379956	0.000307918	0.00148103	0.000596702	-0.00129953	-0.000793219	-0.00224355	-0.000177234	0.000828236	0.00103751	-0.000321269	0.00167328	-0.00113282	-0.00176448	0.000756651	0.0010027	-0.0010021	-0.000345945	0.000178963	-0.000298768	-6.23465e-05	0.00116345	-0.000780672	0.000585318	-0.000696868	-5.09322e-05	-0.000291407	-0.000248313	-0.000620574	9.21786e-05	-0.000259072	-0.0019744	0.000443101	0.000671834	0.00111377	-0.00050801	-0.000499934	-0.00138712	-0.00135714	0.000153601	0.00032112	0.000540376	0.00119653	0.000440925	-0.000128031	0.000882268	-0.000979215	-2.81334e-05	-0.00173119
8	0.00247559	0.00579727	0.00339577	0.00497812	0.00112069	0.000786424	0.00120878	0.000166535	0.000789523	-0.00029844	0.000844568	0.00139654	0.00110853	0.00135454	-0.000322759	0.000257343	0.00311795	0.000865698	0.00181723	0.00159186	0.000913471	0.00199297	0.000711203	0.00139549	0.00123909	0.00190231	0.00100598	0.000618339	0.00220996	0.000421852	0.000858515	0.0015524	0.00100863	4.13358e-05	0.00132161	0.000293076	0.00184339	0.00191137	0.00257343	0.00017336	0.000835359	0.000994474	0.000327945	0.00115576	1.81496e-05	0.00102124	0.00138709	0.000117183	0.000650823
9	0.00385445	0.00490203	0.0045611	0.00438312	-0.000791669	0.00159973	0.00101173	0.000400722	0.00118431	-0.000310093	-0.000949323	0.000144929	0.00149119	0.00156725	0.000422984	0.00153741	-0.000386775	0.000292629	7.85291e-05	1.57952e-05	0.000509948	-0.00185037	-0.000525922	0.000405371	-0.000542194	0.00138468	0.000634372	0.000186682	-0.000434846	0.000263453	0.00116113	0.000946343	0.000214636	0.000587612	0.0002985	0.00156382	0.00088805	-3.8296e-05	-0.000430435	0.00134584	-5.64158e-05	0.00100434	-0.00125322	0.000757068	0.000874192	0.000146896	-0.000368029	0.000691205	0.00128281
10	-0.00790793	-0.00859305	-0.00787234	-0.00837952	-5.45383e-05	-0.00191474	-0.00116643	-0.00100792	-0.0016287	-0.000122368	0.000180483	-0.00299245	-0.00186411	-0.00155878	-0.000473082	-0.0019024	-0.00151905	-0.000546217	-0.00167766	-0.00129598	-0.00112814	-0.000658959	-0.000378489	-0.00170767	-0.000834107	-0.00286701	-0.00147525	-0.000717431	-0.00102973	-0.000890255	-0.00202227	-0.00126108	-0.00175381	-0.00147557	-0.00216103	-0.00137281	-0.00204018	-0.000738531	-0.0012911	-0.00233835	-0.000974536	-0.00237662	-0.000154525	-0.00173378	-0.00105989	-0.00165001	-0.000652671	-0.000980526	-0.000751615
11	0.0046716	0.00722602	0.00445533	0.00208491	-0.000766903	-0.0017426	-0.000143319	-0.00242582	-0.00213328	-0.00218979	-0.00031209	-0.00436235	-0.00370872	-0.000563353	-0.0031096	-0.00125036	-0.00269881	-0.00170344	-0.000600368	-0.00385573	-0.00231624	-0.000634342	0.000747383	-0.00292644	-0.00150195	-0.00217476	-0.00160569	-0.00285086	-0.000978947	-0.00222853	-0.0050768	-0.00182131	-0.00232336	-0.00272346	-0.00418773	-0.00272077	-0.00372758	-0.00381601	-0.00371665	-0.00397009	-0.00255471	-0.00459242	-0.00424427	-0.0042446	-0.0033432	-0.00473231	-0.00395593	-0.00245008	-0.00263175
12	0.00853378	0.00896165	0.00617316	0.00634107	0.00151294	-0.00100237	-0.0018115	-0.000975758	-0.00209376	-0.00251806	0.000108719	-0.00453529	-0.00100467	-0.00138447	-0.00230283	-0.00287622	-0.0026986	-0.001468	-0.00158331	-0.00190258	-0.00156259	-0.00182051	0.000640571	-0.00337738	7.65324e-05	0.00198388	-0.000725239	-0.00333819	-0.00246379	-0.00218445	-0.0051823	-0.001073	-0.00237855	-0.00281224	-0.00407773	-0.00205734	-0.0044094	-0.00238162	-0.00471243	-0.00283739	-0.00191584	-0.00288516	-0.00417906	-0.00394908	-0.0040091	-0.00582767	-0.00443515	-0.000266403	0.000173271
13	0.0131079	0.0108733	0.0105863	0.00757706	0.00497532	-0.000855714	0.00106445	-0.00271398	-0.00221884	-0.00229859	-0.00323489	-0.00379616	-0.00158188	0.000160694	-0.00233063	-0.00267959	0.000239789	-0.00222546	0.000767499	-0.000843316	-0.00347838	0.000182092	-0.000832677	-0.00369647	0.00206688	0.0021061	-1.15335e-05	-0.000170291	-0.000688463	-0.000907779	-0.00481525	-0.00140446	-0.00379023	-0.00332165	-0.00499108	-0.000419498	-0.00286093	-0.00148904	-0.00529042	-0.00340688	-0.00274721	-0.00291792	-0.00211018	-0.00420663	-0.00212905	-0.00566483	-0.00410441	-0.00220251	0.00617576
14	0.00308827	0.00399813	0.000765592	-0.000446677	0.00857359	-0.000586629	0.00498137	-0.0018903	-0.00140461	-0.00197086	-0.00203475	-0.00507197	-0.00154159	0.0024505	-0.00253376	-0.00167379	-0.00128582	-0.00320587	-5.05447e-05	-0.00279397	-0.00129726	-0.000542432	0.000260592	-0.00526035	0.00703308	0.00671631	0.00441825	0.00456327	0.00225905	-0.00118795	-0.00614309	-0.00205046	-0.00298551	-0.00390184	-0.00524089	-0.00308737	-0.00230879	-0.00135142	-0.00491089	-0.00497842	-0.000231117	-0.00456795	-0.00156793	-0.00487503	-0.00397152	-0.00623655	-0.00591654	-0.0011321	0.0175507
15	0.0130462	0.0132639	0.00808844	0.00669593	0.0156393	-0.0014731	0.00399542	-0.0022212	-0.00335076	-0.0043959	-0.00512168	-0.00992629	-0.00483528	-0.0036096	-0.00446367	-0.00575408	-0.004686	-0.00385571	-0.00238368	-0.00561333	-0.00684252	-0.00189722	-0.00223622	-0.00723472	0.0119334	0.00947365	0.00750831	0.00777754	0.00605866	-0.00241733	-0.00825277	-0.0048055	-0.00565511	-0.00772771	-0.00946861	-0.00421745	-0.00762424	-0.00328752	-0.00840712	-0.00724888	-0.00321534	-0.00621998	-0.00492868	-0.00767949	-0.00594169	-0.00924027	-0.0099507	-0.00479701	0.0394786
16	0.044139	0.0443926	0.0386002	0.0376533	0.033804	-0.00108984	0.00774029	-0.00144407	0.00163025	-0.00137958	-0.000966936	-0.00797659	-0.00020948	0.0015026	-0.00294313	-0.00401527	-0.00264797	-0.00102642	0.000536174	-0.00173581	-0.001791	0.00180093	0.000970185	-0.00405207	0.0294987	0.0265739	0.0267012	0.0223595	0.0192434	0.00286424	-0.00487948	0.00098908	-0.00190762	-0.00311279	-0.00670397	-0.00443369	-0.00294522	-0.00215256	-0.00630891	-0.00372544	-0.00142464	-0.00262168	-0.00112456	-0.0052374	-0.00325394	-0.00805005	-0.00831211	-0.00122902	0.0874861
17	0.0588116	0.0604205	0.0516945	0.0535722	0.0645452	0.001706	0.00904661	0.000897288	0.00200564	0.00140157	-0.00315547	-0.00780046	-0.00308153	0.00157669	-0.00264245	-0.00560322	-0.00324878	-0.00230914	0.000541836	-0.00138587	-0.00300717	0.000104725	-0.000283063	-0.00897327	0.0546786	0.0507753	0.0484425	0.0492965	0.047352	0.00258684	-0.00481755	0.00100991	-0.000620633	-0.000947982	-0.0058988	-0.00401431	-0.00484538	-0.00307298	-0.00712579	-0.00550324	-0.00252545	-0.00546527	-0.00169492	-0.00599313	-0.00510392	-0.00817823	-0.00708505	-0.0029372	0.172517
18	0.130005	0.130863	0.111967	0.119576	0.117711	0.00441304	0.0135661	0.00238979	0.00253609	0.00305691	-0.00525516	-0.0112594	-0.00457758	-0.000261724	-0.00577956	-0.00752085	-0.00694373	-0.00402072	-0.00330377	-0.00487089	-0.0073067	-0.00297645	-0.00507215	-0.0110174	0.105699	0.0948167	0.0943519	0.0961749	0.0912696	0.00163752	-0.0070678	-6.75917e-05	0.000354171	-0.000496358	-0.011401	-0.00819391	-0.00943306	-0.0059664	-0.0106996	-0.00897849	-0.00622404	-0.0103186	-0.00405976	-0.0105456	-0.00888729	-0.0110646	-0.0120369	-0.00633132	0.33008
19	0.220734	0.223304	0.194649	0.206062	0.225539	0.00787723	0.0205773	0.00448626	0.0101645	0.0106821	-0.0101211	-0.014362	-0.0051567	-0.00196746	-0.0064162	-0.00770301	-0.0110403	-0.00728306	-0.00740627	-0.00964948	-0.0088554	-0.00535527	-0.00600961	-0.0132162	0.205851	0.185117	0.187052	0.186769	0.182543	0.00746959	-0.00368729	0.00606802	0.00460407	0.00175545	-0.0132731	-0.0102815	-0.010661	-0.00822636	-0.0135464	-0.011618	-0.00734672	-0.012783	-0.00868264	-0.0136649	-0.0130486	-0.0156639	-0.0160915	-0.00962895	0.624603
20	0.432074	0.438663	0.385932	0.408949	0.427404	0.0269695	0.0423848	0.0238304	0.0298421	0.030508	-0.00885266	-0.0140864	-0.00250003	0.00216994	-0.00507677	-0.00523734	-0.00800401	-0.00664526	-0.00571465	-0.00727353	-0.0072495	-0.00383156	-0.00600049	-0.0138388	0.397903	0.358549	0.364385	0.367571	0.355652	0.0227635	0.0111283	0.0216742	0.021183	0.0202529	-0.014517	-0.010672	-0.00740615	-0.00530201	-0.0103135	-0.0105817	-0.00550201	-0.0120193	-0.00927007	-0.01389	-0.0125546	-0.0145406	-0.0147713	-0.00755003	1.13948
21	0.780626	0.787553	0.698346	0.740916	0.782717	0.0597906	0.0728283	0.0552028	0.0618249	0.0655428	-0.0107003	-0.0156537	0.00141561	0.00730643	-0.000376821	-0.00353316	-0.00151581	-0.00341305	-0.00522906	-0.00636506	-0.00520983	-0.00482729	-0.00504383	-0.0170385	0.737634	0.672061	0.679065	0.684203	0.670649	0.0525091	0.0371246	0.0514794	0.0521434	0.0496891	-0.0162673	-0.0104643	-0.00539288	-0.00142869	-0.0101637	-0.0077962	-0.00147697	-0.0123941	-0.00525972	-0.0136263	-0.0121973	-0.0145758	-0.0148698	-0.0104044	1.95657
22	1.37766	1.40138	1.24544	1.31732	1.3986	0.122487	0.14018	0.117961	0.131691	0.136045	-0.00823682	-0.0152555	0.0111693	0.0226118	0.0106107	0.0106534	0.0108917	0.00279972	0.00276664	0.00252771	0.000979692	0.00499296	-0.00449377	-0.0136095	1.33458	1.21951	1.23283	1.24472	1.22545	0.110308	0.0882612	0.109871	0.114905	0.113787	-0.0152399	-0.0102666	0.00378221	0.00746262	0.00182173	0.00119051	0.00903007	-0.00530148	-0.00182414	-0.00746742	-0.00573504	-0.00801161	-0.0152985	-0.00694486	3.07946
23	2.29913	2.33121	2.1018	2.20187	2.34217	0.237812	0.247635	0.227737	0.25323	0.262517	-0.00908598	-0.0133304	0.027309	0.041391	0.0282588	0.0263791	0.0264763	0.00887525	0.0110917	0.00834915	0.0109259	0.0136529	-0.0035437	-0.0152738	2.25199	2.07762	2.11428	2.11963	2.09847	0.215717	0.183856	0.213465	0.224462	0.225224	-0.0159459	-0.0114122	0.0180187	0.0227492	0.0147797	0.0194193	0.0225663	-0.00148562	0.00601143	-0.00302905	-0.000367582	-0.00376621	-0.0157431	-0.00920513	4.31435
24	3.49609	3.56101	3.29522	3.37801	3.60479	0.452529	0.45455	0.438229	0.48259	0.497358	-0.00715902	-0.0118378	0.0652596	0.0893215	0.0652985	0.0655676	0.0672158	0.0270464	0.0285077	0.027596	0.0314877	0.0358688	-0.000140607	-0.012123	3.48048	3.2703	3.33668	3.34836	3.30866	0.418687	0.368686	0.413076	0.441004	0.436508	-0.0126464	-0.00926211	0.0523924	0.0576928	0.04832	0.0559729	0.0564407	0.0140147	0.0193832	0.0141985	0.0170884	0.0134178	-0.0139289	-0.00746355	5.38065
25	4.83814	4.97237	4.69782	4.74007	4.9462	0.833596	0.829046	0.806886	0.890163	0.913998	-0.0034067	-0.0108311	0.130714	0.17132	0.136236	0.13731	0.139378	0.0624937	0.0615829	0.0634496	0.067963	0.0728779	0.00426495	-0.0089978	4.82026	4.60267	4.71383	4.74478	4.69215	0.774781	0.702313	0.769448	0.824121	0.815053	-0.0114446	-0.00399396	0.113069	0.119584	0.108866	0.124295	0.12076	0.0438773	0.0516888	0.0422555	0.0475256	0.0461396	-0.00944954	-0.00134253	6.15259
26	5.9408	6.10937	5.92314	5.89883	6.13564	1.47252	1.45191	1.4334	1.56725	1.61297	0.00430802	-0.00388262	0.254914	0.328763	0.262092	0.268065	0.277558	0.125619	0.123031	0.126426	0.137474	0.147187	0.0101042	-0.00197527	5.93088	5.79536	5.94558	5.95594	5.94069	1.3851	1.26324	1.37471	1.46538	1.44934	-0.00596201	-0.00332299	0.225828	0.238278	0.222808	0.250648	0.237585	0.0988657	0.107807	0.0934536	0.104842	0.104041	-0.00347659	0.000942379	6.6884
27	6.75662	6.98187	6.90913	6.75347	6.97211	2.46047	2.4228	2.41981	2.61653	2.67387	0.0174786	0.013234	0.484644	0.614707	0.501045	0.514777	0.526148	0.249183	0.242357	0.251848	0.272747	0.285206	0.0257314	0.013887	6.77423	6.6818	6.84865	6.88872	6.8432	2.3364	2.17115	2.31843	2.46487	2.43394	0.00810179	0.00613561	0.442556	0.464207	0.440032	0.487799	0.456313	0.208454	0.215022	0.196589	0.215226	0.218312	0.0130468	0.0154837	7.0705
28	7.23081	7.53199	7.4901	7.30723	7.56708	3.74908	3.68604	3.70974	3.95641	4.00451	0.0381482	0.0375767	0.88576	1.11339	0.915002	0.946351	0.965111	0.473287	0.456892	0.479443	0.516665	0.537148	0.0532631	0.0424921	7.3417	7.2606	7.44882	7.49309	7.47371	3.60097	3.41582	3.57508	3.75433	3.69238	0.0292538	0.0244101	0.825544	0.858915	0.82681	0.906834	0.843061	0.407383	0.412247	0.384768	0.418	0.429044	0.0412223	0.0356286	7.2689
29	7.68479	7.98862	7.94149	7.73008	7.96903	5.08424	5.02846	5.09366	5.33497	5.35621	0.0827612	0.0926459	1.55197	1.90957	1.61228	1.65277	1.69376	0.867802	0.839813	0.878757	0.946514	0.980225	0.104406	0.0954418	7.73432	7.66702	7.86767	7.89574	7.91957	4.96806	4.77318	4.89944	5.10752	5.00709	0.0745576	0.0560832	1.46701	1.51739	1.4755	1.59851	1.49449	0.7582	0.761933	0.720673	0.778973	0.802069	0.0957065	0.0760072	7.44021
30	7.88525	8.2306	8.23045	7.94831	8.22881	6.22997	6.16789	6.25269	6.51166	6.46144	0.16931	0.195311	2.56542	3.07715	2.68497	2.73281	2.79163	1.54115	1.49754	1.56347	1.67632	1.72394	0.203568	0.203568	7.99184	7.92514	8.15597	8.15623	8.15401	6.14796	6.00043	6.01773	6.23787	6.08259	0.168236	0.122957	2.45566	2.51457	2.46649	2.63034	2.49819	1.3669	1.37051	1.3122	1.40505	1.44871	0.201889	0.15878	7.53614
31	8.07624	8.35542	8.43605	8.17009	8.37669	6.96779	6.97738	7.07977	7.27874	7.23525	0.327098	0.381427	3.84395	4.41297	4.05401	4.08797	4.14569	2.55601	2.50581	2.60028	2.75813	2.80917	0.386513	0.393221	8.14725	8.10364	8.33048	8.32192	8.33722	6.97263	6.85174	6.85	6.99102	6.83948	0.331513	0.242221	3.69882	3.75041	3.7382	3.93038	3.76747	2.30654	2.30704	2.21677	2.35324	2.41998	0.394759	0.310028	7.5752
32	8.12845	8.42402	8.47849	8.20483	8.48525	7.555	7.49952	7.67389	7.83107	7.71361	0.619812	0.725603	5.10987	5.6826	5.44925	5.45427	5.52019	3.89016	3.86334	3.93735	4.09202	4.16347	0.722945	0.752595	8.24079	8.15178	8.41893	8.38631	8.37602	7.54972	7.43671	7.37535	7.55274	7.31422	0.640868	0.473237	4.97878	4.97566	5.05124	5.18194	5.07918	3.55065	3.55564	3.44422	3.61396	3.67717	0.755187	0.591996	7.58746
33	8.2263	8.55357	8.57149	8.26295	8.51045	7.95388	7.88082	8.03466	8.18728	8.07791	1.1204	1.31134	6.10563	6.64266	6.57111	6.54177	6.5706	5.28232	5.28065	5.2805	5.4557	5.45701	1.29679	1.34718	8.2605	8.18507	8.4154	8.40626	8.42969	7.87781	7.82408	7.70908	7.88141	7.64298	1.17442	0.875558	5.95856	5.97579	6.0961	6.19376	6.1239	4.87338	4.85382	4.76308	4.93178	4.96656	1.35776	1.07903	7.58145
34	8.24902	8.56277	8.61609	8.34966	8.5342	8.15237	8.14551	8.2992	8.38834	8.3059	1.95452	2.22406	6.85835	7.28041	7.41802	7.3047	7.34967	6.41233	6.48723	6.43609	6.55985	6.49789	2.22264	2.28723	8.27498	8.23974	8.49835	8.46586	8.44731	8.12295	8.09287	7.93996	8.1058	7.84938	2.04098	1.56647	6.68451	6.65648	6.87306	6.87682	6.87875	5.97263	5.99152	5.8915	6.03346	6.01721	2.29678	1.8727	7.64971
35	8.25437	8.57079	8.60943	8.33516	8.53908	8.29679	8.20923	8.38072	8.51247	8.37406	3.1393	3.47637	7.31321	7.70789	7.9552	7.84426	7.83076	7.21729	7.29798	7.21607	7.30597	7.18676	3.46287	3.53223	8.30693	8.22752	8.47214	8.46778	8.44443	8.23191	8.23014	8.04687	8.2109	7.93594	3.22289	2.58489	7.1599	7.11435	7.35772	7.32086	7.35405	6.73201	6.71422	6.70473	6.78331	6.7642	3.51216	2.96507	7.63488
36	8.16304	8.48163	8.52252	8.23108	8.561	8.38598	8.32432	8.47019	8.63564	8.4156	4.54278	4.80911	7.67467	8.03933	8.31233	8.1667	8.15866	7.77533	7.93428	7.6975	7.81539	7.64335	4.84485	4.85065	8.31481	8.26433	8.42265	8.44149	8.40984	8.31424	8.29088	8.12131	8.28746	7.99744	4.58698	3.8786	7.53327	7.43391	7.63757	7.63905	7.66862	7.2628	7.23425	7.23035	7.28866	7.28102	4.77877	4.24038	7.60616
37	8.25975	8.50365	8.57586	8.31828	8.54138	8.39885	8.34623	8.53013	8.62211	8.44521	5.84942	5.95488	7.87827	8.18811	8.51565	8.34219	8.36826	8.12081	8.26467	8.07719	8.11044	7.92297	6.07487	5.97461	8.30113	8.24168	8.45992	8.38913	8.44111	8.33063	8.30759	8.11413	8.29238	8.00279	5.76162	5.14397	7.72504	7.63377	7.88403	7.77382	7.8524	7.54778	7.59203	7.55622	7.59444	7.58732	5.83848	5.3775	7.58109
38	8.21735	8.54401	8.59034	8.29392	8.49539	8.38908	8.36962	8.49142	8.59044	8.46983	6.83781	6.76714	8.00454	8.30987	8.6825	8.44551	8.48576	8.34213	8.47818	8.30218	8.24473	8.10873	6.92082	6.72655	8.28569	8.20471	8.39739	8.41991	8.40615	8.37125	8.32574	8.15079	8.31222	8.01398	6.62238	6.16805	7.82484	7.71368	7.98938	7.87861	7.95919	7.75211	7.76663	7.78065	7.80279	7.72444	6.55197	6.23975	7.58839
39	8.12399	8.44922	8.49036	8.20599	8.48747	8.39171	8.36499	8.52194	8.63273	8.48216	7.51981	7.30864	8.06053	8.38584	8.70183	8.51897	8.53331	8.46218	8.62133	8.44862	8.39594	8.23043	7.49994	7.25204	8.27675	8.17899	8.42305	8.39905	8.42508	8.35753	8.33218	8.1222	8.32704	8.01474	7.21201	6.86025	7.90987	7.77951	8.03408	7.96656	7.99148	7.89418	7.88852	7.89416	7.91018	7.81638	7.06066	6.78123	7.57239
40	8.40968	8.69214	8.9161	8.57133	8.70752	8.60506	8.70066	8.87983	8.81317	8.70927	8.37406	8.06787	8.30701	8.58132	9.11977	8.87709	8.5722	8.50059	8.67417	8.4259	8.45699	8.22892	7.88407	7.54694	8.26807	8.20865	8.40674	8.35003	8.36483	8.30378	8.32706	8.11501	8.32659	8.02338	7.5563	7.30697	7.90569	7.79994	8.06191	7.95221	8.0665	7.94851	7.93832	7.95903	7.94541	7.87109	7.33042	7.11417	7.56986
[truncated: 47 more columns]

## Sheet: Exp(0.5)
A	0.631489	0.633313	0.646806	0.653024	0.640117	0.668574	0.598257	0.680143	0.668458	0.665172	0.702811	0.73725	0.670037	0.669717	0.716749	0.732572	0.741868	0.674687	0.66599	0.6772	0.721586	0.696787	0.66206	0.72731	0.662964	0.662483	0.675827	0.681079	0.686512	0.68395	0.744136	0.684687	0.698974	0.700121	0.764602	0.699022	0.708804	0.695717	0.726842	0.711672	0.686604	0.728845	0.690134	0.729631	0.715585	0.734185	0.735041	0.714762	0.684179
X0	21.3368	21.3096	21.479	21.3737	21.3278	25.1783	25.3199	25.2048	25.0825	25.0419	32.5785	32.2913	28.0726	27.6551	27.853	27.7821	27.715	29.0993	29.1669	29.0761	28.7904	28.7908	32.4295	32.2671	21.3889	21.5478	21.4913	21.4672	21.5003	25.2666	25.3294	25.2836	25.1639	25.1733	32.4265	33.0615	28.1398	28.0948	28.1175	27.9963	28.1327	29.2181	29.2729	29.295	29.2056	29.1384	32.2492	32.6273	19.6102
F0	1.40715e-06	1.37692e-06	9.25696e-07	8.67596e-07	1.17729e-06	4.88961e-08	2.63872e-07	3.5888e-08	5.2282e-08	5.83293e-08	1.13801e-10	4.57973e-11	6.77736e-09	9.04446e-09	2.13748e-09	1.44903e-09	1.17636e-09	2.97528e-09	3.66339e-09	2.80933e-09	9.49841e-10	1.93908e-09	4.73787e-10	6.42534e-11	6.94521e-07	6.31595e-07	4.92194e-07	4.46935e-07	3.88788e-07	3.12541e-08	6.51936e-09	3.03236e-08	2.29742e-08	2.21744e-08	1.7076e-11	9.18675e-11	2.17634e-09	3.24542e-09	1.33149e-09	2.22354e-09	4.08457e-09	5.64264e-10	1.68376e-09	5.21385e-10	8.38754e-10	5.1185e-10	5.07318e-11	7.44611e-11	1.48975e-06
R^2	0.90439	0.90778	0.903003	0.901289	0.978741	0.94876	0.965691	0.93677	0.947396	0.945571	0.854632	0.789762	0.932237	0.943984	0.870684	0.853117	0.854769	0.924496	0.928038	0.913828	0.864164	0.905423	0.928381	0.801933	0.973971	0.965088	0.961013	0.953355	0.945064	0.949198	0.876273	0.936711	0.929385	0.91372	0.758802	0.877301	0.886177	0.918695	0.860488	0.877303	0.917062	0.852748	0.89878	0.833951	0.857946	0.83052	0.79035	0.852589	0.934772
n	20	20	20	20	20	24	24	24	24	24	31	31	27	26	26	26	26	28	28	28	27	27	31	31	20	20	20	20	20	24	24	24	24	24	31	32	27	27	27	27	27	28	28	28	28	28	31	31	18
Cycle No.	1.SYBR	2.SYBR	3.SYBR	4.SYBR	5.SYBR	6.SYBR	7.SYBR	8.SYBR	9.SYBR	10.SYBR	11.SYBR	12.SYBR	13.SYBR	14.SYBR	15.SYBR	16.SYBR	17.SYBR	18.SYBR	19.SYBR	20.SYBR	21.SYBR	22.SYBR	23.SYBR	24.SYBR	25.SYBR	26.SYBR	27.SYBR	28.SYBR	29.SYBR	30.SYBR	31.SYBR	32.SYBR	33.SYBR	34.SYBR	35.SYBR	36.SYBR	37.SYBR	38.SYBR	39.SYBR	40.SYBR	41.SYBR	42.SYBR	43.SYBR	44.SYBR	45.SYBR	46.SYBR	47.SYBR	48.SYBR	49.SYBR
1	-0.00654089	-0.00504774	-0.00370339	-0.00799614	-0.00134569	-0.00206804	-0.000707179	0.000173002	-0.00147447	-0.00174743	-0.00263977	-0.00124329	-0.001324	-0.000143528	0.0013518	0.00162157	-0.00122476	0.0025942	0.000227302	0.00330448	-0.000330001	-0.00105116	-0.00171077	-0.00126845	0.00186029	0.00160283	-0.000869185	0.00303063	0.00371757	0.00208762	0.0015645	0.00129273	-0.000349194	0.000671983	0.00069356	-0.00211602	0.00371724	0.00142473	0.00279096	0.00493699	0.00201639	0.00128004	-0.00136405	0.000839204	0.00139624	0.000226319	-0.00179353	-0.00281501	0.00274619
2	-0.00327641	-0.00106338	-0.0031617	-0.0025892	-0.000571608	-0.00211638	0.000158638	0.00123981	0.00213677	0.000971377	0.00116858	0.00210238	0.000157922	-0.000177443	0.00175375	0.00214514	0.000389844	0.00171485	0.00110167	0.00118855	9.17614e-05	0.000968367	-0.00149405	0.000727117	0.00103164	0.000939012	0.00226423	0.00207531	0.00154641	-0.00132388	0.00234926	-0.000438839	0.0021185	0.000771046	0.00208354	0.000238568	0.00196493	0.00119165	0.00132999	0.00285226	0.00128388	-0.000819117	-0.000996083	0.00116065	0.000711471	0.00134626	0.00110057	0.000796348	0.0021126
3	-0.00246686	-0.00102872	-0.00195301	-0.00162134	0.000471979	-0.000285178	0.000706941	-0.000240236	0.00153863	-6.4373e-06	0.000212133	-0.00114796	1.37985e-05	-0.000299931	0.00149736	0.000468999	0.000972778	0.00113738	2.07424e-05	0.00063479	0.000525892	0.000211686	-0.000287712	0.000841856	-0.000360936	0.000159413	-0.000300676	0.000823021	0.00100601	0.000489861	-0.00040248	0.000350743	0.000191152	0.000179052	0.000548929	0.00102031	0.000592977	0.000449926	7.63238e-05	-0.000892788	-7.47442e-05	-0.000525653	0.000424474	0.000468075	0.0015564	0.000836372	0.000212014	0.00029999	0.000185996
4	-0.00162557	-0.001912	-0.00237954	-0.00206694	-0.00197569	-0.000744015	-0.00187847	-0.00126168	-0.00228423	-0.000900119	-0.000628531	-0.0020166	-0.00126913	-0.000135571	-0.00182998	-0.000629127	-0.00190416	-0.00171366	-0.00150371	-0.00192305	-0.000916362	-0.00106618	-0.000879556	-0.00263366	-0.0011839	-0.00210527	-0.000754058	-0.00193757	-0.00222054	-0.00208625	-0.00074932	-0.001138	-0.00250965	-0.00204411	-0.00262845	-0.00195596	-0.00158557	-0.00123251	-0.00179025	-0.00196955	-0.00111136	-0.00203869	-0.00178155	-0.00182676	-0.00267014	-0.00238726	-0.00135055	-0.00107274	-0.000141382
5	-0.000666231	-0.0008533	0.00108406	-0.000817805	0.000884145	0.000263631	0.000179619	0.000570476	-0.000602096	0.000840425	-0.000137389	0.00040856	0.000598341	0.000582248	-0.00134459	-0.00162876	-0.00111234	9.34601e-05	0.000283182	-0.000309914	-0.000962943	-0.00154015	0.000172257	0.00050351	0.000268668	0.0001719	0.00013265	8.5026e-05	-0.000201315	0.000867963	-0.000441223	0.000149041	0.000534981	0.000166208	-0.00038144	0.000129491	-0.000917405	0.000481963	0.000685722	0.00180206	0.000371724	0.00169018	-0.000236005	0.000337928	-0.00103781	-0.000968903	0.000145018	-0.000396609	0.000137061
6	0.0025368	0.00137973	0.00168288	0.00292766	0.00164449	0.00108737	0.00218114	0.00154945	0.000174463	-0.000240564	0.000799298	0.00253344	0.00105396	0.000254601	0.0012933	0.000893533	0.00183341	0.000216812	0.000802636	0.0015853	0.0011206	0.00174764	0.00196895	0.000609666	0.00211018	0.00140494	0.00104845	0.00119004	0.00129124	0.000841051	0.00185448	0.00137478	0.00187069	0.00187358	0.00188836	0.000830352	0.00171873	0.000553161	0.00153336	0.00172585	0.000688583	0.00071159	0.00147641	0.000400692	0.00244737	0.00211924	0.00160646	0.00136974	0.000367463
7	0.00379956	0.000307918	0.00148103	0.000596702	-0.00129953	-0.000793219	-0.00224355	-0.000177234	0.000828236	0.00103751	-0.000321269	0.00167328	-0.00113282	-0.00176448	0.000756651	0.0010027	-0.0010021	-0.000345945	0.000178963	-0.000298768	-6.23465e-05	0.00116345	-0.000780672	0.000585318	-0.000696868	-5.09322e-05	-0.000291407	-0.000248313	-0.000620574	9.21786e-05	-0.000259072	-0.0019744	0.000443101	0.000671834	0.00111377	-0.00050801	-0.000499934	-0.00138712	-0.00135714	0.000153601	0.00032112	0.000540376	0.00119653	0.000440925	-0.000128031	0.000882268	-0.000979215	-2.81334e-05	-0.00173119
8	0.00247559	0.00579727	0.00339577	0.00497812	0.00112069	0.000786424	0.00120878	0.000166535	0.000789523	-0.00029844	0.000844568	0.00139654	0.00110853	0.00135454	-0.000322759	0.000257343	0.00311795	0.000865698	0.00181723	0.00159186	0.000913471	0.00199297	0.000711203	0.00139549	0.00123909	0.00190231	0.00100598	0.000618339	0.00220996	0.000421852	0.000858515	0.0015524	0.00100863	4.13358e-05	0.00132161	0.000293076	0.00184339	0.00191137	0.00257343	0.00017336	0.000835359	0.000994474	0.000327945	0.00115576	1.81496e-05	0.00102124	0.00138709	0.000117183	0.000650823
9	0.00385445	0.00490203	0.0045611	0.00438312	-0.000791669	0.00159973	0.00101173	0.000400722	0.00118431	-0.000310093	-0.000949323	0.000144929	0.00149119	0.00156725	0.000422984	0.00153741	-0.000386775	0.000292629	7.85291e-05	1.57952e-05	0.000509948	-0.00185037	-0.000525922	0.000405371	-0.000542194	0.00138468	0.000634372	0.000186682	-0.000434846	0.000263453	0.00116113	0.000946343	0.000214636	0.000587612	0.0002985	0.00156382	0.00088805	-3.8296e-05	-0.000430435	0.00134584	-5.64158e-05	0.00100434	-0.00125322	0.000757068	0.000874192	0.000146896	-0.000368029	0.000691205	0.00128281
10	-0.00790793	-0.00859305	-0.00787234	-0.00837952	-5.45383e-05	-0.00191474	-0.00116643	-0.00100792	-0.0016287	-0.000122368	0.000180483	-0.00299245	-0.00186411	-0.00155878	-0.000473082	-0.0019024	-0.00151905	-0.000546217	-0.00167766	-0.00129598	-0.00112814	-0.000658959	-0.000378489	-0.00170767	-0.000834107	-0.00286701	-0.00147525	-0.000717431	-0.00102973	-0.000890255	-0.00202227	-0.00126108	-0.00175381	-0.00147557	-0.00216103	-0.00137281	-0.00204018	-0.000738531	-0.0012911	-0.00233835	-0.000974536	-0.00237662	-0.000154525	-0.00173378	-0.00105989	-0.00165001	-0.000652671	-0.000980526	-0.000751615
11	0.0046716	0.00722602	0.00445533	0.00208491	-0.000766903	-0.0017426	-0.000143319	-0.00242582	-0.00213328	-0.00218979	-0.00031209	-0.00436235	-0.00370872	-0.000563353	-0.0031096	-0.00125036	-0.00269881	-0.00170344	-0.000600368	-0.00385573	-0.00231624	-0.000634342	0.000747383	-0.00292644	-0.00150195	-0.00217476	-0.00160569	-0.00285086	-0.000978947	-0.00222853	-0.0050768	-0.00182131	-0.00232336	-0.00272346	-0.00418773	-0.00272077	-0.00372758	-0.00381601	-0.00371665	-0.00397009	-0.00255471	-0.00459242	-0.00424427	-0.0042446	-0.0033432	-0.00473231	-0.00395593	-0.00245008	-0.00263175
12	0.00853378	0.00896165	0.00617316	0.00634107	0.00151294	-0.00100237	-0.0018115	-0.000975758	-0.00209376	-0.00251806	0.000108719	-0.00453529	-0.00100467	-0.00138447	-0.00230283	-0.00287622	-0.0026986	-0.001468	-0.00158331	-0.00190258	-0.00156259	-0.00182051	0.000640571	-0.00337738	7.65324e-05	0.00198388	-0.000725239	-0.00333819	-0.00246379	-0.00218445	-0.0051823	-0.001073	-0.00237855	-0.00281224	-0.00407773	-0.00205734	-0.0044094	-0.00238162	-0.00471243	-0.00283739	-0.00191584	-0.00288516	-0.00417906	-0.00394908	-0.0040091	-0.00582767	-0.00443515	-0.000266403	0.000173271
13	0.0131079	0.0108733	0.0105863	0.00757706	0.00497532	-0.000855714	0.00106445	-0.00271398	-0.00221884	-0.00229859	-0.00323489	-0.00379616	-0.00158188	0.000160694	-0.00233063	-0.00267959	0.000239789	-0.00222546	0.000767499	-0.000843316	-0.00347838	0.000182092	-0.000832677	-0.00369647	0.00206688	0.0021061	-1.15335e-05	-0.000170291	-0.000688463	-0.000907779	-0.00481525	-0.00140446	-0.00379023	-0.00332165	-0.00499108	-0.000419498	-0.00286093	-0.00148904	-0.00529042	-0.00340688	-0.00274721	-0.00291792	-0.00211018	-0.00420663	-0.00212905	-0.00566483	-0.00410441	-0.00220251	0.00617576
14	0.00308827	0.00399813	0.000765592	-0.000446677	0.00857359	-0.000586629	0.00498137	-0.0018903	-0.00140461	-0.00197086	-0.00203475	-0.00507197	-0.00154159	0.0024505	-0.00253376	-0.00167379	-0.00128582	-0.00320587	-5.05447e-05	-0.00279397	-0.00129726	-0.000542432	0.000260592	-0.00526035	0.00703308	0.00671631	0.00441825	0.00456327	0.00225905	-0.00118795	-0.00614309	-0.00205046	-0.00298551	-0.00390184	-0.00524089	-0.00308737	-0.00230879	-0.00135142	-0.00491089	-0.00497842	-0.000231117	-0.00456795	-0.00156793	-0.00487503	-0.00397152	-0.00623655	-0.00591654	-0.0011321	0.0175507
15	0.0130462	0.0132639	0.00808844	0.00669593	0.0156393	-0.0014731	0.00399542	-0.0022212	-0.00335076	-0.0043959	-0.00512168	-0.00992629	-0.00483528	-0.0036096	-0.00446367	-0.00575408	-0.004686	-0.00385571	-0.00238368	-0.00561333	-0.00684252	-0.00189722	-0.00223622	-0.00723472	0.0119334	0.00947365	0.00750831	0.00777754	0.00605866	-0.00241733	-0.00825277	-0.0048055	-0.00565511	-0.00772771	-0.00946861	-0.00421745	-0.00762424	-0.00328752	-0.00840712	-0.00724888	-0.00321534	-0.00621998	-0.00492868	-0.00767949	-0.00594169	-0.00924027	-0.0099507	-0.00479701	0.0394786
16	0.044139	0.0443926	0.0386002	0.0376533	0.033804	-0.00108984	0.00774029	-0.00144407	0.00163025	-0.00137958	-0.000966936	-0.00797659	-0.00020948	0.0015026	-0.00294313	-0.00401527	-0.00264797	-0.00102642	0.000536174	-0.00173581	-0.001791	0.00180093	0.000970185	-0.00405207	0.0294987	0.0265739	0.0267012	0.0223595	0.0192434	0.00286424	-0.00487948	0.00098908	-0.00190762	-0.00311279	-0.00670397	-0.00443369	-0.00294522	-0.00215256	-0.00630891	-0.00372544	-0.00142464	-0.00262168	-0.00112456	-0.0052374	-0.00325394	-0.00805005	-0.00831211	-0.00122902	0.0874861
17	0.0588116	0.0604205	0.0516945	0.0535722	0.0645452	0.001706	0.00904661	0.000897288	0.00200564	0.00140157	-0.00315547	-0.00780046	-0.00308153	0.00157669	-0.00264245	-0.00560322	-0.00324878	-0.00230914	0.000541836	-0.00138587	-0.00300717	0.000104725	-0.000283063	-0.00897327	0.0546786	0.0507753	0.0484425	0.0492965	0.047352	0.00258684	-0.00481755	0.00100991	-0.000620633	-0.000947982	-0.0058988	-0.00401431	-0.00484538	-0.00307298	-0.00712579	-0.00550324	-0.00252545	-0.00546527	-0.00169492	-0.00599313	-0.00510392	-0.00817823	-0.00708505	-0.0029372	0.172517
18	0.130005	0.130863	0.111967	0.119576	0.117711	0.00441304	0.0135661	0.00238979	0.00253609	0.00305691	-0.00525516	-0.0112594	-0.00457758	-0.000261724	-0.00577956	-0.00752085	-0.00694373	-0.00402072	-0.00330377	-0.00487089	-0.0073067	-0.00297645	-0.00507215	-0.0110174	0.105699	0.0948167	0.0943519	0.0961749	0.0912696	0.00163752	-0.0070678	-6.75917e-05	0.000354171	-0.000496358	-0.011401	-0.00819391	-0.00943306	-0.0059664	-0.0106996	-0.00897849	-0.00622404	-0.0103186	-0.00405976	-0.0105456	-0.00888729	-0.0110646	-0.0120369	-0.00633132	0.33008
19	0.220734	0.223304	0.194649	0.206062	0.225539	0.00787723	0.0205773	0.00448626	0.0101645	0.0106821	-0.0101211	-0.014362	-0.0051567	-0.00196746	-0.0064162	-0.00770301	-0.0110403	-0.00728306	-0.00740627	-0.00964948	-0.0088554	-0.00535527	-0.00600961	-0.0132162	0.205851	0.185117	0.187052	0.186769	0.182543	0.00746959	-0.00368729	0.00606802	0.00460407	0.00175545	-0.0132731	-0.0102815	-0.010661	-0.00822636	-0.0135464	-0.011618	-0.00734672	-0.012783	-0.00868264	-0.0136649	-0.0130486	-0.0156639	-0.0160915	-0.00962895	0.624603
20	0.432074	0.438663	0.385932	0.408949	0.427404	0.0269695	0.0423848	0.0238304	0.0298421	0.030508	-0.00885266	-0.0140864	-0.00250003	0.00216994	-0.00507677	-0.00523734	-0.00800401	-0.00664526	-0.00571465	-0.00727353	-0.0072495	-0.00383156	-0.00600049	-0.0138388	0.397903	0.358549	0.364385	0.367571	0.355652	0.0227635	0.0111283	0.0216742	0.021183	0.0202529	-0.014517	-0.010672	-0.00740615	-0.00530201	-0.0103135	-0.0105817	-0.00550201	-0.0120193	-0.00927007	-0.01389	-0.0125546	-0.0145406	-0.0147713	-0.00755003	1.13948
21	0.780626	0.787553	0.698346	0.740916	0.782717	0.0597906	0.0728283	0.0552028	0.0618249	0.0655428	-0.0107003	-0.0156537	0.00141561	0.00730643	-0.000376821	-0.00353316	-0.00151581	-0.00341305	-0.00522906	-0.00636506	-0.00520983	-0.00482729	-0.00504383	-0.0170385	0.737634	0.672061	0.679065	0.684203	0.670649	0.0525091	0.0371246	0.0514794	0.0521434	0.0496891	-0.0162673	-0.0104643	-0.00539288	-0.00142869	-0.0101637	-0.0077962	-0.00147697	-0.0123941	-0.00525972	-0.0136263	-0.0121973	-0.0145758	-0.0148698	-0.0104044	1.95657
22	1.37766	1.40138	1.24544	1.31732	1.3986	0.122487	0.14018	0.117961	0.131691	0.136045	-0.00823682	-0.0152555	0.0111693	0.0226118	0.0106107	0.0106534	0.0108917	0.00279972	0.00276664	0.00252771	0.000979692	0.00499296	-0.00449377	-0.0136095	1.33458	1.21951	1.23283	1.24472	1.22545	0.110308	0.0882612	0.109871	0.114905	0.113787	-0.0152399	-0.0102666	0.00378221	0.00746262	0.00182173	0.00119051	0.00903007	-0.00530148	-0.00182414	-0.00746742	-0.00573504	-0.00801161	-0.0152985	-0.00694486	3.07946
23	2.29913	2.33121	2.1018	2.20187	2.34217	0.237812	0.247635	0.227737	0.25323	0.262517	-0.00908598	-0.0133304	0.027309	0.041391	0.0282588	0.0263791	0.0264763	0.00887525	0.0110917	0.00834915	0.0109259	0.0136529	-0.0035437	-0.0152738	2.25199	2.07762	2.11428	2.11963	2.09847	0.215717	0.183856	0.213465	0.224462	0.225224	-0.0159459	-0.0114122	0.0180187	0.0227492	0.0147797	0.0194193	0.0225663	-0.00148562	0.00601143	-0.00302905	-0.000367582	-0.00376621	-0.0157431	-0.00920513	4.31435
24	3.49609	3.56101	3.29522	3.37801	3.60479	0.452529	0.45455	0.438229	0.48259	0.497358	-0.00715902	-0.0118378	0.0652596	0.0893215	0.0652985	0.0655676	0.0672158	0.0270464	0.0285077	0.027596	0.0314877	0.0358688	-0.000140607	-0.012123	3.48048	3.2703	3.33668	3.34836	3.30866	0.418687	0.368686	0.413076	0.441004	0.436508	-0.0126464	-0.00926211	0.0523924	0.0576928	0.04832	0.0559729	0.0564407	0.0140147	0.0193832	0.0141985	0.0170884	0.0134178	-0.0139289	-0.00746355	5.38065
25	4.83814	4.97237	4.69782	4.74007	4.9462	0.833596	0.829046	0.806886	0.890163	0.913998	-0.0034067	-0.0108311	0.130714	0.17132	0.136236	0.13731	0.139378	0.0624937	0.0615829	0.0634496	0.067963	0.0728779	0.00426495	-0.0089978	4.82026	4.60267	4.71383	4.74478	4.69215	0.774781	0.702313	0.769448	0.824121	0.815053	-0.0114446	-0.00399396	0.113069	0.119584	0.108866	0.124295	0.12076	0.0438773	0.0516888	0.0422555	0.0475256	0.0461396	-0.00944954	-0.00134253	6.15259
26	5.9408	6.10937	5.92314	5.89883	6.13564	1.47252	1.45191	1.4334	1.56725	1.61297	0.00430802	-0.00388262	0.254914	0.328763	0.262092	0.268065	0.277558	0.125619	0.123031	0.126426	0.137474	0.147187	0.0101042	-0.00197527	5.93088	5.79536	5.94558	5.95594	5.94069	1.3851	1.26324	1.37471	1.46538	1.44934	-0.00596201	-0.00332299	0.225828	0.238278	0.222808	0.250648	0.237585	0.0988657	0.107807	0.0934536	0.104842	0.104041	-0.00347659	0.000942379	6.6884
27	6.75662	6.98187	6.90913	6.75347	6.97211	2.46047	2.4228	2.41981	2.61653	2.67387	0.0174786	0.013234	0.484644	0.614707	0.501045	0.514777	0.526148	0.249183	0.242357	0.251848	0.272747	0.285206	0.0257314	0.013887	6.77423	6.6818	6.84865	6.88872	6.8432	2.3364	2.17115	2.31843	2.46487	2.43394	0.00810179	0.00613561	0.442556	0.464207	0.440032	0.487799	0.456313	0.208454	0.215022	0.196589	0.215226	0.218312	0.0130468	0.0154837	7.0705
28	7.23081	7.53199	7.4901	7.30723	7.56708	3.74908	3.68604	3.70974	3.95641	4.00451	0.0381482	0.0375767	0.88576	1.11339	0.915002	0.946351	0.965111	0.473287	0.456892	0.479443	0.516665	0.537148	0.0532631	0.0424921	7.3417	7.2606	7.44882	7.49309	7.47371	3.60097	3.41582	3.57508	3.75433	3.69238	0.0292538	0.0244101	0.825544	0.858915	0.82681	0.906834	0.843061	0.407383	0.412247	0.384768	0.418	0.429044	0.0412223	0.0356286	7.2689
29	7.68479	7.98862	7.94149	7.73008	7.96903	5.08424	5.02846	5.09366	5.33497	5.35621	0.0827612	0.0926459	1.55197	1.90957	1.61228	1.65277	1.69376	0.867802	0.839813	0.878757	0.946514	0.980225	0.104406	0.0954418	7.73432	7.66702	7.86767	7.89574	7.91957	4.96806	4.77318	4.89944	5.10752	5.00709	0.0745576	0.0560832	1.46701	1.51739	1.4755	1.59851	1.49449	0.7582	0.761933	0.720673	0.778973	0.802069	0.0957065	0.0760072	7.44021
30	7.88525	8.2306	8.23045	7.94831	8.22881	6.22997	6.16789	6.25269	6.51166	6.46144	0.16931	0.195311	2.56542	3.07715	2.68497	2.73281	2.79163	1.54115	1.49754	1.56347	1.67632	1.72394	0.203568	0.203568	7.99184	7.92514	8.15597	8.15623	8.15401	6.14796	6.00043	6.01773	6.23787	6.08259	0.168236	0.122957	2.45566	2.51457	2.46649	2.63034	2.49819	1.3669	1.37051	1.3122	1.40505	1.44871	0.201889	0.15878	7.53614
31	8.07624	8.35542	8.43605	8.17009	8.37669	6.96779	6.97738	7.07977	7.27874	7.23525	0.327098	0.381427	3.84395	4.41297	4.05401	4.08797	4.14569	2.55601	2.50581	2.60028	2.75813	2.80917	0.386513	0.393221	8.14725	8.10364	8.33048	8.32192	8.33722	6.97263	6.85174	6.85	6.99102	6.83948	0.331513	0.242221	3.69882	3.75041	3.7382	3.93038	3.76747	2.30654	2.30704	2.21677	2.35324	2.41998	0.394759	0.310028	7.5752
32	8.12845	8.42402	8.47849	8.20483	8.48525	7.555	7.49952	7.67389	7.83107	7.71361	0.619812	0.725603	5.10987	5.6826	5.44925	5.45427	5.52019	3.89016	3.86334	3.93735	4.09202	4.16347	0.722945	0.752595	8.24079	8.15178	8.41893	8.38631	8.37602	7.54972	7.43671	7.37535	7.55274	7.31422	0.640868	0.473237	4.97878	4.97566	5.05124	5.18194	5.07918	3.55065	3.55564	3.44422	3.61396	3.67717	0.755187	0.591996	7.58746
33	8.2263	8.55357	8.57149	8.26295	8.51045	7.95388	7.88082	8.03466	8.18728	8.07791	1.1204	1.31134	6.10563	6.64266	6.57111	6.54177	6.5706	5.28232	5.28065	5.2805	5.4557	5.45701	1.29679	1.34718	8.2605	8.18507	8.4154	8.40626	8.42969	7.87781	7.82408	7.70908	7.88141	7.64298	1.17442	0.875558	5.95856	5.97579	6.0961	6.19376	6.1239	4.87338	4.85382	4.76308	4.93178	4.96656	1.35776	1.07903	7.58145
34	8.24902	8.56277	8.61609	8.34966	8.5342	8.15237	8.14551	8.2992	8.38834	8.3059	1.95452	2.22406	6.85835	7.28041	7.41802	7.3047	7.34967	6.41233	6.48723	6.43609	6.55985	6.49789	2.22264	2.28723	8.27498	8.23974	8.49835	8.46586	8.44731	8.12295	8.09287	7.93996	8.1058	7.84938	2.04098	1.56647	6.68451	6.65648	6.87306	6.87682	6.87875	5.97263	5.99152	5.8915	6.03346	6.01721	2.29678	1.8727	7.64971
35	8.25437	8.57079	8.60943	8.33516	8.53908	8.29679	8.20923	8.38072	8.51247	8.37406	3.1393	3.47637	7.31321	7.70789	7.9552	7.84426	7.83076	7.21729	7.29798	7.21607	7.30597	7.18676	3.46287	3.53223	8.30693	8.22752	8.47214	8.46778	8.44443	8.23191	8.23014	8.04687	8.2109	7.93594	3.22289	2.58489	7.1599	7.11435	7.35772	7.32086	7.35405	6.73201	6.71422	6.70473	6.78331	6.7642	3.51216	2.96507	7.63488
36	8.16304	8.48163	8.52252	8.23108	8.561	8.38598	8.32432	8.47019	8.63564	8.4156	4.54278	4.80911	7.67467	8.03933	8.31233	8.1667	8.15866	7.77533	7.93428	7.6975	7.81539	7.64335	4.84485	4.85065	8.31481	8.26433	8.42265	8.44149	8.40984	8.31424	8.29088	8.12131	8.28746	7.99744	4.58698	3.8786	7.53327	7.43391	7.63757	7.63905	7.66862	7.2628	7.23425	7.23035	7.28866	7.28102	4.77877	4.24038	7.60616
37	8.25975	8.50365	8.57586	8.31828	8.54138	8.39885	8.34623	8.53013	8.62211	8.44521	5.84942	5.95488	7.87827	8.18811	8.51565	8.34219	8.36826	8.12081	8.26467	8.07719	8.11044	7.92297	6.07487	5.97461	8.30113	8.24168	8.45992	8.38913	8.44111	8.33063	8.30759	8.11413	8.29238	8.00279	5.76162	5.14397	7.72504	7.63377	7.88403	7.77382	7.8524	7.54778	7.59203	7.55622	7.59444	7.58732	5.83848	5.3775	7.58109
38	8.21735	8.54401	8.59034	8.29392	8.49539	8.38908	8.36962	8.49142	8.59044	8.46983	6.83781	6.76714	8.00454	8.30987	8.6825	8.44551	8.48576	8.34213	8.47818	8.30218	8.24473	8.10873	6.92082	6.72655	8.28569	8.20471	8.39739	8.41991	8.40615	8.37125	8.32574	8.15079	8.31222	8.01398	6.62238	6.16805	7.82484	7.71368	7.98938	7.87861	7.95919	7.75211	7.76663	7.78065	7.80279	7.72444	6.55197	6.23975	7.58839
39	8.12399	8.44922	8.49036	8.20599	8.48747	8.39171	8.36499	8.52194	8.63273	8.48216	7.51981	7.30864	8.06053	8.38584	8.70183	8.51897	8.53331	8.46218	8.62133	8.44862	8.39594	8.23043	7.49994	7.25204	8.27675	8.17899	8.42305	8.39905	8.42508	8.35753	8.33218	8.1222	8.32704	8.01474	7.21201	6.86025	7.90987	7.77951	8.03408	7.96656	7.99148	7.89418	7.88852	7.89416	7.91018	7.81638	7.06066	6.78123	7.57239
40	8.40968	8.69214	8.9161	8.57133	8.70752	8.60506	8.70066	8.87983	8.81317	8.70927	8.37406	8.06787	8.30701	8.58132	9.11977	8.87709	8.5722	8.50059	8.67417	8.4259	8.45699	8.22892	7.88407	7.54694	8.26807	8.20865	8.40674	8.35003	8.36483	8.30378	8.32706	8.11501	8.32659	8.02338	7.5563	7.30697	7.90569	7.79994	8.06191	7.95221	8.0665	7.94851	7.93832	7.95903	7.94541	7.87109	7.33042	7.11417	7.56986
[truncated: 47 more columns]

## Sheet: Standard
Sample	log conc	Ct
1A 0	0	19.38	RAPPORT DÉTAILLÉ
1B 0	0	19.36
1C 0	0	19.55	Statistiques de la régression
1D 0	0	19.46	Coefficient de détermination multiple	0.998967
1E 0	0	19.37	Coefficient de détermination R^2	0.997936
1A 1	-1	23.29	Coefficient de détermination R^2	0.997842
1B 1	-1	23.25	Erreur-type	0.174929
1C 1	-1	23.34	Observations	24
1D 1	-1	23.2
1E 1	-1	23.16	ANALYSE DE VARIANCE
1A 3	-3	30.83		Degré de liberté	Somme des carrés	Moyenne des carrés	F	Valeur critique de F
1B 3	-3	30.56	Régression	1	325.473	325.473	10636.3	4.8786e-31
1A 1.3	-1.69897	26.2	Résidus	22	0.673206	0.0306003
1B 1.3	-1.69897	25.82	Total	23	326.146
1C 1.3	-1.69897	26.16
1D 1.3	-1.69897	26.13		Coefficients	Erreur-type	Statistique t	Probabilité	Limite inférieure pour seuil de confiance = 95%	Limite supérieure pour seuil de confiance = 95%	Limite inférieure pour seuil de confiance = 95.0%	Limite supérieure pour seuil de confiance = 95.0%
1E 1.3	-1.69897	26.09	Constante	19.5152	0.0647538	301.375	2.82475e-41	19.3809	19.6494	19.3809	19.6494
1A 2	-2	27.23	Variable X 1	-3.76692	0.0365251	-103.132	4.8786e-31	-3.84267	-3.69117	-3.84267	-3.69117
1B 2	-2	27.27
1C 2	-2	27.21
1D 2	-2	27.11
1E 2	-2	27.06
1C 3	-3	30.53
1D 3	-3	30.51
2A 0	0	19.49	RAPPORT DÉTAILLÉ
2B 0	0	19.66
2C 0	0	19.64	Statistiques de la régression
2D 0	0	19.63	Coefficient de détermination multiple	0.998722
2E 0	0	19.68	Coefficient de détermination R^2	0.997446
2A 1	-1	23.42	Coefficient de détermination R^2	0.99733
2B 1	-1	23.63	Erreur-type	0.196153
2C 1	-1	23.43	Observations	24
2D 1	-1	23.35
2E 1	-1	23.35	ANALYSE DE VARIANCE
2A 3	-3	30.81		Degré de liberté	Somme des carrés	Moyenne des carrés	F	Valeur critique de F
2B 3	-3	31.25	Régression	1	330.595	330.595	8592.21	5.07671e-30
2A 1.3	-1.69897	26.34	Résidus	22	0.846475	0.0384761
2B 1.3	-1.69897	26.27	Total	23	331.441
2C 1.3	-1.69897	26.36
2D 1.3	-1.69897	26.21		Coefficients	Erreur-type	Statistique t	Probabilité	Limite inférieure pour seuil de confiance = 95%	Limite supérieure pour seuil de confiance = 95%	Limite inférieure pour seuil de confiance = 95.0%	Limite supérieure pour seuil de confiance = 95.0%
2E 1.3	-1.69897	26.29	Constante	19.6977	0.0726103	271.28	2.85673e-40	19.5472	19.8483	19.5472	19.8483
2A 2	-2	27.46	Variable X 1	-3.79644	0.0409566	-92.6942	5.07671e-30	-3.88138	-3.7115	-3.88138	-3.7115
2B 2	-2	27.43
2C 2	-2	27.55
2D 2	-2	27.42
2E 2	-2	27.39
2C 3	-3	30.51
2D 3	-3	30.93
3A 0	0	17.81	RAPPORT DÉTAILLÉ
3B 0	0	17.87
3C 0	0	17.94	Statistiques de la régression
3D 0	0	17.93	Coefficient de détermination multiple	0.999012
3E 0	0	18.01	Coefficient de détermination R^2	0.998026
3A 1	-1	21.61	Coefficient de détermination R^2	0.997936
3B 1	-1	21.59	Erreur-type	0.175442
3C 1	-1	21.55	Observations	24
3D 1	-1	21.6
3E 1	-1	21.64	ANALYSE DE VARIANCE
3A 3	-3	29.2		Degré de liberté	Somme des carrés	Moyenne des carrés	F	Valeur critique de F
3B 3	-3	29.26	Régression	1	342.352	342.352	11122.6	2.9862e-31
3A 1.3	-1.69897	24.18	Résidus	22	0.677155	0.0307798
3B 1.3	-1.69897	24.26	Total	23	343.029
3C 1.3	-1.69897	24.26
3D 1.3	-1.69897	24.23		Coefficients	Erreur-type	Statistique t	Probabilité	Limite inférieure pour seuil de confiance = 95%	Limite supérieure pour seuil de confiance = 95%	Limite inférieure pour seuil de confiance = 95.0%	Limite supérieure pour seuil de confiance = 95.0%
3E 1.3	-1.69897	24.39	Constante	17.8259	0.0649434	274.483	2.20682e-40	17.6912	17.9605	17.6912	17.9605
3A 2	-2	25.58	Variable X 1	-3.86336	0.0366321	-105.464	2.9862e-31	-3.93933	-3.78739	-3.93933	-3.78739
3B 2	-2	25.63
3C 2	-2	25.67
3D 2	-2	25.64
3E 2	-2	25.68
3C 3	-3	30.01
3D 3	-3	29.41
4A 0	0	19.85	RAPPORT DÉTAILLÉ
4B 0	0	19.96
4C 0	0	19.99	Statistiques de la régression
4D 0	0	20.06	Coefficient de détermination multiple	0.997408
4E 0	0	20.17	Coefficient de détermination R^2	0.994823
4A 1	-1	24.13	Coefficient de détermination R^2	0.994577
4B 1	-1	24.02	Erreur-type	0.29643
4C 1	-1	24.1	Observations	23
4D 1	-1	24.18
4E 1	-1	24.15	ANALYSE DE VARIANCE
4A 3	-3	31.37		Degré de liberté	Somme des carrés	Moyenne des carrés	F	Valeur critique de F
4B 3	-3	32.04	Régression	1	354.618	354.618	4035.69	1.7147e-25
4A 1.3	-1.69897	27.02	Résidus	21	1.84528	0.0878705
4B 1.3	-1.69897	27.08	Total	22	356.463
4C 1.3	-1.69897	27.08
4D 1.3	-1.69897	27.11		Coefficients	Erreur-type	Statistique t	Probabilité	Limite inférieure pour seuil de confiance = 95%	Limite supérieure pour seuil de confiance = 95%	Limite inférieure pour seuil de confiance = 95.0%	Limite supérieure pour seuil de confiance = 95.0%
4E 1.3	-1.69897	27.18	Constante	20.1652	0.109757	183.725	3.70432e-35	19.9369	20.3934	19.9369	20.3934
4A 2	-2	28.25	Variable X 1	-3.95647	0.06228	-63.5271	1.7147e-25	-4.08599	-3.82695	-4.08599	-3.82695
4B 2	-2	28.4
4C 2	-2	28.31
4D 2	-2	28.45
4C 3	-3	32.18
4D 3	-3	31.24
4E 2	-2	40

## Sheet: LR 4-6
Analysis of Real Time PCR data			version:7.4
analysis date:15.11.2004
fit option 2: n between 4 and 6 and best R
sample	name	lower limit	upper limit	n included	No	PCR eff	R2
1	1.SYBR	0.17	1.74	4	2.16375e-06	1.83768	0.998466
2	2.SYBR	0.13	1.43	5	2.60868e-06	1.82258	0.998992
3	3.SYBR	0.15	2	4	1.65366e-06	1.85173	0.998369
4	4.SYBR	0.12	1.35	5	2.08363e-06	1.83648	0.998934
5	5.SYBR	0.03	0.8	6	1.43519e-06	1.87666	0.999889
6	6.SYBR	0.12	0.85	4	9.59184e-08	1.89584	0.999659
7	7.SYBR	0.14	1.49	5	3.33468e-07	1.80106	0.999808
8	8.SYBR	0.12	0.83	4	8.69205e-08	1.90085	0.999687
9	9.SYBR	0.13	0.91	4	1.07148e-07	1.89226	0.999774
10	10.SYBR	0.13	0.94	4	1.17017e-07	1.88769	0.999701
11	11.SYBR	0.06	0.76	4	3.09034e-10	1.95402	0.999315
12	12.SYBR	0.19	1.34	4	1.0419e-09	1.8881	0.999241
13	13.SYBR	0.06	0.5	4	7.15411e-09	1.95093	0.999696
14	14.SYBR	0.09	0.63	4	1.74679e-08	1.9038	0.999905
15	15.SYBR	0.13	0.94	4	1.70627e-08	1.88922	0.999627
16	16.SYBR	0.13	0.97	4	1.40463e-08	1.90477	0.999547
17	17.SYBR	0.14	0.99	4	1.43288e-08	1.90498	0.999181
18	18.SYBR	0.06	0.48	4	2.90411e-09	1.96577	0.999629
19	19.SYBR	0.06	0.47	4	3.39908e-09	1.95232	0.999604
20	20.SYBR	0.06	0.49	4	2.95691e-09	1.96527	0.999728
21	21.SYBR	0.07	0.53	4	3.07565e-09	1.96805	0.999515
22	22.SYBR	0.05	0.66	4	4.42593e-09	1.94526	0.999445
23	23.SYBR	0.05	0.4	4	4.86729e-10	1.9374	0.999874
24	24.SYBR	0.2	1.38	4	1.21199e-09	1.88108	0.999191
25	25.SYBR	0.05	0.41	4	7.06956e-07	1.93881	0.999995
26	26.SYBR	0.03	0.69	6	8.29033e-07	1.91199	0.999911
27	27.SYBR	0.05	0.37	4	5.12727e-07	1.96165	0.999973
28	28.SYBR	0.05	0.38	4	5.65409e-07	1.95246	0.999984
29	29.SYBR	0.05	0.36	4	4.95481e-07	1.9625	0.9999
30	30.SYBR	0.11	0.79	4	6.71048e-08	1.91766	0.999602
31	31.SYBR	0.09	0.72	4	2.21501e-08	1.99731	0.999162
32	32.SYBR	0.11	0.79	4	6.83919e-08	1.9154	0.999762
33	33.SYBR	0.11	0.84	4	5.90697e-08	1.93208	0.999702
34	34.SYBR	0.11	0.83	4	6.11265e-08	1.9287	0.9996
35	35.SYBR	0.16	1.2	4	6.01318e-10	1.91337	0.999347
36	36.SYBR	0.12	0.9	4	3.54957e-10	1.92684	0.999493
37	37.SYBR	0.11	0.84	4	7.14727e-09	1.94195	0.99945
38	38.SYBR	0.06	0.48	4	3.38369e-09	2.00271	0.999596
39	39.SYBR	0.11	0.85	4	5.0481e-09	1.96657	0.999198
40	40.SYBR	0.12	0.93	4	8.07332e-09	1.94017	0.999245
41	41.SYBR	0.12	0.86	4	1.12275e-08	1.91217	0.999525
42	42.SYBR	0.2	1.4	4	9.64349e-09	1.87067	0.999164
43	43.SYBR	0.21	1.4	4	1.26977e-08	1.85351	0.999463
44	44.SYBR	0.19	1.34	4	7.72539e-09	1.88185	0.999341
45	45.SYBR	0.21	1.44	4	1.02638e-08	1.86842	0.999299
46	46.SYBR	0.21	1.48	4	9.06841e-09	1.8782	0.999098
47	47.SYBR	0.2	1.39	4	1.04426e-09	1.8901	0.999092
48	48.SYBR	0.16	1.1	4	7.49662e-10	1.89567	0.999407
49	49.SYBR	0.09	0.64	4	2.50255e-06	1.92432	0.999793
50	50.SYBR	0.06	0.74	4	2.54248e-06	1.91961	0.999689
51	51.SYBR	0.16	1.09	4	3.75231e-06	1.87463	0.999894
52	52.SYBR	0.16	1.09	4	4.36823e-06	1.8598	0.999894
53	53.SYBR	0.15	1.05	4	3.7738e-06	1.87065	0.99984
54	54.SYBR	0.04	0.38	4	8.28154e-08	2.00724	0.999749
55	55.SYBR	0.04	0.51	4	9.31318e-08	1.99748	0.999382
56	56.SYBR	0.05	0.95	4	1.80769e-07	1.9373	0.999378
57	57.SYBR	0.04	0.38	4	6.02328e-08	2.03765	0.999353
58	58.SYBR	0.18	1.28	4	2.87491e-07	1.89243	0.999025
59	59.SYBR	0.12	0.93	4	1.236e-09	1.93351	0.999273
60	60.SYBR	0.12	0.88	4	1.46797e-09	1.91931	0.999501
61	61.SYBR	0.06	0.5	4	2.21824e-08	1.96776	0.999566
62	62.SYBR	0.14	1.59	4	8.14457e-08	1.86202	0.998861
63	63.SYBR	0.06	0.47	4	1.46564e-08	1.99681	0.999515
64	64.SYBR	0.06	0.48	4	1.81551e-08	1.98118	0.999649
65	65.SYBR	0.22	1.44	4	8.05234e-08	1.85591	0.999239
66	66.SYBR	0.1	0.72	4	1.48439e-08	1.92516	0.999624
67	67.SYBR	0.09	0.71	4	1.16276e-08	1.94157	0.999448
68	68.SYBR	0.18	1.23	4	3.16848e-08	1.86622	0.999413
69	69.SYBR	0.09	0.7	4	9.54713e-09	1.95577	0.999379
70	70.SYBR	0.09	0.68	4	1.17018e-08	1.9386	0.999461
71	71.SYBR	0.11	0.83	4	1.90761e-10	1.95945	0.999114
72	72.SYBR	0.11	0.8	4	1.27857e-09	1.92153	0.999494
73	73.SYBR	0.04	0.33	4	3.13007e-07	1.99948	0.999863
74	74.SYBR	0.03	0.71	5	4.86398e-07	1.94829	0.999767
75	75.SYBR	0.03	0.69	5	4.38204e-07	1.95673	0.999679
76	76.SYBR	0.04	0.55	5	4.84347e-07	1.94137	0.999577
77	77.SYBR	0.03	0.51	5	3.48776e-07	1.96506	0.999859
78	78.SYBR	0.07	0.52	4	2.27101e-08	1.96958	0.999406
79	79.SYBR	0.15	1.04	4	6.29543e-08	1.89487	0.999103
80	80.SYBR	0.06	0.54	4	1.68225e-08	1.99581	0.999314
81	81.SYBR	0.13	0.93	4	4.2228e-08	1.91566	0.999157
82	82.SYBR	0.13	0.95	4	5.30365e-08	1.90004	0.99949
83	83.SYBR	0.15	1.06	4	1.17282e-09	1.9045	0.999199
84	84.SYBR	0.07	0.56	4	1.1309e-10	1.96638	0.999413
85	85.SYBR	0.15	1.05	4	8.8842e-09	1.89825	0.999359
86	86.SYBR	0.15	0.98	4	1.41129e-08	1.86319	0.999755
87	87.SYBR	0.15	0.98	4	1.51588e-08	1.85845	0.999853
88	88.SYBR	0.14	0.98	4	8.61171e-09	1.89548	0.999615
89	89.SYBR	0.14	0.91	4	1.55681e-08	1.85161	0.999827
90	90.SYBR	0.07	0.86	5	6.16829e-09	1.86765	0.999635
91	91.SYBR	0.06	0.81	5	1.9328e-09	1.93761	0.999345
92	92.SYBR	0.13	1.48	5	1.02822e-08	1.83242	0.999584
93	93.SYBR	0.03	0.75	6	9.09821e-09	1.83453	0.999635
94	94.SYBR	0	0	5	6.8338e-05	1.52856	0.965382
95	95.SYBR	0.14	0.93	4	6.37177e-10	1.8588	0.999643
96	96.SYBR	0.24	1.49	4	2.90773e-09	1.80326	0.999593
	Min	0.03	0.33	4
	Max	0.24	2	6

## Sheet: Ct&E all
L27
	Ct					PCR eff
Sample 1	Serie A	Serie B	Serie C	Serie D	Serie E	Serie A	Serie B	Serie C	Serie D	Serie E
1	19.38	19.36	19.55	19.46	19.37	1.83768	1.82258	1.85173	1.83648	1.87666
1:10	23.29	23.25	23.34	23.2	23.16	1.89584	1.80106	1.90085	1.89226	1.88769
1:50	26.2	25.82	26.16	26.13	26.09	1.95093	1.9038	1.88922	1.90477	1.90498
1:100	27.23	27.27	27.21	27.11	27.06	1.96577	1.95232	1.96527	1.96805	1.94526
1:1000	30.83	30.56	30.53	30.51		1.95402	1.8881	1.9374	1.88108
	Ct					PCR eff
Sample 2	Serie A	Serie B	Serie C	Serie D	Serie E	Serie A	Serie B	Serie C	Serie D	Serie E
1	19.49	19.66	19.64	19.63	19.68	1.93881	1.91199	1.96165	1.95246	1.9625
1:10	23.42	23.63	23.43	23.35	23.35	1.91766	1.99731	1.9154	1.93208	1.9287
1:50	26.34	26.27	26.36	26.21	26.29	1.94195	2.00271	1.96657	1.94017	1.91217
1:100	27.46	27.43	27.55	27.42	27.39	1.87067	1.85351	1.88185	1.86842	1.8782
1:1000	30.81	31.25	30.51	30.93		1.91337	1.92684	1.8901	1.89567
	Ct					PCR eff
Sample 3	Serie A	Serie B	Serie C	Serie D	Serie E	Serie A	Serie B	Serie C	Serie D	Serie E
1	17.81	17.87	17.94	17.93	18.01	1.92432	1.91961	1.87463	1.8598	1.87065
1:10	21.61	21.59	21.55	21.6	21.64	2.00724	1.99748	1.9373	2.03765	1.89243
1:50	24.18	24.26	24.26	24.23	24.39	1.96776	1.86202	1.99681	1.98118	1.85591
1:100	25.58	25.63	25.67	25.64	25.68	1.92516	1.94157	1.86622	1.95577	1.9386
1:1000	29.2	29.26	30.01	29.41		1.93351	1.91931	1.9045	1.92153
	Ct					PCR eff
Sample 4	Serie A	Serie B	Serie C	Serie D	Serie E	Serie A	Serie B	Serie C	Serie D	Serie E
1	19.85	19.96	19.99	20.06	20.17	1.99948	1.94829	1.95673	1.94137	1.96506
1:10	24.13	24.02	24.1	24.18	24.15	1.96958	1.89487	1.99581	1.91566	1.90004
1:50	27.02	27.08	27.08	27.11	27.18	1.89825	1.86319	1.85845	1.89548	1.85161
1:100	28.25	28.4	28.31	28.45	40	1.86765	1.93761	1.83242	1.83453	1.52856
1:1000	31.37	32.04	32.18	31.24		1.95945	1.96638	1.8588	1.80326
Sample 1	Avrg Ct	Stdev Ct	LinReg avrg	Stdev Eff		Sample 2	Avrg Ct	Stdev Ct	LinReg avrg	Stdev Eff
1	19.424	0.0808084	1.84503	0.0204738		1	19.62	0.0751665	1.94548	0.0210103
1:10	23.248	0.0712039	1.87554	0.0419151		1:10	23.436	0.114804	1.93823	0.0337772
1:50	26.08	0.150831	1.91074	0.0234262		1:50	26.294	0.0594138	1.95271	0.0339439
1:100	27.176	0.0876356	1.95933	0.00999778		1:100	27.45	0.0612372	1.87053	0.0109673
1:1000	30.6075	0.14975	1.91515	0.0360481		1:1000	30.875	0.306105	1.90649	0.0168051
	SerDil Eff	SerDil E SD	LR All E Avrg	LR All E SD			SerDil Eff	SerDil E SD	LR All E Avrg	LR All E SD
	1.84276	0.15498	1.90057	0.0477259			1.83402	0.17296	1.92337	0.0391318
	R2	0.997936					R2	0.997446			Ct SD Max	5.2095
											Ct SD Min	0.0327109
Sample 3	Avrg Ct	Stdev Ct	LinReg avrg	Stdev Eff		Sample 4	Avrg Ct	Stdev Ct	LinReg avrg	Stdev Eff
1	17.912	0.0756307	1.8898	0.0299054		1	20.006	0.11887	1.96219	0.0226679
1:10	21.598	0.0327109	1.97442	0.0585367		1:10	24.116	0.0610737	1.93519	0.0450025
1:50	24.264	0.0776531	1.93273	0.0681569		1:50	27.094	0.0581378	1.8734	0.0218359
1:100	25.64	0.03937	1.92546	0.0348573		1:100	30.682	5.2095	1.80016	0.157668
1:1000	29.47	0.370675	1.91971	0.0119061		1:1000	31.7075	0.471266	1.89697	0.0795011
	SerDil Eff	SerDil E SD	LR All E Avrg	LR All E SD			SerDil Eff	SerDil E SD	LR All E Avrg	LR All E SD
	1.81486	0.15308	1.92879	0.050915			1.78958	0.256635	1.89344	0.0951831
	R2	0.998026					R2	0.994823
	Efficiencies		Std Dev			% Efficiencies Relative errors
	Serial dilution	LinReg	Serial dilution	LinReg			Serial dilution	LinReg
Sample 1	1.84276	1.90057	0.15498	0.0477259		Sample 1	8.41021	2.51113
Sample 2	1.83402	1.92337	0.17296	0.0391318		Sample 2	9.43062	2.03455
Sample 3	1.81486	1.92879	0.15308	0.050915		Sample 3	8.43484	2.63974
Sample 4	1.78958	1.89344	0.256635	0.0951831		Sample 4	14.3405	5.02699
Normalized ratio						% Ct Relative errors
Sample 1	LinReg	SerDil	LR Stdev	SD Stdev			Sample 1	Sample 2	Sample 3	Sample 4
1	1	1	0.693692	1.63511		1	0.416024	0.383112	0.422235	0.59417	Ct RE Max	16.979
0.1	0.0858112	0.096571	0.0655488	0.157888		1:10	0.30628	0.489863	0.151453	0.25325	Ct RE Min	0.151453
0.02	0.0139233	0.0171017	0.011472	0.0279954		1:50	0.57834	0.22596	0.320034	0.214578
0.01	0.00688785	0.00875155	0.00580165	0.0143109		1:100	0.322474	0.223086	0.153549	16.979	Avrg RE	1.31291
0.001	0.000760483	0.00107431	0.000697238	0.00175859		1:1000	0.489258	0.991432	1.2578	1.48629

## Sheet: Results
	Raw values
Sample	Ct	LR Eff	LR N0	Sigmo	Exp(0.35)
S1 1	19.38	1.83768	2.16375e-06	1.98557e-06	1.40715e-06	Sample 1		Average					SD
S1 1	19.36	1.82258	2.60868e-06	1.83062e-06	1.37692e-06		n replicate	Ct	LR Eff	LR N0	Sigmo	Exp(0.35)	Ct	LR Eff	LR N0	Sigmo	Exp(0.35)
S1 1	19.55	1.85173	1.65366e-06	1.56697e-06	9.25696e-07	1	5	19.424	1.84503	1.98898e-06	1.79847e-06	1.15093e-06	0.0808084	0.0204738	4.58983e-07	1.51935e-07	2.4921e-07
S1 1	19.46	1.83648	2.08363e-06	1.76836e-06	8.67596e-07	0.1	5	23.248	1.87554	1.48094e-07	1.28236e-07	9.18534e-08	0.0712039	0.0419151	1.04248e-07	1.57849e-08	9.6511e-08
S1 1	19.37	1.87666	1.43519e-06	1.84083e-06	1.17729e-06	0.02	5	26.08	1.91074	1.4012e-08	2.22636e-08	4.11694e-09	0.150831	0.0234262	4.13469e-09	5.02506e-09	3.57216e-09
S1 10	23.29	1.89584	9.59184e-08	1.36908e-07	4.88961e-08	0.01	5	27.176	1.95933	3.35233e-09	5.96032e-09	2.46738e-09	0.0876356	0.00999778	6.302e-10	3.75042e-10	1.0473e-09
S1 10	23.25	1.80106	3.33468e-07	1.51122e-07	2.63872e-07	0.001	4	30.6075	1.91515	7.62412e-10	6.58525e-10	1.7441e-10	0.14975	0.0360481	4.32737e-10	4.03772e-10	2.0164e-10
S1 10	23.34	1.90085	8.69205e-08	1.24257e-07	3.5888e-08
S1 10	23.2	1.89226	1.07148e-07	1.13568e-07	5.2282e-08	Sample 2		Average					SD
S1 10	23.16	1.88769	1.17017e-07	1.15324e-07	5.83293e-08		n replicate	Ct	LR Eff	LR N0	Sigmo	Exp(0.35)	Ct	LR Eff	LR N0	Sigmo	Exp(0.35)
S1 1000	30.83	1.95402	3.09034e-10	1.02523e-09	1.13801e-10	1	5	19.62	1.94548	6.21921e-07	1.10503e-06	5.30807e-07	0.0751665	0.0210103	1.42505e-07	2.63095e-07	1.28117e-07
S1 1000	30.56	1.8881	1.0419e-09	9.8833e-10	4.57973e-11	0.1	5	23.436	1.93823	5.55686e-08	7.15084e-08	2.26492e-08	0.114804	0.0337772	1.90884e-08	7.14793e-09	9.91772e-09
S1 50	26.2	1.95093	7.15411e-09	2.40583e-08	6.77736e-09	0.02	5	26.294	1.95271	6.97598e-09	1.17178e-08	2.61227e-09	0.0594138	0.0339439	2.9971e-09	1.83821e-09	1.06655e-09
S1 50	25.82	1.9038	1.74679e-08	2.86499e-08	9.04446e-09	0.01	5	27.45	1.87053	9.87975e-09	3.80324e-09	8.24002e-10	0.0612372	0.0109673	1.83328e-09	1.59119e-10	4.98968e-10
S1 50	26.16	1.88922	1.70627e-08	2.34355e-08	2.13748e-09	0.001	4	30.875	1.90649	6.87549e-10	2.2039e-10	5.85341e-11	0.306105	0.0168051	2.88187e-10	5.24001e-11	3.2375e-11
S1 50	26.13	1.90477	1.40463e-08	2.00251e-08	1.44903e-09
S1 50	26.09	1.90498	1.43288e-08	1.51492e-08	1.17636e-09	Sample 3		Average					SD
S1 100	27.23	1.96577	2.90411e-09	6.23429e-09	2.97528e-09		n replicate	Ct	LR Eff	LR N0	Sigmo	Exp(0.35)	Ct	LR Eff	LR N0	Sigmo	Exp(0.35)
S1 100	27.27	1.95232	3.39908e-09	5.41194e-09	3.66339e-09	1	5	17.912	1.8898	3.38787e-06	3.53201e-06	1.63167e-06	0.0756307	0.0299054	8.2785e-07	4.92507e-07	3.31575e-07
S1 100	27.21	1.96527	2.95691e-09	6.34065e-09	2.80933e-09	0.1	5	21.598	1.97442	1.40888e-07	2.62833e-07	8.86082e-08	0.0327109	0.0585367	9.38634e-08	3.4039e-08	2.71882e-08
S1 100	27.11	1.96805	3.07565e-09	5.77212e-09	9.49841e-10	0.02	5	24.264	1.93273	4.33926e-08	5.1344e-08	1.49136e-08	0.0776531	0.0681569	3.44213e-08	1.16975e-08	7.11098e-09
S1 100	27.06	1.94526	4.42593e-09	6.04261e-09	1.93908e-09	0.01	5	25.64	1.92546	1.58811e-08	1.64156e-08	4.16265e-09	0.03937	0.0348573	9.03478e-09	9.81152e-10	9.94242e-10
S1 1000	30.53	1.9374	4.86729e-10	3.50849e-10	4.73787e-10	0.001	4	29.47	1.93345	1.04333e-09	6.92099e-10	2.73678e-10	0.370675	0.018422	5.77251e-10	3.27389e-10	1.80004e-10
S1 1000	30.51	1.88108	1.21199e-09	2.69696e-10	6.42534e-11
S2 1	19.49	1.93881	7.06956e-07	1.54642e-06	6.94521e-07	Sample 4		Average					SD
S2 1	19.66	1.91199	8.29033e-07	1.10429e-06	6.31595e-07		n replicate	Ct	LR Eff	LR N0	Sigmo	Exp(0.35)	Ct	LR Eff	LR N0	Sigmo	Exp(0.35)
S2 1	19.64	1.96165	5.12727e-07	1.06557e-06	4.92194e-07	1	5	20.006	1.96219	4.14147e-07	9.15153e-07	3.51346e-07	0.11887	0.0226679	7.94191e-08	1.88158e-07	4.72651e-08
S2 1	19.63	1.95246	5.65409e-07	9.06645e-07	4.46935e-07	0.1	5	24.116	1.93519	3.95503e-08	5.93545e-08	1.0246e-08	0.0610737	0.0450025	1.96019e-08	6.54745e-09	6.74512e-09
S2 1	19.68	1.9625	4.95481e-07	9.02212e-07	3.88788e-07	0.02	5	27.094	1.8734	1.24672e-08	1.17575e-08	1.90684e-09	0.0581378	0.0218359	3.43772e-09	2.56252e-09	1.95477e-09
S2 10	23.42	1.91766	6.71048e-08	7.34961e-08	3.12541e-08	0.01	5	28.3525	1.86805	6.87038e-09	3.77966e-09	3.3496e-09	0.0895824	0.0490978	3.71827e-09	9.01594e-10	1.93865e-09
S2 10	23.63	1.99731	2.21501e-08	6.47741e-08	6.51936e-09	0.001	4	31.7075	1.88324	1.2077e-09	4.75106e-10	2.95866e-10	0.471266	0.0691852	1.21312e-09	3.87563e-10	3.89149e-10
S2 10	23.43	1.9154	6.83919e-08	6.91203e-08	3.03236e-08
S2 10	23.35	1.93208	5.90697e-08	8.2947e-08	2.29742e-08
S2 10	23.35	1.9287	6.11265e-08	6.72044e-08	2.21744e-08
S2 1000	30.81	1.91337	6.01318e-10	2.14063e-10	1.7076e-11
S2 1000	31.25	1.92684	3.54957e-10	1.62923e-10	9.18675e-11	Sample 1	Relative concentration							SD
S2 50	26.34	1.94195	7.14727e-09	1.38835e-08	2.17634e-09		dCt	E^Ct	(Savrg E)^Ct	(Avrg E)^Ct	LR N0	Sigmo	Exp(0.35)	dCt	E^Ct	(Savrg E)^Ct	(Avrg E)^Ct	LR N0	Sigmo	Exp(0.35)
S2 50	26.27	2.00271	3.38369e-09	1.35212e-08	3.24542e-09	1	1	1	1	1	1	1	1	0.0792131	0.312758	0.0733859	0.0742842	0.326348	0.119473	0.306219
S2 50	26.36	1.96657	5.0481e-09	1.01789e-08	1.33149e-09	0.1	0.0706092	0.0656443	0.0858112	0.0832701	0.0744575	0.0713027	0.0798079	0.00527128	0.0371833	0.00554886	0.00582965	0.055157	0.0106451	0.0856169
S2 50	26.21	1.94017	8.07332e-09	1.08578e-08	2.22354e-09	0.02	0.00991618	0.00680936	0.0139233	0.0132135	0.0070448	0.0123792	0.00357705	0.00117613	0.00272957	0.00190716	0.0014697	0.00263898	0.00298338	0.0031989
S2 50	26.29	1.91217	1.12275e-08	1.01476e-08	4.08457e-09	0.01	0.0046389	0.00169239	0.00688785	0.00648065	0.00168545	0.00331411	0.00214382	0.000383299	0.000452893	0.000548176	0.000502158	0.000501663	0.000349104	0.00102152
S2 100	27.46	1.87067	9.64349e-09	3.75208e-09	5.64264e-10	0.001	0.000429963	0.000338299	0.000760483	0.000696482	0.000383318	0.000366159	0.000151538	5.07129e-05	0.000211344	0.000103422	7.70365e-05	0.000234862	0.000226629	0.000178243
S2 100	27.43	1.85351	1.26977e-08	4.0825e-09	1.68376e-09
S2 100	27.55	1.88185	7.72539e-09	3.70324e-09	5.21385e-10	Sample 2	Relative concentration							SD
S2 100	27.42	1.86842	1.02638e-08	3.70405e-09	8.38754e-10		dCt	E^Ct	(Savrg E)^Ct	(Avrg E)^Ct	LR N0	Sigmo	Exp(0.35)	dCt	E^Ct	(Savrg E)^Ct	(Avrg E)^Ct	LR N0	Sigmo	Exp(0.35)
S2 100	27.39	1.8782	9.06841e-09	3.77433e-09	5.1185e-10	1	1	1	1	1	1	1	1	0.0736826	0.307891	0.0695293	0.0690978	0.324048	0.336709	0.341337
S2 1000	30.51	1.8901	1.04426e-09	2.90102e-10	5.07318e-11	0.1	0.0710018	0.086114	0.0824175	0.0837042	0.0893499	0.0647118	0.0426693	0.00675336	0.0403885	0.00875228	0.00746616	0.0368944	0.01671	0.0213346
S2 1000	30.93	1.89567	7.49662e-10	2.14471e-10	7.44611e-11	0.02	0.00979323	0.0106823	0.0127107	0.0130598	0.0112168	0.0106041	0.00492132	0.000650388	0.00542478	0.000698557	0.000813361	0.00546165	0.00302348	0.00233414
S3 1	17.81	1.92432	2.50255e-06	4.23436e-06	1.48975e-06	0.01	0.00439476	0.0160427	0.00596754	0.00616027	0.0158859	0.00344176	0.00155236	0.000295342	0.00453173	0.000338029	0.000388229	0.00468392	0.000832001	0.00101194
S3 1	17.87	1.91961	2.54248e-06	3.65902e-06	1.72834e-06	0.001	0.000409173	0.00104338	0.00063516	0.000664853	0.00110553	0.000199443	0.000110274	8.93957e-05	0.000417977	0.000179844	0.000136218	0.000528101	6.71079e-05	6.65466e-05
S3 1	17.94	1.87463	3.75231e-06	3.51152e-06	1.29255e-06
S3 1	17.93	1.8598	4.36823e-06	3.38568e-06	2.15658e-06	Sample 3	Relative concentration							SD
S3 1	18.01	1.87065	3.7738e-06	2.86945e-06	1.49114e-06		dCt	E^Ct	(Savrg E)^Ct	(Avrg E)^Ct	LR N0	Sigmo	Exp(0.35)	dCt	E^Ct	(Savrg E)^Ct	(Avrg E)^Ct	LR N0	Sigmo	Exp(0.35)
S3 10	21.61	2.00724	8.28154e-08	2.52033e-07	9.8771e-08	1	1	1	1	1	1	1	1	0.0741376	0.406599	0.0703868	0.0695245	0.345573	0.197199	0.287385
S3 10	21.59	1.99748	9.31318e-08	2.76845e-07	1.20744e-07	0.1	0.0776969	0.0371763	0.088418	0.0910849	0.041586	0.0744146	0.0543051	0.00443776	0.0261076	0.00269169	0.00487872	0.0295105	0.0141615	0.0199857
S3 10	21.55	1.9373	1.80769e-07	3.15394e-07	9.66922e-08	0.02	0.0122421	0.010174	0.0152967	0.0161004	0.0128082	0.0145368	0.00914009	0.000919818	0.00919848	0.00110548	0.00113444	0.0106313	0.00388293	0.00473738
S3 10	21.6	2.03765	6.02328e-08	2.33608e-07	7.90096e-08	0.01	0.00471672	0.00452586	0.00618496	0.00658255	0.00468762	0.00464767	0.00255116	0.000278762	0.00249016	0.000226619	0.000364826	0.00290239	0.000705103	0.000800036
S3 10	21.64	1.89243	2.87491e-07	2.36285e-07	4.78245e-08	0.001	0.000331662	0.000325791	0.000497419	0.000545996	0.000307959	0.000195951	0.000167728	8.69703e-05	0.000153236	0.000171597	0.000134265	0.000186265	9.66353e-05	0.000115464
S3 1000	29.2	1.93351	1.236e-09	8.16204e-10	2.75962e-10
S3 1000	29.26	1.91931	1.46797e-09	8.73659e-10	4.54321e-10	Sample 4	Relative concentration							SD
S3 50	24.18	1.96776	2.21824e-08	7.07881e-08	2.39718e-08		dCt	E^Ct	(Savrg E)^Ct	(Avrg E)^Ct	LR N0	Sigmo	Exp(0.35)	dCt	E^Ct	(Savrg E)^Ct	(Avrg E)^Ct	LR N0	Sigmo	Exp(0.35)
S3 50	24.26	1.86202	8.14457e-08	5.03845e-08	6.71341e-09	1	1	1	1	1	1	1	1	0.116523	0.345934	0.108511	0.109273	0.271198	0.290766	0.190248
S3 50	24.26	1.99681	1.46564e-08	4.60866e-08	1.58519e-08	0.1	0.0579118	0.0874842	0.0704431	0.0691435	0.0954984	0.0648575	0.0291621	0.00536455	0.0536423	0.00392731	0.00600644	0.0507502	0.0151329	0.0195947
S3 50	24.23	1.98118	1.81551e-08	4.98881e-08	1.90393e-08	0.02	0.0073502	0.0295067	0.0103042	0.0099785	0.0301032	0.0128476	0.00542723	0.000674168	0.0118358	0.000546856	0.000858288	0.0101107	0.00384942	0.00561137
S3 50	24.39	1.85591	8.05234e-08	3.95725e-08	8.99177e-09	0.01	0.00307223	0.0145208	0.00457315	0.00440344	0.0165893	0.00413009	0.00953363	0.000316967	0.0114822	0.000373973	0.000426042	0.0095251	0.00130064	0.00566486
S3 100	25.58	1.92516	1.48439e-08	1.72106e-08	5.39599e-09	0.001	0.00030026	0.00138043	0.00052445	0.00049737	0.00291613	0.000519155	0.000842092	0.000101154	0.00169389	0.000225617	0.000157132	0.00298211	0.000436739	0.00111337
S3 100	25.63	1.94157	1.16276e-08	1.4943e-08	4.36993e-09
S3 100	25.67	1.86622	3.16848e-08	1.60948e-08	4.24505e-09
S3 100	25.64	1.95577	9.54713e-09	1.64412e-08	2.61903e-09
S3 100	25.68	1.9386	1.17018e-08	1.73885e-08	4.18326e-09
S3 1000	30.01	1.95945	1.90761e-10	2.02764e-10	2.75594e-11	Avrg	Ct value		Relative concentration							Average of SD
S3 1000	29.41	1.92153	1.27857e-09	8.75769e-10	3.36869e-10	All samples	Average	SD	dCt	E^Ct	(Savrg E)^Ct	(Avrg E)^Ct	LR N0	Sigmo	Exp(0.35)	dCt	E^Ct	(Savrg E)^Ct	(Avrg E)^Ct	LR N0	Sigmo	Exp(0.35)
S4 1	19.85	1.99948	3.13007e-07	1.16697e-06	3.00583e-07	1	19.2405	0.918077	1	1	1	1	1	1	1	0.0858891	0.343295	0.0804532	0.0805448	0.316792	0.236037	0.281297
S4 1	19.96	1.94829	4.86398e-07	1.02282e-06	4.16746e-07	0.1	23.0995	1.06819	0.0693049	0.0691047	0.0817725	0.0818007	0.0752229	0.0688217	0.0514861	0.00545674	0.0393304	0.00523003	0.00604524	0.043078	0.0141624	0.036633
S4 1	19.99	1.95673	4.38204e-07	9.12853e-07	3.39421e-07	0.02	25.933	1.19519	0.00982544	0.0142931	0.0130587	0.0130881	0.0152933	0.0125919	0.00576642	0.000855126	0.00729715	0.00106451	0.00106895	0.00721066	0.0034348	0.00397045
S4 1	20.06	1.94137	4.84347e-07	7.74079e-07	3.18877e-07	0.01	27.1546	1.12793	0.00420565	0.00919545	0.00590337	0.00590673	0.00971205	0.00388341	0.00394524	0.000318592	0.00473924	0.000371699	0.000420314	0.00440327	0.000796711	0.00212459
S4 1	20.17	1.96506	3.48776e-07	6.99045e-07	3.81102e-07	0.001	30.665	0.924164	0.000367765	0.000771975	0.000604378	0.000601175	0.00117823	0.000320177	0.000317908	8.20582e-05	0.000619111	0.00017012	0.000126163	0.000982834	0.000206778	0.000368406
S4 10	24.13	1.96958	2.27101e-08	6.01624e-08	7.49282e-09				SD of Average							% difference between Avrg of SD and SD of Avrg
S4 10	24.02	1.89487	6.29543e-08	7.02482e-08	6.98345e-09				dCt	E^Ct	(Savrg E)^Ct	(Avrg E)^Ct	LR N0	Sigmo	Exp(0.35)	dCt	E^Ct	(Savrg E)^Ct	(Avrg E)^Ct	LR N0	Sigmo	Exp(0.35)
S4 10	24.1	1.99581	1.68225e-08	5.50649e-08	3.61084e-09				0	0	0	0	0	0	0	100	100	100	100	100	100	100
S4 10	24.18	1.91566	4.2228e-08	5.38763e-08	2.10276e-08				0.00826255	0.0235125	0.00794238	0.00916847	0.0241018	0.00483191	0.0214955	-51.4194	40.218	-51.8609	-51.6641	44.0507	65.8821	41.322
S4 10	24.15	1.90004	5.30365e-08	5.74209e-08	1.21153e-08				0.00199804	0.010287	0.00211855	0.00250068	0.010168	0.00161705	0.00238077	-133.655	-40.9723	-99.0156	-133.939	-41.0136	52.9215	40.0377
S4 1000	31.37	1.9045	1.17282e-09	7.01335e-10	4.78166e-11				0.000767966	0.00714949	0.000969895	0.00101821	0.00763944	0.000622927	0.00374809	-141.05	-50.8572	-160.935	-142.251	-73.4947	21.8127	-76.4148
S4 1000	32.04	1.96638	1.1309e-10	1.19591e-10	2.19272e-11				6.17619e-05	0.000526319	0.000119924	9.47958e-05	0.0012131	0.000154613	0.000350292	24.734	14.988	29.5064	24.8624	-23.4286	25.2276	4.91687
S4 50	27.02	1.89825	8.8842e-09	1.58918e-08	4.32282e-10
S4 50	27.08	1.86319	1.41129e-08	1.2097e-08	1.97464e-09	Avrg	Error							Error SD
S4 50	27.08	1.85845	1.51588e-08	9.74513e-09	1.78359e-09	All samples	dCt	E^Ct	(Savrg E)^Ct	(Avrg E)^Ct	LR N0	Sigmo	Exp(0.35)	dCt	E^Ct	(Savrg E)^Ct	(Avrg E)^Ct	LR N0	Sigmo	Exp(0.35)
S4 50	27.11	1.89548	8.61171e-09	1.15217e-08	2.30526e-10	0.1	-30.6951	-30.8953	-18.2275	-18.1993	-24.7771	-31.1783	-48.5139	0.0177772	0.127302	0.028693	0.0332168	0.173862	0.0454237	0.0755103
S4 50	27.18	1.85161	1.55681e-08	9.53201e-09	5.11315e-09	0.02	-50.8728	-28.5346	-34.7064	-34.5597	-23.5337	-37.0404	-71.1679	0.00168091	0.025573	0.00306719	0.00309305	0.0306398	0.00927311	0.00557899
S4 100	28.25	1.86765	6.16829e-09	5.11653e-09	3.74442e-09	0.01	-57.9435	-8.04549	-40.9663	-40.9327	-2.87954	-61.1659	-60.5476	0.000549833	0.0589056	0.00090733	0.00102684	0.152916	0.00130254	0.00350896
S4 100	28.4	1.93761	1.9328e-09	3.46563e-09	7.07377e-10	0.001	-63.2235	-22.8025	-39.5622	-39.8825	17.8232	-67.9823	-68.2092	0.000129791	0.00271511	0.000430006	0.000316337	0.00551435	0.000304164	0.000540113
S4 100	28.31	1.83242	1.02822e-08	3.39011e-09	3.57542e-09
S4 100	28.45	1.83453	9.09821e-09	3.14638e-09	5.37119e-09
S4 100
S4 1000	32.18	1.8588	6.37177e-10	1.75959e-10	2.5561e-10
S4 1000	31.24	1.80326	2.90773e-09	9.03539e-10	8.5811e-10
	Avrg S1	1.90057
	Avrg S2	1.92337
	Avrg S3	1.93108
	Avrg S4	1.90691
	Average E	1.91557
