# Supplementary material for: Statistical significance of quantitative PCR
Source: BMC Bioinformatics. 2007 Apr 20;8:131. doi: 10.1186/1471-2105-8-131 (PMC1868764; doi:10.1186/1471-2105-8-131)
Supplement: Additional file 2 — Complete set of data and macro. Excel file containing all raw qPCR data and the macro used into the present article. [file 1471-2105-8-131-S2.ZIP › L27 (2).xls]

## Sheet: Report
Applied Biosystems - Sequence Detection Systems 1.9.1
Filename:	L27 061204
User:
Date:	Jeu, 9 dŽc 2004
Comment:
Plate Type:	7700 Single Reporter	Standard Plate
PCR Volume:	25
Exposure time:	10
Thermal Cycler Conditions
Cycle	Temperature	Time	Repeat	Ramp Time	Auto Increment
Hold	95	1899-12-31 10:00:00		Auto
Cycle	95	1899-12-31 00:15:00	40	Auto
	62	1899-12-31 01:00:00		Auto
Standard Curve
0	0	0	0.35	(3 , 11)
Sample Information
Well	Type	Sample Name	Replicate	Ct	Quantity	Std. Dev.	Mean
A11	UNKN	S1	1000x	30.16		0	0
A12	UNKN	S1	1000x	30.22		0	0
B11	UNKN	S1	1000x	30.07		0	0
B12	UNKN	S1	1000x	30.08		0	0
C11	UNKN	S2	1000x	29.95		0	0
C12	UNKN	S2	1000x	29.86		0	0
D11	UNKN	S2	1000x	29.76		0	0
D12	UNKN	S2	1000x	29.66		0	0
E11	UNKN	S3	1000x	30.56		0	0
E12	UNKN	S3	1000x	30.24		0	0
F11	UNKN	S3	1000x	30.62		0	0
F12	UNKN	S3	1000x	30.71		0	0
G11	UNKN	S4	1000x	30.03		0	0
G12	UNKN	S4	1000x	29.92		0	0
H11	UNKN	S4	1000x	30.14		0	0
H12	UNKN	S4	1000x	30.18		0	0
B6	UNKN	S1	100x	26.77		0	0
B7	UNKN	S1	100x	26.86		0	0
B8	UNKN	S1	100x	26.71		0	0
B9	UNKN	S1	100x	26.59		0	0
B10	UNKN	S1	100x	26.83		0	0
D6	UNKN	S2	100x	26.41		0	0
D7	UNKN	S2	100x	26.45		0	0
D8	UNKN	S2	100x	26.41		0	0
D9	UNKN	S2	100x	26.41		0	0
D10	UNKN	S2	100x	26.3		0	0
F6	UNKN	S3	100x	27.03		0	0
F7	UNKN	S3	100x	27.1		0	0
F8	UNKN	S3	100x	27.02		0	0
F9	UNKN	S3	100x	27.12		0	0
F10	UNKN	S3	100x	27.04		0	0
H6	UNKN	S4	100x	26.5		0	0
H7	UNKN	S4	100x	26.39		0	0
H8	UNKN	S4	100x	26.42		0	0
H9	UNKN	S4	100x	26.5		0	0
H10	UNKN	S4	100x	26.43		0	0
A6	UNKN	S1	10x	23.25		0	0
A7	UNKN	S1	10x	23.3		0	0
A8	UNKN	S1	10x	23.25		0	0
A9	UNKN	S1	10x	23.15		0	0
A10	UNKN	S1	10x	23.01		0	0
C6	UNKN	S2	10x	22.8		0	0
C7	UNKN	S2	10x	22.85		0	0
C8	UNKN	S2	10x	22.85		0	0
C9	UNKN	S2	10x	22.73		0	0
C10	UNKN	S2	10x	22.73		0	0
E6	UNKN	S3	10x	23.19		0	0
E7	UNKN	S3	10x	23.13		0	0
E8	UNKN	S3	10x	23.16		0	0
E9	UNKN	S3	10x	23.18		0	0
E10	UNKN	S3	10x	23.13		0	0
G6	UNKN	S4	10x	22.55		0	0
G7	UNKN	S4	10x	22.61		0	0
G8	UNKN	S4	10x	22.49		0	0
G9	UNKN	S4	10x	22.5		0	0
G10	UNKN	S4	10x	22.57		0	0
A1	UNKN	S1	1x	19.47		0	0
A2	UNKN	S1	1x	19.46		0	0
A3	UNKN	S1	1x	19.57		0	0
A4	UNKN	S1	1x	19.59		0	0
A5	UNKN	S1	1x	19.57		0	0
C1	UNKN	S2	1x	19.13		0	0
C2	UNKN	S2	1x	19.09		0	0
C3	UNKN	S2	1x	19.17		0	0
C4	UNKN	S2	1x	19.14		0	0
C5	UNKN	S2	1x	19.2		0	0
E1	UNKN	S3	1x	19.45		0	0
E2	UNKN	S3	1x	19.52		0	0
E3	UNKN	S3	1x	19.58		0	0
E4	UNKN	S3	1x	19.59		0	0
E5	UNKN	S3	1x	19.67		0	0
G1	UNKN	S4	1x	18.73		0	0
G2	UNKN	S4	1x	18.75		0	0
G3	UNKN	S4	1x	18.9		0	0
G4	UNKN	S4	1x	18.97		0	0
G5	UNKN	S4	1x	19.02		0	0
B1	UNKN	S1	50x	25.64		0	0
B2	UNKN	S1	50x	25.62		0	0
B3	UNKN	S1	50x	25.79		0	0
B4	UNKN	S1	50x	25.78		0	0
B5	UNKN	S1	50x	25.73		0	0
D1	UNKN	S2	50x	25.12		0	0
D2	UNKN	S2	50x	25.24		0	0
D3	UNKN	S2	50x	25.23		0	0
D4	UNKN	S2	50x	25.35		0	0
D5	UNKN	S2	50x	25.35		0	0
F1	UNKN	S3	50x	25.58		0	0
F2	UNKN	S3	50x	25.65		0	0
F3	UNKN	S3	50x	25.71		0	0
F4	UNKN	S3	50x	25.71		0	0
F5	UNKN	S3	50x	25.92		0	0
H1	UNKN	S4	50x	25.09		0	0
H2	UNKN	S4	50x	25.04		0	0
H3	UNKN	S4	50x	25.14		0	0
H4	UNKN	S4	50x	25.17		0	0
H5	UNKN	S4	50x	25.29		0	0

## Sheet: RawResults
Well	Reporter	Type	Baseline StdDev	deltaRn	Ct	Quantity	Replicate	Qty Mean	Qty StdDev	IPC	Sample Name
1	SYBR	UNKN	0.0049588	9.0941	19.47	-1	1x	0	0	+	S1
2	SYBR	UNKN	0.0045422	9.5555	19.46	-1	1x	0	0	+	S1
3	SYBR	UNKN	0.0052772	9.7303	19.57	-1	1x	0	0	+	S1
4	SYBR	UNKN	0.0054364	9.6983	19.59	-1	1x	0	0	+	S1
5	SYBR	UNKN	0.003069	9.8571	19.57	-1	1x	0	0	+	S1
6	SYBR	UNKN	0.0025051	9.4301	23.25	-1	10x	0	0	+	S1
7	SYBR	UNKN	0.0024748	9.6322	23.3	-1	10x	0	0	+	S1
8	SYBR	UNKN	0.0023871	9.8321	23.25	-1	10x	0	0	+	S1
9	SYBR	UNKN	0.0024906	9.7612	23.15	-1	10x	0	0	+	S1
10	SYBR	UNKN	0.002586	9.5484	23.01	-1	10x	0	0	+	S1
11	SYBR	UNKN	0.0021307	9.3759	30.16	-1	1000x	0	0	+	S1
12	SYBR	UNKN	0.0024602	8.9752	30.22	-1	1000x	0	0	+	S1
13	SYBR	UNKN	0.0021962	9.3292	25.64	-1	50x	0	0	+	S1
14	SYBR	UNKN	0.0023111	9.1644	25.62	-1	50x	0	0	+	S1
15	SYBR	UNKN	0.00278	10.058	25.79	-1	50x	0	0	+	S1
16	SYBR	UNKN	0.0027265	9.764	25.78	-1	50x	0	0	+	S1
17	SYBR	UNKN	0.002222	9.6365	25.73	-1	50x	0	0	+	S1
18	SYBR	UNKN	0.002147	9.3519	26.77	-1	100x	0	0	+	S1
19	SYBR	UNKN	0.002965	9.4676	26.86	-1	100x	0	0	+	S1
20	SYBR	UNKN	0.0023692	9.2799	26.71	-1	100x	0	0	+	S1
21	SYBR	UNKN	0.0030237	9.1914	26.59	-1	100x	0	0	+	S1
22	SYBR	UNKN	0.0025587	9.0409	26.83	-1	100x	0	0	+	S1
23	SYBR	UNKN	0.0023903	8.5998	30.07	-1	1000x	0	0	+	S1
24	SYBR	UNKN	0.0025231	8.4187	30.08	-1	1000x	0	0	+	S1
25	SYBR	UNKN	0.002693	9.1545	19.13	-1	1x	0	0	+	S2
26	SYBR	UNKN	0.0024905	9.0135	19.09	-1	1x	0	0	+	S2
27	SYBR	UNKN	0.0023955	9.1568	19.17	-1	1x	0	0	+	S2
28	SYBR	UNKN	0.0024053	9.1093	19.14	-1	1x	0	0	+	S2
29	SYBR	UNKN	0.002226	9.2125	19.2	-1	1x	0	0	+	S2
30	SYBR	UNKN	0.0023064	9.0771	22.8	-1	10x	0	0	+	S2
31	SYBR	UNKN	0.0019389	9.1656	22.85	-1	10x	0	0	+	S2
32	SYBR	UNKN	0.0029375	8.9222	22.85	-1	10x	0	0	+	S2
33	SYBR	UNKN	0.0027071	9.0961	22.73	-1	10x	0	0	+	S2
34	SYBR	UNKN	0.0026538	8.714	22.73	-1	10x	0	0	+	S2
35	SYBR	UNKN	0.0019923	8.5128	29.95	-1	1000x	0	0	+	S2
36	SYBR	UNKN	0.0030459	8.3864	29.86	-1	1000x	0	0	+	S2
37	SYBR	UNKN	0.0022584	8.7217	25.12	-1	50x	0	0	+	S2
38	SYBR	UNKN	0.0025923	8.5573	25.24	-1	50x	0	0	+	S2
39	SYBR	UNKN	0.0025424	8.6542	25.23	-1	50x	0	0	+	S2
40	SYBR	UNKN	0.0028762	8.8172	25.35	-1	50x	0	0	+	S2
41	SYBR	UNKN	0.0028928	8.7966	25.35	-1	50x	0	0	+	S2
42	SYBR	UNKN	0.0030491	8.7342	26.41	-1	100x	0	0	+	S2
43	SYBR	UNKN	0.0030841	8.7878	26.45	-1	100x	0	0	+	S2
44	SYBR	UNKN	0.0027621	8.7187	26.41	-1	100x	0	0	+	S2
45	SYBR	UNKN	0.0031787	8.7648	26.41	-1	100x	0	0	+	S2
46	SYBR	UNKN	0.0023168	8.7096	26.3	-1	100x	0	0	+	S2
47	SYBR	UNKN	0.0026602	8.218	29.76	-1	1000x	0	0	+	S2
48	SYBR	UNKN	0.0026058	8.0812	29.66	-1	1000x	0	0	+	S2
49	SYBR	UNKN	0.002216	8.3872	19.45	-1	1x	0	0	+	S3
50	SYBR	UNKN	0.002602	8.6214	19.52	-1	1x	0	0	+	S3
51	SYBR	UNKN	0.0029478	8.464	19.58	-1	1x	0	0	+	S3
52	SYBR	UNKN	0.0020736	8.5228	19.59	-1	1x	0	0	+	S3
53	SYBR	UNKN	0.0029087	8.5447	19.67	-1	1x	0	0	+	S3
54	SYBR	UNKN	0.0026933	8.7284	23.19	-1	10x	0	0	+	S3
55	SYBR	UNKN	0.0023728	8.4788	23.13	-1	10x	0	0	+	S3
56	SYBR	UNKN	0.0025398	8.6875	23.16	-1	10x	0	0	+	S3
57	SYBR	UNKN	0.0031078	8.3755	23.18	-1	10x	0	0	+	S3
58	SYBR	UNKN	0.002207	8.4629	23.13	-1	10x	0	0	+	S3
59	SYBR	UNKN	0.0025602	7.7701	30.56	-1	1000x	0	0	+	S3
60	SYBR	UNKN	0.0026804	7.9114	30.24	-1	1000x	0	0	+	S3
61	SYBR	UNKN	0.0021104	7.9162	25.58	-1	50x	0	0	+	S3
62	SYBR	UNKN	0.0019646	8.4464	25.65	-1	50x	0	0	+	S3
63	SYBR	UNKN	0.0025783	8.2603	25.71	-1	50x	0	0	+	S3
64	SYBR	UNKN	0.0027593	8.4309	25.71	-1	50x	0	0	+	S3
65	SYBR	UNKN	0.0032457	8.265	25.92	-1	50x	0	0	+	S3
66	SYBR	UNKN	0.0027098	8.409	27.03	-1	100x	0	0	+	S3
67	SYBR	UNKN	0.0028063	8.2212	27.1	-1	100x	0	0	+	S3
68	SYBR	UNKN	0.0028528	8.479	27.02	-1	100x	0	0	+	S3
69	SYBR	UNKN	0.0032488	8.3476	27.12	-1	100x	0	0	+	S3
70	SYBR	UNKN	0.0023099	8.401	27.04	-1	100x	0	0	+	S3
71	SYBR	UNKN	0.0027084	7.7065	30.62	-1	1000x	0	0	+	S3
72	SYBR	UNKN	0.0027996	7.6851	30.71	-1	1000x	0	0	+	S3
73	SYBR	UNKN	0.0022873	8.0441	18.73	-1	1x	0	0	+	S4
74	SYBR	UNKN	0.0019692	8.4013	18.75	-1	1x	0	0	+	S4
75	SYBR	UNKN	0.0026416	8.227	18.9	-1	1x	0	0	+	S4
76	SYBR	UNKN	0.0022391	8.4876	18.97	-1	1x	0	0	+	S4
77	SYBR	UNKN	0.0022886	8.3417	19.02	-1	1x	0	0	+	S4
78	SYBR	UNKN	0.0026775	8.6123	22.55	-1	10x	0	0	+	S4
79	SYBR	UNKN	0.0029433	8.5305	22.61	-1	10x	0	0	+	S4
80	SYBR	UNKN	0.0032637	8.7537	22.49	-1	10x	0	0	+	S4
81	SYBR	UNKN	0.0038271	8.606	22.5	-1	10x	0	0	+	S4
82	SYBR	UNKN	0.0044848	8.7829	22.57	-1	10x	0	0	+	S4
83	SYBR	UNKN	0.0041835	7.9294	30.03	-1	1000x	0	0	+	S4
84	SYBR	UNKN	0.0042329	8.2134	29.92	-1	1000x	0	0	+	S4
85	SYBR	UNKN	0.0039037	8.1426	25.09	-1	50x	0	0	+	S4
86	SYBR	UNKN	0.004037	8.7636	25.04	-1	50x	0	0	+	S4
87	SYBR	UNKN	0.0041946	8.5229	25.14	-1	50x	0	0	+	S4
88	SYBR	UNKN	0.0045385	8.9483	25.17	-1	50x	0	0	+	S4
89	SYBR	UNKN	0.0049193	8.8116	25.29	-1	50x	0	0	+	S4
90	SYBR	UNKN	0.0048729	8.8769	26.5	-1	100x	0	0	+	S4
91	SYBR	UNKN	0.0047387	8.7027	26.39	-1	100x	0	0	+	S4
92	SYBR	UNKN	0.0040466	8.9078	26.42	-1	100x	0	0	+	S4
93	SYBR	UNKN	0.0039356	8.8956	26.5	-1	100x	0	0	+	S4
94	SYBR	UNKN	0.0034446	9.2931	26.43	-1	100x	0	0	+	S4
95	SYBR	UNKN	0.0040037	8.2522	30.14	-1	1000x	0	0	+	S4
96	SYBR	UNKN	0.0041838	8.5685	30.18	-1	1000x	0	0	+	S4
Slope	0	cycles/log decade
Intercept	0	cycles
R^2	0
Fit StdDev	0
Threshold detection parameters:
Baseline start	3
Baseline stop	11
Avg. std. dev.	0.002958
Multiplier	10
Threshold	0.35	(Adjusted Manually)

## Sheet: Results (2)
	Raw values
Sample	Ct	LR Eff	LR N0	Sigmo	Exp(0.5)
S1 1	19.47	1.8079	3.32263e-06	4.94604e-06	1.53268e-06	Sample 1	Average					SD
S1 1	19.46	1.81176	3.19431e-06	4.01552e-06	1.55751e-06		Ct	LR Eff	LR N0	Sigmo	Exp(0.35)	Ct	LR Eff	LR N0	Sigmo	Exp(0.35)
S1 1	19.57	1.81879	2.80023e-06	4.30666e-06	1.24599e-06	1	19.532	1.82437	2.75612e-06	3.97339e-06	1.32466e-06	0.0618061	0.0238739	6.5846e-07	7.39134e-07	2.71413e-07
S1 1	19.59	1.81705	2.81022e-06	3.62935e-06	1.39396e-06	0.1	23.192	1.90205	1.15486e-07	3.21124e-07	7.26425e-08	0.115412	0.0181662	3.01068e-08	9.00042e-09	2.76624e-08
S1 1	19.57	1.86638	1.65319e-06	2.96939e-06	8.93177e-07	0.02	25.712	1.84591	5.16405e-08	7.66561e-08	2.17405e-08	0.0785493	0.029199	2.20527e-08	1.28341e-08	1.11322e-08
S1 10	23.25	1.9184	8.77999e-08	3.28876e-07	4.77721e-08	0.01	26.752	1.8681	1.91681e-08	2.09912e-08	1.11214e-08	0.107331	0.0155566	5.79237e-09	4.01267e-09	5.7106e-09
S1 10	23.3	1.87773	1.40797e-07	3.10136e-07	1.04879e-07	0.001	30.1325	1.87661	2.19767e-09	2.41184e-09	9.12297e-10	0.0708872	0.0376923	1.08028e-09	1.31517e-09	8.83174e-10
S1 10	23.25	1.91251	9.43275e-08	3.18526e-07	6.21031e-08
S1 10	23.15	1.91399	9.99227e-08	3.16311e-07	4.88619e-08	Sample 2	Average					SD
S1 10	23.01	1.8876	1.54584e-07	3.31768e-07	9.95968e-08		Ct	LR Eff	LR N0	Sigmo	Exp(0.35)	Ct	LR Eff	LR N0	Sigmo	Exp(0.35)
S1 1000	30.16	1.84004	3.49301e-09	3.74304e-09	2.23205e-09	1	19.146	1.87543	1.99816e-06	3.28367e-06	5.65108e-07	0.0415933	0.00485905	1.27252e-07	4.6746e-07	9.23079e-08
S1 1000	30.22	1.87218	1.95698e-09	3.33701e-09	5.38278e-10	0.1	22.792	1.93723	9.757e-08	2.61363e-07	5.6235e-08	0.0601664	0.0176595	1.95799e-08	1.42392e-08	1.34486e-08
S1 50	25.64	1.80805	8.53793e-08	9.61716e-08	3.62574e-08	0.02	25.258	1.87487	5.50254e-08	5.73599e-08	4.4359e-09	0.0962808	0.0655411	3.51083e-08	1.77206e-08	2.60976e-09
S1 50	25.62	1.88074	3.14097e-08	7.97697e-08	2.72975e-08	0.01	26.396	1.8896	1.69271e-08	2.09654e-08	6.39127e-09	0.0563915	0.0122579	2.8759e-09	1.1359e-09	3.28371e-09
S1 50	25.79	1.8654	3.50476e-08	7.67815e-08	1.88139e-08	0.001	29.8075	1.92393	1.6229e-09	1.40895e-09	5.25696e-10	0.125266	0.0646369	1.37488e-09	8.48937e-11	2.08956e-10
S1 50	25.78	1.82653	6.08516e-08	6.74475e-08	2.01848e-08
S1 50	25.73	1.84884	4.55143e-08	6.31101e-08	6.14888e-09	Sample 3	Average					SD
S1 100	26.77	1.86579	1.89824e-08	2.46956e-08	9.93924e-09		Ct	LR Eff	LR N0	Sigmo	Exp(0.35)	Ct	LR Eff	LR N0	Sigmo	Exp(0.35)
S1 100	26.86	1.88299	1.41206e-08	1.8027e-08	6.45411e-09	1	19.562	1.91122	1.04931e-06	2.34659e-06	5.26009e-07	0.08228	0.0123736	1.86767e-07	4.19285e-07	1.5568e-07
S1 100	26.71	1.86703	1.9223e-08	1.90054e-08	1.08245e-08	0.1	23.158	1.95705	6.05156e-08	1.96098e-07	2.60342e-08	0.0277489	0.0205816	1.40455e-08	1.04396e-08	5.89998e-09
S1 100	26.59	1.84399	2.86596e-08	2.59255e-08	2.08386e-08	0.02	25.714	1.91553	2.46116e-08	4.39087e-08	1.03022e-08	0.127004	0.0655297	1.90053e-08	1.19222e-08	4.90992e-09
S1 100	26.83	1.88069	1.4855e-08	1.73025e-08	7.5507e-09	0.01	27.062	1.92422	6.99873e-09	1.41221e-08	2.61896e-09	0.0449444	0.00887414	9.17603e-10	1.1205e-09	6.3972e-10
S1 1000	30.07	1.92924	8.92833e-10	1.37121e-09	3.64806e-10	0.001	30.5325	1.91334	8.63661e-10	8.48144e-10	4.52556e-10	0.204512	0.0171302	2.61985e-10	2.37569e-10	9.17804e-11
S1 1000	30.08	1.86498	2.44785e-09	1.1961e-09	5.14053e-10
S2 1	19.13	1.8813	1.89054e-06	3.86731e-06	5.71832e-07	Sample 4	Average					SD
S2 1	19.09	1.87181	2.16262e-06	3.7144e-06	6.45877e-07		Ct	LR Eff	LR N0	Sigmo	Exp(0.35)	Ct	LR Eff	LR N0	Sigmo	Exp(0.35)
S2 1	19.17	1.88014	1.86591e-06	2.95934e-06	4.29561e-07	1	18.874	1.85599	2.92697e-06	4.16986e-06	8.53676e-07	0.12973	0.00605824	2.77642e-07	8.24114e-07	1.52399e-07
S2 1	19.14	1.87152	2.08976e-06	2.98694e-06	6.52327e-07	0.1	22.544	1.88506	2.21928e-07	3.62399e-07	7.94421e-08	0.0497996	0.0333721	1.10943e-07	2.85646e-08	1.20464e-08
S2 1	19.2	1.87237	1.98198e-06	2.89038e-06	5.25942e-07	0.02	25.146	1.88937	4.18828e-08	1.24674e-07	1.8506e-08	0.0944987	0.0390872	1.79446e-08	3.61637e-08	1.13412e-08
S2 10	22.8	1.92584	1.07912e-07	2.76596e-07	4.80986e-08	0.01	26.448	1.8458	3.15633e-08	4.30042e-08	1.30259e-08	0.0496991	0.0228285	9.28345e-09	4.32798e-09	5.19564e-09
S2 10	22.85	1.9311	9.89215e-08	2.70083e-07	3.90321e-08	0.001	30.0675	1.8836	2.53129e-09	2.60092e-09	8.36506e-10	0.117011	0.0683308	1.69842e-09	5.83445e-10	2.37216e-10
S2 10	22.85	1.95404	7.77025e-08	2.51901e-07	7.11533e-08
S2 10	22.73	1.91763	1.23979e-07	2.66536e-07	5.49473e-08
S2 10	22.73	1.95756	7.93346e-08	2.41699e-07	6.79439e-08
S2 1000	29.95	1.87982	2.1149e-09	1.35287e-09	2.65706e-10
S2 1000	29.86	1.9733	5.31818e-10	1.35883e-09	6.28235e-10	Sample 1	Relative concentration						SD
S2 50	25.12	1.93214	2.1864e-08	8.61688e-08	8.45734e-09		dCt	E^Ct	(Avrg E)^Ct	LR N0	Sigmo	Exp(0.35)	dCt	E^Ct	(Avrg E)^Ct	LR N0	Sigmo	Exp(0.35)
S2 50	25.24	1.95915	1.41832e-08	6.08803e-08	4.70466e-09	1	1	1	1	1	1	1	0.060586	0.365269	0.0556521	0.337868	0.263073	0.289762
S2 50	25.23	1.81869	9.46819e-08	5.30226e-08	4.79312e-09	0.1	0.0791098	0.0421104	0.0972646	0.0419017	0.0808185	0.0548385	0.00717895	0.0146651	0.00351018	0.0148169	0.0152036	0.0237135
S2 50	25.35	1.83202	7.24307e-08	4.46195e-08	1.92207e-09	0.02	0.0137922	0.0179997	0.0195495	0.0187367	0.0192923	0.0164121	0.000955527	0.00871543	0.00114547	0.00916841	0.00482828	0.00905161
S2 50	25.35	1.83237	7.19671e-08	4.21083e-08	2.30233e-09	0.01	0.00670754	0.00691182	0.0100823	0.00695475	0.00528295	0.00839568	0.00057584	0.00240268	0.000545054	0.00267911	0.00140913	0.00464152
S2 100	26.41	1.87648	2.00058e-08	2.11784e-08	1.09033e-08	0.001	0.000644068	0.000728893	0.00117166	0.000797378	0.000606998	0.000688702	4.19861e-05	0.000480736	4.36463e-05	0.000435799	0.000349723	0.000681485
S2 100	26.45	1.87855	1.89197e-08	2.14636e-08	7.71789e-09
S2 100	26.41	1.90137	1.39889e-08	1.97925e-08	5.33725e-09	Sample 2	Relative concentration						SD
S2 100	26.41	1.90256	1.37717e-08	1.98953e-08	6.05518e-09		dCt	E^Ct	(Avrg E)^Ct	LR N0	Sigmo	Exp(0.35)	dCt	E^Ct	(Avrg E)^Ct	LR N0	Sigmo	Exp(0.35)
S2 100	26.3	1.88907	1.79493e-08	2.24973e-08	1.94277e-09	1	1	1	1	1	1	1	0.0407721	0.079307	0.0374518	0.0900633	0.201326	0.231006
S2 1000	29.76	1.85751	3.34704e-09	1.3902e-09	4.62147e-10	0.1	0.0798812	0.0482307	0.0981355	0.0488299	0.0795947	0.099512	0.00404993	0.0105553	0.00224613	0.0102805	0.0121324	0.0288197
S2 1000	29.66	1.98508	4.97853e-10	1.5339e-09	7.46695e-10	0.02	0.0144579	0.0215796	0.0204145	0.027538	0.0174682	0.00784965	0.00105106	0.0191369	0.00144103	0.0176576	0.00594198	0.00479285
S3 1	19.45	1.89241	1.35339e-06	3.03552e-06	7.70248e-07	0.01	0.0065695	0.00858417	0.00989158	0.00847132	0.00638475	0.0113098	0.000319079	0.00158034	0.000382978	0.00153706	0.000972528	0.00609736
S3 1	19.52	1.91378	1.03237e-06	2.35058e-06	5.26315e-07	0.001	0.000617403	0.000572554	0.00112703	0.000812198	0.000429077	0.000930257	5.64858e-05	0.000576182	4.81167e-05	0.000690015	6.63289e-05	0.000399769
S3 1	19.58	1.92476	8.90399e-07	2.2414e-06	3.75228e-07
S3 1	19.59	1.90689	1.06677e-06	2.20236e-06	5.50406e-07	Sample 3	Relative concentration						SD
S3 1	19.67	1.91829	9.03636e-07	1.9031e-06	4.07848e-07		dCt	E^Ct	(Avrg E)^Ct	LR N0	Sigmo	Exp(0.35)	dCt	E^Ct	(Avrg E)^Ct	LR N0	Sigmo	Exp(0.35)
S3 10	23.19	1.96174	5.4423e-08	2.06202e-07	1.96596e-08	1	1	1	1	1	1	1	0.0806556	0.19432	0.0740873	0.251717	0.252689	0.418557
S3 10	23.13	1.93449	7.93423e-08	2.07593e-07	3.53141e-08	0.1	0.0826982	0.0562431	0.10131	0.0576717	0.0835672	0.0494939	0.00497745	0.0157622	0.00310949	0.0168684	0.0155803	0.0184496
S3 10	23.16	1.95151	6.27077e-08	1.93693e-07	2.50349e-08	0.02	0.0140625	0.0175474	0.0199012	0.023455	0.0187117	0.0195856	0.00147505	0.0156901	0.0016907	0.0185871	0.00608204	0.0109877
S3 10	23.18	1.94805	6.49128e-08	1.84077e-07	2.72802e-08	0.01	0.00552427	0.00646404	0.008436	0.00666983	0.00601814	0.00497893	0.000359	0.00124145	0.000385863	0.00147448	0.00117656	0.00191064
S3 10	23.13	1.98948	4.1192e-08	1.88926e-07	2.28822e-08	0.001	0.000498368	0.000792908	0.000925744	0.000823074	0.000361436	0.000860358	7.61503e-05	0.000264425	0.000111289	0.00028948	0.000120084	0.000308681
S3 1000	30.56	1.89741	1.04071e-09	6.81831e-10	4.81402e-10
S3 1000	30.24	1.90872	1.07951e-09	1.19087e-09	4.92483e-10	Sample 4	Relative concentration						SD
S3 50	25.58	1.92925	1.67208e-08	6.27703e-08	1.885e-08		dCt	E^Ct	(Avrg E)^Ct	LR N0	Sigmo	Exp(0.35)	dCt	E^Ct	(Avrg E)^Ct	LR N0	Sigmo	Exp(0.35)
S3 50	25.65	1.98957	7.29608e-09	4.67219e-08	7.36753e-09	1	1	1	1	1	1	1	0.127169	0.143053	0.116813	0.134147	0.279499	0.252467
S3 50	25.71	1.9632	9.92611e-09	3.9769e-08	9.65924e-09	0.1	0.0785633	0.0728111	0.0966473	0.0758217	0.0869091	0.0930589	0.00756722	0.0300663	0.00644204	0.0385801	0.018492	0.0217972
S3 50	25.71	1.8421	5.05317e-08	3.92646e-08	8.81423e-09	0.02	0.0129402	0.0132085	0.0184373	0.0143092	0.029899	0.021678	0.00143959	0.00704493	0.00134978	0.00627923	0.0104944	0.0138373
S3 50	25.92	1.85355	3.85833e-08	3.10176e-08	6.8201e-09	0.01	0.00524806	0.0106916	0.00804775	0.0107836	0.0103131	0.0152586	0.000505362	0.00367718	0.000945704	0.00333255	0.00228729	0.00666797
S3 100	27.03	1.93498	6.14684e-09	1.42906e-08	1.94548e-09	0.001	0.000426993	0.000632274	0.000803208	0.000864816	0.000623743	0.000979887	5.17071e-05	0.000694195	7.03305e-05	0.000586034	0.000186478	0.000328353
S3 100	27.1	1.92802	6.40707e-09	1.26863e-08	2.67029e-09
S3 100	27.02	1.92595	7.005e-09	1.57558e-08	2.33848e-09
S3 100	27.12	1.92104	6.92386e-09	1.36256e-08	2.4809e-09
S3 100	27.04	1.91112	8.51087e-09	1.42522e-08	3.65965e-09
S3 1000	30.62	1.90957	8.26574e-10	6.94227e-10	3.16977e-10	Avrg	Relative concentration						Average of SD						SD of Average						% difference between Avrg of SD and SD of Avrg
S3 1000	30.71	1.93765	5.07856e-10	8.25647e-10	5.19361e-10	All samples	dCt	E^Ct	(Avrg E)^Ct	LR N0	Sigmo	Exp(0.35)	dCt	E^Ct	(Avrg E)^Ct	LR N0	Sigmo	Exp(0.35)	dCt	E^Ct	(Avrg E)^Ct	LR N0	Sigmo	Exp(0.35)	dCt	E^Ct	(Avrg E)^Ct	LR N0	Sigmo	Exp(0.35)
S4 1	18.73	1.85259	3.25951e-06	5.53528e-06	1.00217e-06	1	1	1	1	1	1	1	0.0772958	0.195487	0.0710011	0.203449	0.249147	0.297948	0	0	0	0	0	0	100	100	100	100	100	100
S4 1	18.75	1.8544	3.15263e-06	4.34818e-06	1.01186e-06	0.1	0.0800631	0.0548488	0.0983393	0.0560562	0.0827224	0.0742258	0.00594339	0.0177622	0.00382696	0.0201365	0.0153521	0.023195	0.00183803	0.0132998	0.00207234	0.0146726	0.00324802	0.0257009	69.0745	25.1231	45.849	27.1344	78.8431	-10.8037
S4 1	18.9	1.86441	2.6303e-06	3.76762e-06	6.81982e-07	0.02	0.0138132	0.0175838	0.0195756	0.0210097	0.0213428	0.0163813	0.00123031	0.0126468	0.00140674	0.0129231	0.00683668	0.00966738	0.000643016	0.00342945	0.000837904	0.00573471	0.00575464	0.00608585	47.7353	72.8829	40.4366	55.6243	15.827	37.0476
S4 1	18.97	1.85957	2.68525e-06	3.53919e-06	7.26005e-07	0.01	0.00601234	0.0081629	0.00911442	0.00821987	0.00699974	0.00998575	0.00043982	0.00222541	0.000564899	0.0022558	0.00146138	0.00482937	0.000733955	0.00191686	0.00102288	0.00188318	0.00225592	0.00436473	-66.8761	13.865	-81.073	16.5186	-54.3694	9.62129
S4 1	19.02	1.84899	2.90718e-06	3.65903e-06	8.46372e-07	0.001	0.000546708	0.000681657	0.00100691	0.000824366	0.000505314	0.000864801	5.65823e-05	0.000503884	6.83457e-05	0.000500332	0.000180653	0.000429572	0.000101891	9.82346e-05	0.000172871	2.895e-05	0.000130228	0.000127227	-80.075	80.5045	-152.936	94.2138	27.913	70.3829
S4 10	22.55	1.89611	1.78449e-07	3.5929e-07	8.57158e-08
S4 10	22.61	1.90957	1.46039e-07	3.27246e-07	5.96019e-08	Avrg	Error						Error SD
S4 10	22.49	1.89884	1.79394e-07	4.02559e-07	8.4065e-08	All samples	dCt	E^Ct	(Avrg E)^Ct	LR N0	Sigmo	Exp(0.35)	dCt	E^Ct	(Avrg E)^Ct	LR N0	Sigmo	Exp(0.35)
S4 10	22.5	1.89447	1.87404e-07	3.75657e-07	7.73525e-08	0.1	-19.9369	-45.1512	-1.66071	-43.9438	-17.2776	-25.7742	0.0298111	0.0393395	0.230442	0.0458233	0.0888554	0.0899931
S4 10	22.57	1.82629	4.18354e-07	3.4724e-07	9.04756e-08	0.02	-30.934	-12.081	-2.12177	5.04862	6.71401	-18.0933	0.0039772	0.104684	0.0663005	0.255973	0.101827	0.0534308
S4 1000	30.03	1.9778	4.68385e-10	2.10763e-09	8.52758e-10	0.01	-39.8766	-18.371	-8.85583	-17.8013	-30.0026	-0.142497	0.00110295	0.0121137	0.00637884	0.0126721	0.00487083	3.3891
S4 1000	29.92	1.89012	1.83844e-09	2.26725e-09	1.15234e-09	0.001	-45.3292	-31.8343	0.691002	-17.5634	-49.4686	-13.5199	0.000124825	0.00158284	0.0098908	0.00284873	0.000365188	0.00317733
S4 50	25.09	1.91635	2.7575e-08	1.81952e-07	1.30997e-08
S4 50	25.04	1.87418	5.06234e-08	1.30141e-07	3.81009e-08
S4 50	25.14	1.85634	5.96132e-08	1.21671e-07	1.77844e-08
S4 50	25.17	1.94378	1.82145e-08	1.02776e-07	9.52488e-09
S4 50	25.29	1.85619	5.3388e-08	8.68321e-08	1.402e-08
S4 100	26.5	1.88099	1.76337e-08	4.4558e-08	8.17257e-09
S4 100	26.39	1.84484	3.19954e-08	4.07228e-08	2.18353e-08
S4 100	26.42	1.85176	2.83311e-08	4.267e-08	1.09327e-08
S4 100	26.5	1.82449	3.96795e-08	3.77631e-08	1.1502e-08
S4 100	26.43	1.82695	4.01767e-08	4.93071e-08	1.26868e-08
S4 1000	30.14	1.83023	4.15525e-09	2.61153e-09	7.53103e-10
S4 1000	30.18	1.83624	3.66311e-09	3.41727e-09	5.87825e-10
	Average E	1.89023

## Sheet: Clipped
		Cycle No.	1.SYBR	2.SYBR	3.SYBR	4.SYBR	5.SYBR	6.SYBR	7.SYBR	8.SYBR	9.SYBR	10.SYBR	11.SYBR	12.SYBR	13.SYBR	14.SYBR	15.SYBR	16.SYBR	17.SYBR	18.SYBR	19.SYBR	20.SYBR	21.SYBR	22.SYBR	23.SYBR	24.SYBR	25.SYBR	26.SYBR	27.SYBR	28.SYBR	29.SYBR	30.SYBR	31.SYBR	32.SYBR	33.SYBR	34.SYBR	35.SYBR	36.SYBR	37.SYBR	38.SYBR	39.SYBR	40.SYBR	41.SYBR	42.SYBR	43.SYBR	44.SYBR	45.SYBR	46.SYBR	47.SYBR
		1	0.00212422	0.000795364	0.00316596	0.000353605	0.00212991	0.003414	0.00248873	0.00177702	0.00197268	-0.000494659	0.00178871	-0.00263912	0.000583202	0.00569108	0.00417587	0.00473279	0.00625771	0.00282559	0.00227049	0.00205621	0.000665098	0.00327542	0.00331834	0.000971645	0.00318518	0.00579572	0.00365314	0.00517687	0.00333175	0.00493312	0.00351393	0.00152293	0.00154814	0.00145733	0.0011698	0.0024071	0.00309977	0.00609472	0.00419313	0.00554842	0.0073244	0.0012877	0.00167021	0.00384313	-0.0007433	0.00228736	0.00127423
		2	0.00241145	0.00172046	0.000956148	0.00184411	-0.000721574	0.00220898	-0.00121939	8.10921e-05	0.00215316	-0.00089407	-0.000148505	-6.42538e-05	-0.00135353	0.000370443	0.00102192	0.00151396	0.00113845	-0.00121909	0.00132382	-5.09322e-05	-0.0025512	0.000991821	0.000618935	0.000695735	-0.000468939	0.000681728	0.00296313	-0.000168353	0.000495464	0.000662178	-1.89245e-05	-0.00265437	0.000529349	-0.000559479	0.000602305	-3.74019e-05	0.000297636	0.00169131	0.000472575	-0.000521213	4.71771e-05	-0.00213417	-0.000777125	-0.00247967	-0.00401014	0.000548363	-0.000787735
		3	-0.00030148	0.00220185	0.00162816	0.000223309	0.00111902	-0.00151715	-0.000217378	0.000263572	-0.000181735	-0.000950307	-2.77758e-05	0.00176671	-0.00177225	-0.00129879	-0.000352055	-0.0011012	0.000236124	-0.000729978	-0.00148135	0.000425905	-0.00164887	-0.00111592	-0.000407934	-0.00104737	-0.00017947	-6.44326e-05	-0.000905216	-0.000917971	-0.000100821	-0.000922322	-7.54595e-05	-0.000596315	-0.000225663	-0.000916868	-3.96371e-05	-0.000770599	-0.000294179	-0.00161281	-0.00128719	-0.00162306	-0.000427842	-0.000793219	-0.00140622	-0.00148445	-0.000701547	-0.000109911	-0.000218064
		4	0.00178158	-0.000205874	0.00102165	-0.000175863	0.000327527	-0.000272274	-0.00105572	-0.00139928	-0.00129238	-0.000488311	0.000277221	-0.00198916	0.000428617	1.47223e-05	-0.000944197	0.000408441	-0.000990838	-0.000169992	-0.000972182	-0.00116995	-0.00119382	9.26852e-06	-0.00143108	-5.97239e-05	-0.00114188	-0.00124103	0.000516594	-0.000351727	-0.000154406	-0.000377804	-0.000786901	-0.00174528	-0.000782758	-0.000528842	-0.0023545	-0.000252157	-0.00165674	-0.00136071	1.40667e-05	-0.000199467	-0.00143447	0.000760943	-0.0019249	-0.00024128	-0.00151673	-0.00053814	-0.000569493
		5	0.00257334	0.00144059	0.00185174	0.00358555	-0.00223762	-0.000211358	0.000706881	-0.000846803	-0.000659317	7.4029e-05	-0.00101081	-0.000654548	0.000959218	-0.000640988	-0.00089705	0.000382841	-0.000437766	-0.000113875	0.000972837	-0.000717759	0.000164151	6.86646e-05	-0.000548005	-0.000356287	-0.000205457	-0.00143838	-0.00130355	-0.000756741	0.000314057	0.000545651	-0.000169039	-0.000750929	-0.000731319	-0.00148815	0.000307381	-0.000465691	-3.47793e-05	0.00010857	-0.000571281	-0.000490099	-0.000390857	-0.000688493	5.89788e-05	-0.0010258	-0.000439435	-0.00254181	-0.00214672
		6	0.00113076	0.000446916	0.00125694	0.00134537	-0.00279367	-0.00052911	-0.00126913	-0.000843495	-0.00143397	-0.00155309	-0.00133893	-0.00278634	-0.000805974	-0.000330597	0.000388622	-0.00205556	-0.00104415	-0.00147381	-5.0962e-05	-0.000694037	-0.000286192	-0.00179458	-0.000703424	-0.00130642	-0.00313386	0.000847876	-0.00027895	-7.47442e-05	-0.00188032	-0.00152639	-0.000736445	0.000307351	-0.000906318	0.000207424	5.40912e-05	-0.00145051	-7.08401e-05	0.00071156	0.000559598	-0.00055778	-0.000393331	-0.00245166	-0.000329345	-0.000377834	-0.000712693	-9.46224e-05	0.00122261
		7	-0.00849298	-0.00825	-0.0100085	-0.00883421	0.00141069	0.00152999	0.000775278	0.00122181	0.00203326	0.00153246	0.000588089	0.00153208	0.000515819	0.000869393	-6.34193e-05	0.000934005	0.001113	0.00149566	-0.000297785	0.000423521	0.00182122	0.00215459	0.00163698	0.000640035	0.00317138	0.000630319	0.000469983	0.000933051	0.000473499	1.19209e-05	0.000620127	0.00213247	0.000789076	0.000883758	0.00185415	0.00118628	0.000164509	0.00288782	0.00067848	0.00203133	0.000590444	0.00105053	0.00428846	0.00152111	0.00213012	0.00212204	9.40561e-05
		8	0.00413948	0.00362197	0.00347093	0.00545377	0.00108921	0.002455	-0.000517726	0.00228813	0.00205255	0.0021961	0.00127864	0.0017511	0.000389039	0.00255433	0.00170177	0.00095886	0.000234485	0.00115749	0.00242093	0.00120127	0.00336119	0.000745237	0.00295779	0.00255549	0.00291133	0.00088656	0.00197965	0.00203389	-7.96616e-05	0.00225019	0.000431716	0.00109145	0.00107831	0.00290963	0.00100642	0.00140798	0.0023776	0.000133216	0.000837475	0.00191784	0.00270143	0.00156948	0.00119868	0.0031698	0.00235471	0.00241411	0.00120759
		9	-0.00776032	-0.00575778	-0.00736022	-0.00827801	0.000900388	0.000613958	0.00321704	0.00101066	0.00274366	0.00103795	0.000527114	0.00175601	0.00144965	0.000890732	0.0018909	0.00140467	0.00229651	0.00132596	0.00131357	0.00181148	0.000474185	0.0014388	0.00119993	0.00230148	0.00157073	0.00274172	0.000603467	0.00063166	0.00205159	0.0028511	0.00222865	0.00222266	0.0032593	0.00201315	0.00106794	0.00219902	0.00242406	0.00171244	0.000558615	0.00113276	0.00172171	0.00186783	0.00096035	0.00165093	0.00118709	0.00137582	0.00255239
		10	0.00591999	0.0065988	0.00676939	0.00673568	0.00543895	0.00324449	0.00325266	0.0032112	0.0018504	0.00354666	0.0037981	0.00275478	0.0033229	0.00286484	0.00423154	0.00450996	0.00314459	0.00297457	0.00437412	0.00363976	0.00367507	0.00369114	0.00226548	0.00263903	0.00176993	0.00292951	0.00381529	0.00362223	0.00364646	0.0018799	0.00257513	0.00370684	0.00329414	0.00263861	0.00211179	0.00460899	0.00187522	0.00284347	0.0044851	0.00396478	0.00386524	0.00476292	0.00334659	0.00271431	0.00447059	0.00188711	0.0033929
		11	0.00100938	-9.62913e-05	0.00136989	-5.56707e-05	-0.00525433	-0.0053134	-0.00489163	-0.00490588	-0.00511193	-0.00539571	-0.00409171	-0.00413084	-0.00448698	-0.00492346	-0.00595608	-0.00544184	-0.00455224	-0.00446609	-0.00627944	-0.00491986	-0.00636736	-0.00519732	-0.00496966	-0.00536588	-0.00476268	-0.00529203	-0.00489739	-0.00511977	-0.00427043	-0.00471243	-0.0040879	-0.00636819	-0.00577486	-0.00571865	-0.0040077	-0.00646338	-0.00478461	-0.00542334	-0.00527486	-0.00617653	-0.00623259	-0.00607815	-0.0061926	-0.00592646	-0.00677213	-0.00451484	-0.00553566
		12	0.00448105	0.00181666	0.0016515	-0.000166804	-0.00236529	-0.00531071	-0.00656253	-0.00647703	-0.00587684	-0.00463861	-0.00284976	-0.00444451	-0.00334281	-0.00515521	-0.00563452	-0.00565594	-0.00695625	-0.00589418	-0.00692159	-0.00685537	-0.00351673	-0.00458625	-0.00577533	-0.00574595	-0.00313559	-0.0039148	-0.00492144	-0.00471705	-0.00487038	-0.00680882	-0.00619543	-0.00450328	-0.00602177	-0.00645283	-0.00615802	-0.00295639	-0.00526312	-0.00638384	-0.00699833	-0.00812537	-0.00711069	-0.00560179	-0.00633317	-0.0068627	-0.0082669	-0.00832975	-0.00665242
		13	-0.00573888	-0.00535753	-0.00833642	-0.0102855	-0.0158566	-0.00601617	-0.00747266	-0.00491255	-0.00515315	-0.00593212	-0.00489953	-0.0068436	-0.00151351	-0.00503025	-0.00597167	-0.0053339	-0.00777188	-0.00643808	-0.00538796	-0.00431266	-0.00562367	-0.00482577	-0.00709871	-0.00686672	-0.000891209	-0.00172678	-0.00505748	-0.000792116	-0.00179842	-0.00788724	-0.00725427	-0.00678626	-0.00818074	-0.00635558	-0.00800088	-0.00653583	-0.00586036	-0.00636068	-0.00857937	-0.00811461	-0.00763589	-0.00669086	-0.00693291	-0.00783935	-0.00833112	-0.00625867	-0.00781101
		14	0.000335336	0.00107598	-0.00287804	-0.00351927	0.00287688	-0.00619036	-0.00581065	-0.00266123	-0.00422981	-0.00332993	-0.00247398	-0.00293976	-0.00042361	-0.0035136	-0.00472152	-0.00426686	-0.0107045	-0.00627717	-0.00762141	-0.00534198	-0.00460678	-0.00399369	-0.00525484	-0.00600925	0.00436842	0.00495583	0.00247523	0.00407693	0.00258827	-0.00659266	-0.00856698	-0.00700927	-0.00688216	-0.00580853	-0.00703978	-0.00539789	-0.00445747	-0.00786495	-0.00961026	-0.00783259	-0.00994954	-0.00582805	-0.0100546	-0.0102209	-0.0099515	-0.00836864	-0.00692046
		15	0.00596505	0.00598684	0.00233033	0.00312734	0.0126669	-0.00510958	-0.00552902	-0.00260204	-0.00475728	-0.00335196	-0.00410828	-0.0036495	-0.00424862	-0.00528195	-0.0096339	-0.00599009	-0.0113751	-0.00614583	-0.00935265	-0.00548947	-0.00275525	-0.00470966	-0.0068925	-0.00677735	0.0155079	0.0144422	0.0135408	0.0151372	0.0116533	-0.00778401	-0.00926194	-0.00533089	-0.00808919	-0.00471085	-0.0079214	-0.00701025	-0.00586024	-0.00815427	-0.00994271	-0.0109805	-0.0115932	-0.00727317	-0.00930044	-0.0112187	-0.00952911	-0.0115455	-0.00765881
		16	0.0424764	0.0425005	0.037984	0.0396801	0.0314306	-8.04365e-05	0.00135893	0.000273913	-0.00165504	0.00087142	-0.00191873	-0.0020633	-0.000169426	0.000361085	-0.00280964	-0.00242242	-0.0110928	-0.00520968	-0.00587213	-0.0033814	-0.00178325	-0.00459704	-0.00665575	-0.00436947	0.039433	0.0412169	0.0328882	0.0398054	0.03547	-0.00310275	-0.00616497	-0.000943184	-0.00458378	-0.00296292	-0.00641796	-0.00478712	-0.00352955	-0.00810164	-0.00834283	-0.00875431	-0.00745523	-0.00569949	-0.00629303	-0.00921538	-0.00895715	-0.00900927	-0.00769582
		17	0.0721022	0.0729372	0.065798	0.0682064	0.0588349	-0.00244221	-0.00081408	-0.00047493	-0.00366244	0.00232086	-0.00339079	-0.00570539	-0.00435993	-0.00556225	-0.00638905	-0.00690377	-0.0133213	-0.00899673	-0.00905693	-0.0072268	-0.00429398	-0.00775841	-0.0107516	-0.00771874	0.078304	0.0808749	0.0745308	0.0782562	0.0737902	-0.00447854	-0.00576508	-0.00181296	-0.00336006	-0.00283915	-0.00864929	-0.00919819	-0.00654873	-0.00986892	-0.00934738	-0.0115064	-0.0119084	-0.00892064	-0.0118371	-0.0129774	-0.0113104	-0.0121533	-0.010998
		18	0.12594	0.126169	0.118175	0.117899	0.124467	0.00649995	0.0109597	0.00908998	0.00825769	0.011174	0.00037232	-0.00419819	0.00291333	0.00163463	-0.000644565	-0.00131989	-0.00806999	-0.00252619	-0.00515884	-0.00402209	0.000902742	-0.00245622	-0.00359985	-0.00415435	0.16294	0.171019	0.159758	0.164857	0.158091	0.0095191	0.00630322	0.010281	0.00932199	0.0102636	-0.00765324	-0.00386775	-0.00227356	-0.00327894	-0.00482964	-0.00714308	-0.00656781	-0.00435728	-0.00595665	-0.00798109	-0.0055114	-0.00585377	-0.00448558
		19	0.25527	0.255794	0.242221	0.23844	0.232704	0.0163547	0.0202408	0.0192067	0.0166355	0.0249243	-0.00111189	-0.00599727	0.00298819	0.0020088	-0.000494301	6.99163e-05	-0.0104047	-0.00342375	-0.00557044	-0.00278902	0.00276557	-0.00533727	-0.00582513	-0.00497022	0.313473	0.322861	0.303412	0.310756	0.296073	0.0217019	0.0193118	0.0222849	0.0220171	0.0222238	-0.00865853	-0.00518897	-0.000173062	-0.00493583	-0.00468975	-0.00693545	-0.00683221	-0.00532031	-0.00599292	-0.0088439	-0.00766918	-0.00845352	-0.00705099
		20	0.458202	0.459043	0.432279	0.426215	0.43971	0.0393641	0.04169	0.0398841	0.0412526	0.0488577	0.000811189	-0.0022482	0.00954408	0.00615302	0.00566214	0.00363556	-0.00357592	-0.00137773	-0.00191107	-0.000461608	0.00406119	-0.00173166	-0.0034073	-0.00541046	0.589329	0.611063	0.575636	0.588963	0.563406	0.0476587	0.0447215	0.0505635	0.0496718	0.0535974	-0.00855243	-0.00685033	0.00598335	0.00280756	0.00206915	-0.00046432	-5.66244e-05	-0.000916481	-0.00185198	-0.00697058	-0.00619716	-0.00276306	-0.0088037
		21	0.855889	0.860434	0.818991	0.805847	0.805871	0.0767009	0.0780042	0.0785546	0.08325	0.0959092	0.00143263	-0.00292447	0.0179155	0.0142413	0.0116225	0.0122217	0.0032593	0.00192323	0.000801057	0.00545406	0.00876993	0.00279653	-0.00340074	-0.00475839	1.08518	1.11745	1.05858	1.07613	1.03213	0.100817	0.0977072	0.101444	0.10649	0.107382	-0.00631768	-0.00450569	0.0166861	0.0117786	0.0144966	0.0101687	0.00825623	0.00481096	-0.000289828	-0.00328067	0.000291496	0.00072062	-0.0064072
		22	1.49209	1.50408	1.43763	1.41164	1.42763	0.150426	0.1492	0.147161	0.158233	0.181447	0.00100187	-0.00204405	0.0305596	0.029049	0.0266203	0.0252269	0.0172782	0.00915348	0.00594685	0.0108458	0.0164838	0.00711745	-0.00725609	-0.00434929	1.87343	1.91989	1.8343	1.86051	1.79818	0.199414	0.194699	0.196957	0.207356	0.209006	-0.0085133	-0.00689185	0.0375467	0.0307791	0.0319102	0.0249227	0.0271415	0.0116586	0.00850448	0.00654545	0.00722578	0.00769818	-0.00824076
		23	2.47552	2.50802	2.41843	2.36377	2.41719	0.290335	0.278406	0.287685	0.309324	0.346793	0.00431681	-0.00129217	0.0644886	0.0641093	0.0545297	0.0561204	0.0496032	0.0252846	0.0233943	0.0282267	0.0355395	0.0249859	-0.00290462	-0.00117645	3.03547	3.09268	2.98387	3.01771	2.9227	0.388037	0.3783	0.378065	0.40191	0.402827	-0.00699279	-0.00211635	0.0823033	0.0726775	0.0724252	0.0630802	0.0643675	0.0328684	0.0297952	0.028186	0.0290825	0.030547	-0.00616339
		24	3.70822	3.78657	3.65395	3.60773	3.67746	0.525717	0.515126	0.53327	0.579622	0.642367	0.00635177	0.0019632	0.119066	0.119648	0.109752	0.109211	0.105846	0.0569441	0.0504608	0.0558379	0.0657148	0.0515258	-0.00185245	0.0012134	4.40484	4.46282	4.38223	4.38872	4.34397	0.717619	0.702183	0.699211	0.748261	0.749132	-0.00276241	0.000953496	0.16031	0.147834	0.147787	0.132871	0.132832	0.0674331	0.0607401	0.0609836	0.0626975	0.0684107	-0.00163731
		25	5.06506	5.23904	5.11408	5.09056	5.22782	0.988695	0.932751	0.974468	1.06101	1.16915	0.0157381	0.00841188	0.228522	0.229351	0.206964	0.209815	0.211029	0.111862	0.104297	0.114624	0.126065	0.106554	0.00909367	0.00811169	5.78852	5.79529	5.7663	5.77682	5.73012	1.29958	1.27119	1.25572	1.34751	1.34748	0.00625867	0.00946945	0.316002	0.288831	0.290586	0.267218	0.266433	0.13533	0.131551	0.131135	0.130494	0.142879	0.00832149
		26	6.14549	6.41022	6.34594	6.29155	6.53569	1.71775	1.62031	1.69301	1.82927	1.99767	0.0265117	0.0206172	0.417628	0.423791	0.388301	0.388426	0.401057	0.209822	0.199038	0.217834	0.232626	0.202679	0.0186916	0.0209515	6.81153	6.81311	6.8866	6.8766	6.8752	2.21188	2.17335	2.1393	2.27721	2.27867	0.0179747	0.0236782	0.589708	0.547022	0.544948	0.503172	0.503127	0.258034	0.250987	0.2548	0.256784	0.276649	0.0218593
		27	7.05797	7.46261	7.33448	7.31604	7.54873	2.80539	2.6687	2.79257	2.98559	3.20857	0.0469827	0.0385533	0.759141	0.778224	0.711042	0.711066	0.744482	0.392005	0.374253	0.403709	0.431903	0.379968	0.0399629	0.0407167	7.6483	7.59637	7.70236	7.71747	7.68039	3.46923	3.42102	3.36261	3.56628	3.5208	0.0425425	0.0489357	1.0701	0.996287	0.994913	0.926442	0.926136	0.48331	0.471505	0.484513	0.485281	0.521933	0.0490268
		28	7.66531	8.1072	8.02929	7.97377	8.31809	4.18324	4.0336	4.19026	4.42245	4.64737	0.0860176	0.076467	1.34831	1.38147	1.2813	1.27759	1.33185	0.726238	0.696663	0.747816	0.788645	0.709543	0.086171	0.0861767	8.21315	8.15243	8.31259	8.26484	8.31575	4.88885	4.87591	4.75873	4.99855	4.89739	0.0913609	0.0992176	1.85237	1.74604	1.74579	1.64034	1.63668	0.894721	0.872079	0.90137	0.900685	0.963605	0.102237
		29	8.17239	8.67287	8.58716	8.59089	8.87986	5.5945	5.45353	5.64447	5.86292	6.0368	0.166446	0.15321	2.28273	2.32828	2.19619	2.18256	2.28091	1.30634	1.25466	1.33995	1.39428	1.2758	0.171061	0.171275	8.61866	8.54579	8.70217	8.68059	8.73842	6.17025	6.17468	6.04622	6.2922	6.14189	0.185363	0.197131	2.98346	2.85174	2.85365	2.7187	2.7026	1.57261	1.54828	1.59326	1.59088	1.69603	0.208286
		30	8.49391	8.99836	8.96207	8.93149	9.19645	6.73596	6.6608	6.82948	7.03226	7.1058	0.30795	0.292382	3.52664	3.59582	3.47134	3.45703	3.57893	2.21787	2.14589	2.27078	2.35462	2.17771	0.330012	0.325933	8.85816	8.74983	9.00712	8.89749	8.98179	7.17839	7.21299	7.04031	7.24341	7.04153	0.359238	0.375161	4.35585	4.16843	4.19523	4.05048	4.05175	2.61891	2.57069	2.63495	2.63346	2.77522	0.395186
		31	8.70478	9.22071	9.19959	9.11654	9.50269	7.57808	7.55185	7.75504	7.86457	7.87574	0.572183	0.548809	4.92338	4.9744	4.97949	4.9104	5.03299	3.49587	3.43936	3.57099	3.67311	3.43923	0.618756	0.609875	9.05284	8.92023	9.05869	9.02874	9.1126	7.87561	7.91257	7.76602	7.90729	7.66607	0.675421	0.699227	5.58942	5.44736	5.4989	5.45166	5.42655	3.94766	3.89256	3.97715	3.97822	4.13467	0.738225
		32	8.77283	9.31835	9.32589	9.21262	9.53242	8.22634	8.17726	8.40162	8.5287	8.46197	1.03358	1.00451	6.14984	6.1903	6.37683	6.27899	6.35991	4.96034	4.91081	5.0537	5.1127	4.88336	1.12109	1.10977	9.08413	8.94366	9.17163	9.12849	9.20774	8.35408	8.46856	8.22605	8.35953	8.12415	1.23125	1.26566	6.61087	6.49393	6.55216	6.55495	6.5347	5.32462	5.2812	5.33617	5.34924	5.47576	1.33241
		33	8.8884	9.37692	9.34669	9.27812	9.64215	8.64554	8.65778	8.83096	8.9492	8.84479	1.80142	1.74996	7.10026	7.08927	7.4976	7.32468	7.37684	6.32321	6.29942	6.3774	6.39843	6.18994	1.94493	1.92382	9.12469	8.98886	9.20693	9.09662	9.24443	8.65946	8.78316	8.54228	8.71126	8.38423	2.10302	2.16086	7.35333	7.22931	7.34656	7.35144	7.36507	6.43672	6.43902	6.49321	6.49575	6.5838	2.25043
		34	8.87669	9.40855	9.45456	9.32149	9.67125	8.96226	8.94114	9.11454	9.20472	9.04802	2.95413	2.86604	7.82786	7.76233	8.26482	8.09518	8.15232	7.32759	7.44687	7.38852	7.36883	7.21129	3.13511	3.09939	9.17243	9.03297	9.17185	9.15692	9.21919	8.86686	9.01935	8.70208	8.85069	8.52528	3.35114	3.40861	7.85094	7.71611	7.84362	7.9285	7.94899	7.29139	7.26822	7.27886	7.30987	7.38788	3.50203
		35	8.88581	9.39727	9.3791	9.32261	9.62751	9.03849	9.0404	9.26517	9.34586	9.19187	4.39252	4.23111	8.27912	8.1822	8.8126	8.61307	8.67178	8.09756	8.20688	8.11859	8.03987	7.92797	4.53581	4.50682	9.15682	8.97881	9.20357	9.15605	9.22297	8.95208	9.10566	8.82105	8.9661	8.63472	4.75458	4.79829	8.18144	8.09167	8.18608	8.32102	8.31313	7.86911	7.88115	7.90022	7.8626	7.91432	4.87911
		36	8.82426	9.34289	9.30771	9.2112	9.54108	9.17413	9.16607	9.35482	9.42915	9.24549	5.86344	5.66323	8.63853	8.51755	9.24272	9.01314	8.95836	8.61125	8.78094	8.64691	8.54087	8.39723	5.90143	5.81224	9.16784	9.03054	9.22684	9.16822	9.22097	9.04442	9.13875	8.91181	8.99523	8.65016	6.04209	6.06089	8.45779	8.32672	8.42897	8.53328	8.54282	8.26627	8.2778	8.25557	8.26372	8.25356	6.06339
		37	8.89584	9.44106	9.42702	9.33299	9.67461	9.20249	9.23687	9.3864	9.4509	9.32599	7.01192	6.76957	8.84488	8.70226	9.40674	9.21696	9.19615	8.97346	9.09428	8.92475	8.84311	8.76006	6.97788	6.85642	9.11171	9.00174	9.19877	9.11905	9.25056	8.99052	9.15035	8.90163	9.02068	8.69504	7.03681	6.97802	8.54745	8.43796	8.51798	8.68003	8.68272	8.49196	8.52789	8.48532	8.45996	8.47976	6.93532
		38	8.93008	9.42708	9.37359	9.34227	9.62672	9.25912	9.24575	9.42837	9.45706	9.27967	7.98074	7.61132	8.99725	8.84512	9.57413	9.31132	9.33454	9.18059	9.32912	9.10204	9.08521	8.92707	7.74801	7.60536	9.16965	9.02289	9.21005	9.14166	9.24702	9.0703	9.16229	8.90028	9.08623	8.72529	7.78207	7.66542	8.67739	8.51841	8.63196	8.76038	8.75383	8.6196	8.65857	8.63006	8.62232	8.64181	7.56341
		39	8.95958	9.41151	9.40828	9.33892	9.64005	9.2855	9.22145	9.45986	9.52462	9.31716	8.53639	8.23651	9.03346	8.90104	9.74123	9.38967	9.39574	9.33181	9.44883	9.22575	9.16066	9.03888	8.32095	8.13342	9.14856	9.06043	9.22209	9.18506	9.22772	9.07043	9.18853	8.91014	9.03403	8.71049	8.22685	8.10551	8.74453	8.58702	8.67405	8.79709	8.76124	8.69783	8.73806	8.69157	8.69576	8.73307	7.98869
		40	9.09411	9.55551	9.73034	9.69826	9.85715	9.43008	9.63225	9.83214	9.76115	9.54842	9.37587	8.97517	9.32922	9.16445	10.0581	9.764	9.6365	9.35187	9.46756	9.27995	9.19139	9.0409	8.59982	8.41871	9.15455	9.01347	9.15684	9.10935	9.21246	9.07706	9.16558	8.92224	9.09605	8.71404	8.51284	8.38643	8.72166	8.55725	8.6542	8.81716	8.79655	8.73424	8.78777	8.71869	8.76482	8.70963	8.21805
[truncated: 49 more columns]

## Sheet: LinReg
Analysis of Real Time PCR data			version:7.4
analysis date:09.12.2004
fit option 2: n between 4 and 6 and best R
sample	name	lower limit	upper limit	n included	No	PCR eff	R2
1	1.SYBR	0.25	1.53	4	3.32263e-06	1.8079	0.999541
2	2.SYBR	0.25	1.54	4	3.19431e-06	1.81176	0.999539
3	3.SYBR	0.24	1.47	4	2.80023e-06	1.81879	0.999444
4	4.SYBR	0.23	1.44	4	2.81022e-06	1.81705	0.999451
5	5.SYBR	0.12	0.82	4	1.65319e-06	1.86638	0.999906
6	6.SYBR	0.04	0.69	5	8.77999e-08	1.9184	0.999436
7	7.SYBR	0.04	0.68	5	1.40797e-07	1.87773	0.999922
8	8.SYBR	0.04	0.69	5	9.43275e-08	1.91251	0.999774
9	9.SYBR	0.08	0.59	4	9.99227e-08	1.91399	0.999858
10	10.SYBR	0.09	0.66	4	1.54584e-07	1.8876	0.999902
11	11.SYBR	0.16	1.06	4	3.49301e-09	1.84004	0.999895
12	12.SYBR	0.15	1.03	4	1.95698e-09	1.87218	0.999777
13	13.SYBR	0.22	1.38	4	8.53793e-08	1.80805	0.999875
14	14.SYBR	0.06	0.43	4	3.14097e-08	1.88074	0.999887
15	15.SYBR	0.11	0.73	4	3.50476e-08	1.8654	0.99988
16	16.SYBR	0.21	1.31	4	6.08516e-08	1.82653	0.999875
17	17.SYBR	0.21	1.36	4	4.55143e-08	1.84884	0.999511
18	18.SYBR	0.11	0.74	4	1.89824e-08	1.86579	0.99998
19	19.SYBR	0.1	0.71	4	1.41206e-08	1.88299	0.999922
20	20.SYBR	0.11	0.77	4	1.9223e-08	1.86703	0.9999
21	21.SYBR	0.12	0.81	4	2.86596e-08	1.84399	0.999971
22	22.SYBR	0.1	0.73	4	1.4855e-08	1.88069	0.999955
23	23.SYBR	0.06	0.81	4	8.92833e-10	1.92924	0.999623
24	24.SYBR	0.17	1.14	4	2.44785e-09	1.86498	0.999739
25	25.SYBR	0.16	1.11	4	1.89054e-06	1.8813	0.99976
26	26.SYBR	0.17	1.14	4	2.16262e-06	1.87181	0.999836
27	27.SYBR	0.16	1.08	4	1.86591e-06	1.88014	0.999847
28	28.SYBR	0.16	1.1	4	2.08976e-06	1.87152	0.999831
29	29.SYBR	0.15	1.06	4	1.98198e-06	1.87237	0.999864
30	30.SYBR	0.07	1	4	1.07912e-07	1.92584	0.999446
31	31.SYBR	0.1	0.72	4	9.89215e-08	1.9311	0.999409
32	32.SYBR	0.05	0.39	4	7.77025e-08	1.95404	0.999772
33	33.SYBR	0.1	0.77	4	1.23979e-07	1.91763	0.999733
34	34.SYBR	0.05	0.41	4	7.93346e-08	1.95756	0.999826
35	35.SYBR	0.18	1.26	4	2.1149e-09	1.87982	0.99953
36	36.SYBR	0.03	0.56	4	5.31818e-10	1.9733	0.999555
37	37.SYBR	0.08	0.6	4	2.1864e-08	1.93214	0.999686
38	38.SYBR	0.07	0.56	4	1.41832e-08	1.95915	0.999435
39	39.SYBR	0.28	1.79	4	9.46819e-08	1.81869	0.999378
40	40.SYBR	0.26	1.68	4	7.24307e-08	1.83202	0.999476
41	41.SYBR	0.26	1.67	4	7.19671e-08	1.83237	0.999395
42	42.SYBR	0.13	0.92	4	2.00058e-08	1.87648	0.999889
43	43.SYBR	0.13	0.89	4	1.89197e-08	1.87855	0.999879
44	44.SYBR	0.13	0.92	4	1.39889e-08	1.90137	0.999771
45	45.SYBR	0.13	0.92	4	1.37717e-08	1.90256	0.999575
46	46.SYBR	0.14	0.99	4	1.79493e-08	1.88907	0.99972
47	47.SYBR	0.2	1.36	4	3.34704e-09	1.85751	0.999666
48	48.SYBR	0.04	0.66	4	4.97853e-10	1.98508	0.999161
49	49.SYBR	0.13	0.9	4	1.35339e-06	1.89241	0.999901
50	50.SYBR	0.12	0.87	4	1.03237e-06	1.91378	0.999825
51	51.SYBR	0.11	0.84	4	8.90399e-07	1.92476	0.999764
52	52.SYBR	0.12	0.83	4	1.06677e-06	1.90689	0.999877
53	53.SYBR	0.11	0.8	4	9.03636e-07	1.91829	0.999785
54	54.SYBR	0.07	0.58	4	5.4423e-08	1.96174	0.999565
55	55.SYBR	0.08	0.6	4	7.93423e-08	1.93449	0.999764
56	56.SYBR	0.08	0.59	4	6.27077e-08	1.95151	0.999651
57	57.SYBR	0.08	0.58	4	6.49128e-08	1.94805	0.999662
58	58.SYBR	0.04	0.76	5	4.1192e-08	1.98948	0.999258
59	59.SYBR	0.12	0.84	4	1.04071e-09	1.89741	0.999699
60	60.SYBR	0.08	0.55	4	1.07951e-09	1.90872	0.999904
61	61.SYBR	0.06	0.44	4	1.67208e-08	1.92925	0.999733
62	62.SYBR	0.05	0.43	4	7.29608e-09	1.98957	0.99958
63	63.SYBR	0.05	0.41	4	9.92611e-09	1.9632	0.999696
64	64.SYBR	0.21	1.37	4	5.05317e-08	1.8421	0.999652
65	65.SYBR	0.19	1.24	4	3.85833e-08	1.85355	0.999676
66	66.SYBR	0.09	0.66	4	6.14684e-09	1.93498	0.999765
67	67.SYBR	0.08	0.62	4	6.40707e-09	1.92802	0.999683
68	68.SYBR	0.09	0.66	4	7.005e-09	1.92595	0.999639
69	69.SYBR	0.08	0.61	4	6.92386e-09	1.92104	0.999858
70	70.SYBR	0.09	0.65	4	8.51087e-09	1.91112	0.999836
71	71.SYBR	0.11	0.82	4	8.26574e-10	1.90957	0.999746
72	72.SYBR	0.05	0.41	4	5.07856e-10	1.93765	0.999873
73	73.SYBR	0.21	1.38	4	3.25951e-06	1.85259	0.999598
74	74.SYBR	0.2	1.36	4	3.15263e-06	1.8544	0.999616
75	75.SYBR	0.19	1.27	4	2.6303e-06	1.86441	0.999501
76	76.SYBR	0.18	1.23	4	2.68525e-06	1.85957	0.999678
77	77.SYBR	0.18	1.19	4	2.90718e-06	1.84899	0.99977
78	78.SYBR	0.12	0.84	4	1.78449e-07	1.89611	0.999654
79	79.SYBR	0.11	0.82	4	1.46039e-07	1.90957	0.999712
80	80.SYBR	0.12	0.87	4	1.79394e-07	1.89884	0.999691
81	81.SYBR	0.12	0.86	4	1.87404e-07	1.89447	0.99958
82	82.SYBR	0.23	1.47	4	4.18354e-07	1.82629	0.999773
83	83.SYBR	0.02	0.19	4	4.68385e-10	1.9778	0.999992
84	84.SYBR	0.1	0.7	4	1.83844e-09	1.89012	0.99999
85	85.SYBR	0.04	0.62	5	2.7575e-08	1.91635	0.999528
86	86.SYBR	0.09	0.64	4	5.06234e-08	1.87418	0.999904
87	87.SYBR	0.16	1.08	4	5.96132e-08	1.85634	0.99956
88	88.SYBR	0.08	0.59	4	1.82145e-08	1.94378	0.999492
89	89.SYBR	0.14	0.96	4	5.3388e-08	1.85619	0.999657
90	90.SYBR	0.12	0.86	4	1.76337e-08	1.88099	0.999636
91	91.SYBR	0.14	0.91	4	3.19954e-08	1.84484	0.999977
92	92.SYBR	0.14	0.89	4	2.83311e-08	1.85176	0.999463
93	93.SYBR	0.13	1.5	5	3.96795e-08	1.82449	0.99947
94	94.SYBR	0.14	1.58	5	4.01767e-08	1.82695	0.999612
95	95.SYBR	0.16	1.06	4	4.15525e-09	1.83023	0.999807
96	96.SYBR	0.16	1.04	4	3.66311e-09	1.83624	0.999924

## Sheet: Standard
Sample	log conc	Ct
1x S1	0	19.47	RAPPORT DÉTAILLÉ
1x S1	0	19.46
1x S1	0	19.57	Statistiques de la régression
1x S1	0	19.59	Coefficient de détermination multiple	0.999503
1x S1	0	19.57	Coefficient de détermination R^2	0.999006
10x S1	-1	23.25	Coefficient de détermination R^2	0.99896
10x S1	-1	23.3	Erreur-type	0.114237
10x S1	-1	23.25	Observations	24
10x S1	-1	23.15
10x S1	-1	23.01	ANALYSE DE VARIANCE
1000x S1	-3	30.16		Degré de liberté	Somme des carrés	Moyenne des carrés	F	Valeur critique de F
1000x S1	-3	30.22	Régression	1	288.44	288.44	22102.7	1.58121e-34
50x S1	-1.69897	25.64	Résidus	22	0.2871	0.01305
50x S1	-1.69897	25.62	Total	23	288.727
50x S1	-1.69897	25.79
50x S1	-1.69897	25.78		Coefficients	Erreur-type	Statistique t	Probabilité	Limite inférieure pour seuil de confiance = 95%	Limite supérieure pour seuil de confiance = 95%	Limite inférieure pour seuil de confiance = 95.0%	Limite supérieure pour seuil de confiance = 95.0%
50x S1	-1.69897	25.73	Constante	19.6083	0.042287	463.696	2.16192e-45	19.5206	19.696	19.5206	19.696
100x S1	-2	26.77	Variable X 1	-3.54614	0.0238525	-148.67	1.58121e-34	-3.59561	-3.49668	-3.59561	-3.49668
100x S1	-2	26.86
100x S1	-2	26.71
100x S1	-2	26.59
100x S1	-2	26.83
1000x S1	-3	30.07
1000x S1	-3	30.08
1x S2	0	19.13	RAPPORT DÉTAILLÉ
1x S2	0	19.09
1x S2	0	19.17	Statistiques de la régression
1x S2	0	19.14	Coefficient de détermination multiple	0.999678
1x S2	0	19.2	Coefficient de détermination R^2	0.999355
10x S2	-1	22.8	Coefficient de détermination R^2	0.999326
10x S2	-1	22.85	Erreur-type	0.0924315
10x S2	-1	22.85	Observations	24
10x S2	-1	22.73
10x S2	-1	22.73	ANALYSE DE VARIANCE
1000x S2	-3	29.95		Degré de liberté	Somme des carrés	Moyenne des carrés	F	Valeur critique de F
1000x S2	-3	29.86	Régression	1	291.341	291.341	34100.5	1.34623e-36
50x S2	-1.69897	25.12	Résidus	22	0.187959	0.00854359
50x S2	-1.69897	25.24	Total	23	291.529
50x S2	-1.69897	25.23
50x S2	-1.69897	25.35		Coefficients	Erreur-type	Statistique t	Probabilité	Limite inférieure pour seuil de confiance = 95%	Limite supérieure pour seuil de confiance = 95%	Limite inférieure pour seuil de confiance = 95.0%	Limite supérieure pour seuil de confiance = 95.0%
50x S2	-1.69897	25.35	Constante	19.1954	0.0342155	561.014	3.27115e-47	19.1244	19.2663	19.1244	19.2663
100x S2	-2	26.41	Variable X 1	-3.56393	0.0192996	-184.663	1.34623e-36	-3.60396	-3.52391	-3.60396	-3.52391
100x S2	-2	26.45
100x S2	-2	26.41
100x S2	-2	26.41
100x S2	-2	26.3
1000x S2	-3	29.76
1000x S2	-3	29.66
1x S3	0	19.45	RAPPORT DÉTAILLÉ
1x S3	0	19.52
1x S3	0	19.58	Statistiques de la régression
1x S3	0	19.59	Coefficient de détermination multiple	0.999324
1x S3	0	19.67	Coefficient de détermination R^2	0.998649
10x S3	-1	23.19	Coefficient de détermination R^2	0.998587
10x S3	-1	23.13	Erreur-type	0.138272
10x S3	-1	23.16	Observations	24
10x S3	-1	23.18
10x S3	-1	23.13	ANALYSE DE VARIANCE
1000x S3	-3	30.56		Degré de liberté	Somme des carrés	Moyenne des carrés	F	Valeur critique de F
1000x S3	-3	30.24	Régression	1	310.868	310.868	16259.5	4.61406e-33
50x S3	-1.69897	25.58	Résidus	22	0.420622	0.0191192
50x S3	-1.69897	25.65	Total	23	311.288
50x S3	-1.69897	25.71
50x S3	-1.69897	25.71		Coefficients	Erreur-type	Statistique t	Probabilité	Limite inférieure pour seuil de confiance = 95%	Limite supérieure pour seuil de confiance = 95%	Limite inférieure pour seuil de confiance = 95.0%	Limite supérieure pour seuil de confiance = 95.0%
50x S3	-1.69897	25.92	Constante	19.5391	0.0511843	381.74	1.55909e-43	19.4329	19.6452	19.4329	19.6452
100x S3	-2	27.03	Variable X 1	-3.68143	0.0288711	-127.513	4.61406e-33	-3.74131	-3.62156	-3.74131	-3.62156
100x S3	-2	27.1
100x S3	-2	27.02
100x S3	-2	27.12
100x S3	-2	27.04
1000x S3	-3	30.62
1000x S3	-3	30.71
1x S4	0	18.73	RAPPORT DÉTAILLÉ
1x S4	0	18.75
1x S4	0	18.9	Statistiques de la régression
1x S4	0	18.97	Coefficient de détermination multiple	0.95598
1x S4	0	19.02	Coefficient de détermination R^2	0.913898
10x S4	-1	22.55	Coefficient de détermination R^2	0.909984
10x S4	-1	22.61	Erreur-type	1.12312
10x S4	-1	22.49	Observations	24
10x S4	-1	22.5
10x S4	-1	22.57	ANALYSE DE VARIANCE
1000x S4	-3	30.03		Degré de liberté	Somme des carrés	Moyenne des carrés	F	Valeur critique de F
1000x S4	-3	29.92	Régression	1	294.553	294.553	233.511	3.37904e-13
50x S4	-1.69897	25.09	Résidus	22	27.751	1.26141
50x S4	-1.69897	25.04	Total	23	322.304
50x S4	-1.69897	25.14
50x S4	-1.69897	25.17		Coefficients	Erreur-type	Statistique t	Probabilité	Limite inférieure pour seuil de confiance = 95%	Limite supérieure pour seuil de confiance = 95%	Limite inférieure pour seuil de confiance = 95.0%	Limite supérieure pour seuil de confiance = 95.0%
50x S4	-1.69897	25.29	Constante	19.0889	0.415748	45.9145	2.40995e-23	18.2267	19.9511	18.2267	19.9511
100x S4	-2	26.5	Variable X 1	-3.58353	0.234507	-15.2811	3.37904e-13	-4.06987	-3.09719	-4.06987	-3.09719
100x S4	-2	26.39
100x S4	-2	26.42
100x S4	-2	26.5
100x S4	-3	26.43
1000x S4	-3	30.14
1000x S4	-2	30.18

## Sheet: Sigmo
a	8.91083	9.42279	9.42982	9.35481	9.66267	9.26451	9.29547	9.48649	9.52242	9.33362	9.66539	9.25565	9.11034	8.94464	9.77711	9.49402	9.44984	9.36304	9.50191	9.27609	9.20102	9.07483	8.90032	8.68842	9.14576	9.01083	9.20266	9.14512	9.23386	9.04532	9.17191	8.90669	9.0387	8.69485	8.74905	8.58616	8.68326	8.54161	8.64083	8.78736	8.779	8.72667	8.77098	8.71716	8.72021	8.7142	8.40212	8.24222	8.36214
b	1.71094	1.68506	1.69974	1.68076	1.65506	1.65484	1.65526	1.65296	1.64334	1.63715	1.62953	1.62621	1.67813	1.65701	1.66222	1.65003	1.63921	1.61311	1.5902	1.58801	1.60994	1.58432	1.54716	1.53819	1.64801	1.63925	1.61958	1.6188	1.61965	1.60653	1.60683	1.60112	1.5986	1.58872	1.53823	1.53628	1.63232	1.60669	1.59448	1.58584	1.58128	1.58015	1.58342	1.57368	1.57404	1.57823	1.53326	1.53645	1.64309
x0	24.6445	24.7171	24.8149	24.812	24.8189	28.3867	28.4964	28.4465	28.2987	28.081	35.3568	35.3293	30.8215	30.7122	31.0207	30.9587	30.8586	31.8651	31.9349	31.7696	31.6991	31.8095	34.9623	34.9205	24.1868	24.0998	24.2128	24.1758	24.2575	27.7978	27.8635	27.8291	27.7185	27.6409	34.7595	34.6653	30.0818	30.1389	30.1501	30.2875	30.2901	31.3452	31.3967	31.3207	31.3195	31.2092	34.536	34.4286	24.3652
R^2	0.977726	0.982668	0.974601	0.97375	0.9806	0.978411	0.971164	0.971259	0.977093	0.978159	0.96055	0.962059	0.970173	0.970082	0.966591	0.969153	0.974519	0.981758	0.986563	0.985689	0.981945	0.985085	0.988342	0.987974	0.983849	0.985019	0.986498	0.987862	0.986514	0.985817	0.985627	0.988108	0.984621	0.987616	0.988034	0.986456	0.977591	0.980935	0.98348	0.983325	0.985764	0.985583	0.984583	0.98523	0.983689	0.983977	0.986469	0.986957	0.982978
F0	4.94604e-06	4.01552e-06	4.30666e-06	3.62935e-06	2.96939e-06	3.28876e-07	3.10136e-07	3.18526e-07	3.16311e-07	3.31768e-07	3.74304e-09	3.33701e-09	9.61716e-08	7.97697e-08	7.67815e-08	6.74475e-08	6.31101e-08	2.46956e-08	1.8027e-08	1.90054e-08	2.59255e-08	1.73025e-08	1.37121e-09	1.1961e-09	3.86731e-06	3.7144e-06	2.95934e-06	2.98694e-06	2.89038e-06	2.76596e-07	2.70083e-07	2.51901e-07	2.66536e-07	2.41699e-07	1.35287e-09	1.35883e-09	8.61688e-08	6.08803e-08	5.30226e-08	4.46195e-08	4.21083e-08	2.11784e-08	2.14636e-08	1.97925e-08	1.98953e-08	2.24973e-08	1.3902e-09	1.5339e-09	3.03552e-06
Cycle No.	1.SYBR	2.SYBR	3.SYBR	4.SYBR	5.SYBR	6.SYBR	7.SYBR	8.SYBR	9.SYBR	10.SYBR	11.SYBR	12.SYBR	13.SYBR	14.SYBR	15.SYBR	16.SYBR	17.SYBR	18.SYBR	19.SYBR	20.SYBR	21.SYBR	22.SYBR	23.SYBR	24.SYBR	25.SYBR	26.SYBR	27.SYBR	28.SYBR	29.SYBR	30.SYBR	31.SYBR	32.SYBR	33.SYBR	34.SYBR	35.SYBR	36.SYBR	37.SYBR	38.SYBR	39.SYBR	40.SYBR	41.SYBR	42.SYBR	43.SYBR	44.SYBR	45.SYBR	46.SYBR	47.SYBR	48.SYBR	49.SYBR
1	0.00212422	0.000795364	0.00316596	0.000353605	0.00212991	0.003414	0.00248873	0.00177702	0.00197268	-0.000494659	0.00178871	-0.00263912	0.000583202	0.00569108	0.00417587	0.00473279	0.00625771	0.00282559	0.00227049	0.00205621	0.000665098	0.00327542	0.00331834	0.000971645	0.00318518	0.00579572	0.00365314	0.00517687	0.00333175	0.00493312	0.00351393	0.00152293	0.00154814	0.00145733	0.0011698	0.0024071	0.00309977	0.00609472	0.00419313	0.00554842	0.0073244	0.0012877	0.00167021	0.00384313	-0.0007433	0.00228736	0.00127423	0.000626087	0.00403053
2	0.00241145	0.00172046	0.000956148	0.00184411	-0.000721574	0.00220898	-0.00121939	8.10921e-05	0.00215316	-0.00089407	-0.000148505	-6.42538e-05	-0.00135353	0.000370443	0.00102192	0.00151396	0.00113845	-0.00121909	0.00132382	-5.09322e-05	-0.0025512	0.000991821	0.000618935	0.000695735	-0.000468939	0.000681728	0.00296313	-0.000168353	0.000495464	0.000662178	-1.89245e-05	-0.00265437	0.000529349	-0.000559479	0.000602305	-3.74019e-05	0.000297636	0.00169131	0.000472575	-0.000521213	4.71771e-05	-0.00213417	-0.000777125	-0.00247967	-0.00401014	0.000548363	-0.000787735	-0.000530094	-0.00082165
3	-0.00030148	0.00220185	0.00162816	0.000223309	0.00111902	-0.00151715	-0.000217378	0.000263572	-0.000181735	-0.000950307	-2.77758e-05	0.00176671	-0.00177225	-0.00129879	-0.000352055	-0.0011012	0.000236124	-0.000729978	-0.00148135	0.000425905	-0.00164887	-0.00111592	-0.000407934	-0.00104737	-0.00017947	-6.44326e-05	-0.000905216	-0.000917971	-0.000100821	-0.000922322	-7.54595e-05	-0.000596315	-0.000225663	-0.000916868	-3.96371e-05	-0.000770599	-0.000294179	-0.00161281	-0.00128719	-0.00162306	-0.000427842	-0.000793219	-0.00140622	-0.00148445	-0.000701547	-0.000109911	-0.000218064	-0.000518084	-8.65758e-05
4	0.00178158	-0.000205874	0.00102165	-0.000175863	0.000327527	-0.000272274	-0.00105572	-0.00139928	-0.00129238	-0.000488311	0.000277221	-0.00198916	0.000428617	1.47223e-05	-0.000944197	0.000408441	-0.000990838	-0.000169992	-0.000972182	-0.00116995	-0.00119382	9.26852e-06	-0.00143108	-5.97239e-05	-0.00114188	-0.00124103	0.000516594	-0.000351727	-0.000154406	-0.000377804	-0.000786901	-0.00174528	-0.000782758	-0.000528842	-0.0023545	-0.000252157	-0.00165674	-0.00136071	1.40667e-05	-0.000199467	-0.00143447	0.000760943	-0.0019249	-0.00024128	-0.00151673	-0.00053814	-0.000569493	-0.00196162	-0.000260025
5	0.00257334	0.00144059	0.00185174	0.00358555	-0.00223762	-0.000211358	0.000706881	-0.000846803	-0.000659317	7.4029e-05	-0.00101081	-0.000654548	0.000959218	-0.000640988	-0.00089705	0.000382841	-0.000437766	-0.000113875	0.000972837	-0.000717759	0.000164151	6.86646e-05	-0.000548005	-0.000356287	-0.000205457	-0.00143838	-0.00130355	-0.000756741	0.000314057	0.000545651	-0.000169039	-0.000750929	-0.000731319	-0.00148815	0.000307381	-0.000465691	-3.47793e-05	0.00010857	-0.000571281	-0.000490099	-0.000390857	-0.000688493	5.89788e-05	-0.0010258	-0.000439435	-0.00254181	-0.00214672	0.000179499	-0.00179049
6	0.00113076	0.000446916	0.00125694	0.00134537	-0.00279367	-0.00052911	-0.00126913	-0.000843495	-0.00143397	-0.00155309	-0.00133893	-0.00278634	-0.000805974	-0.000330597	0.000388622	-0.00205556	-0.00104415	-0.00147381	-5.0962e-05	-0.000694037	-0.000286192	-0.00179458	-0.000703424	-0.00130642	-0.00313386	0.000847876	-0.00027895	-7.47442e-05	-0.00188032	-0.00152639	-0.000736445	0.000307351	-0.000906318	0.000207424	5.40912e-05	-0.00145051	-7.08401e-05	0.00071156	0.000559598	-0.00055778	-0.000393331	-0.00245166	-0.000329345	-0.000377834	-0.000712693	-9.46224e-05	0.00122261	-0.000293851	-0.0011656
7	-0.00849298	-0.00825	-0.0100085	-0.00883421	0.00141069	0.00152999	0.000775278	0.00122181	0.00203326	0.00153246	0.000588089	0.00153208	0.000515819	0.000869393	-6.34193e-05	0.000934005	0.001113	0.00149566	-0.000297785	0.000423521	0.00182122	0.00215459	0.00163698	0.000640035	0.00317138	0.000630319	0.000469983	0.000933051	0.000473499	1.19209e-05	0.000620127	0.00213247	0.000789076	0.000883758	0.00185415	0.00118628	0.000164509	0.00288782	0.00067848	0.00203133	0.000590444	0.00105053	0.00428846	0.00152111	0.00213012	0.00212204	9.40561e-05	0.00230196	0.00213325
8	0.00413948	0.00362197	0.00347093	0.00545377	0.00108921	0.002455	-0.000517726	0.00228813	0.00205255	0.0021961	0.00127864	0.0017511	0.000389039	0.00255433	0.00170177	0.00095886	0.000234485	0.00115749	0.00242093	0.00120127	0.00336119	0.000745237	0.00295779	0.00255549	0.00291133	0.00088656	0.00197965	0.00203389	-7.96616e-05	0.00225019	0.000431716	0.00109145	0.00107831	0.00290963	0.00100642	0.00140798	0.0023776	0.000133216	0.000837475	0.00191784	0.00270143	0.00156948	0.00119868	0.0031698	0.00235471	0.00241411	0.00120759	0.000769615	0.00178686
9	-0.00776032	-0.00575778	-0.00736022	-0.00827801	0.000900388	0.000613958	0.00321704	0.00101066	0.00274366	0.00103795	0.000527114	0.00175601	0.00144965	0.000890732	0.0018909	0.00140467	0.00229651	0.00132596	0.00131357	0.00181148	0.000474185	0.0014388	0.00119993	0.00230148	0.00157073	0.00274172	0.000603467	0.00063166	0.00205159	0.0028511	0.00222865	0.00222266	0.0032593	0.00201315	0.00106794	0.00219902	0.00242406	0.00171244	0.000558615	0.00113276	0.00172171	0.00186783	0.00096035	0.00165093	0.00118709	0.00137582	0.00255239	0.00172433	0.00141221
10	0.00591999	0.0065988	0.00676939	0.00673568	0.00543895	0.00324449	0.00325266	0.0032112	0.0018504	0.00354666	0.0037981	0.00275478	0.0033229	0.00286484	0.00423154	0.00450996	0.00314459	0.00297457	0.00437412	0.00363976	0.00367507	0.00369114	0.00226548	0.00263903	0.00176993	0.00292951	0.00381529	0.00362223	0.00364646	0.0018799	0.00257513	0.00370684	0.00329414	0.00263861	0.00211179	0.00460899	0.00187522	0.00284347	0.0044851	0.00396478	0.00386524	0.00476292	0.00334659	0.00271431	0.00447059	0.00188711	0.0033929	0.00330371	0.00236511
11	0.00100938	-9.62913e-05	0.00136989	-5.56707e-05	-0.00525433	-0.0053134	-0.00489163	-0.00490588	-0.00511193	-0.00539571	-0.00409171	-0.00413084	-0.00448698	-0.00492346	-0.00595608	-0.00544184	-0.00455224	-0.00446609	-0.00627944	-0.00491986	-0.00636736	-0.00519732	-0.00496966	-0.00536588	-0.00476268	-0.00529203	-0.00489739	-0.00511977	-0.00427043	-0.00471243	-0.0040879	-0.00636819	-0.00577486	-0.00571865	-0.0040077	-0.00646338	-0.00478461	-0.00542334	-0.00527486	-0.00617653	-0.00623259	-0.00607815	-0.0061926	-0.00592646	-0.00677213	-0.00451484	-0.00553566	-0.00550538	-0.00439486
12	0.00448105	0.00181666	0.0016515	-0.000166804	-0.00236529	-0.00531071	-0.00656253	-0.00647703	-0.00587684	-0.00463861	-0.00284976	-0.00444451	-0.00334281	-0.00515521	-0.00563452	-0.00565594	-0.00695625	-0.00589418	-0.00692159	-0.00685537	-0.00351673	-0.00458625	-0.00577533	-0.00574595	-0.00313559	-0.0039148	-0.00492144	-0.00471705	-0.00487038	-0.00680882	-0.00619543	-0.00450328	-0.00602177	-0.00645283	-0.00615802	-0.00295639	-0.00526312	-0.00638384	-0.00699833	-0.00812537	-0.00711069	-0.00560179	-0.00633317	-0.0068627	-0.0082669	-0.00832975	-0.00665242	-0.00465921	-0.00379178
13	-0.00573888	-0.00535753	-0.00833642	-0.0102855	-0.0158566	-0.00601617	-0.00747266	-0.00491255	-0.00515315	-0.00593212	-0.00489953	-0.0068436	-0.00151351	-0.00503025	-0.00597167	-0.0053339	-0.00777188	-0.00643808	-0.00538796	-0.00431266	-0.00562367	-0.00482577	-0.00709871	-0.00686672	-0.000891209	-0.00172678	-0.00505748	-0.000792116	-0.00179842	-0.00788724	-0.00725427	-0.00678626	-0.00818074	-0.00635558	-0.00800088	-0.00653583	-0.00586036	-0.00636068	-0.00857937	-0.00811461	-0.00763589	-0.00669086	-0.00693291	-0.00783935	-0.00833112	-0.00625867	-0.00781101	-0.00563154	-0.00143108
14	0.000335336	0.00107598	-0.00287804	-0.00351927	0.00287688	-0.00619036	-0.00581065	-0.00266123	-0.00422981	-0.00332993	-0.00247398	-0.00293976	-0.00042361	-0.0035136	-0.00472152	-0.00426686	-0.0107045	-0.00627717	-0.00762141	-0.00534198	-0.00460678	-0.00399369	-0.00525484	-0.00600925	0.00436842	0.00495583	0.00247523	0.00407693	0.00258827	-0.00659266	-0.00856698	-0.00700927	-0.00688216	-0.00580853	-0.00703978	-0.00539789	-0.00445747	-0.00786495	-0.00961026	-0.00783259	-0.00994954	-0.00582805	-0.0100546	-0.0102209	-0.0099515	-0.00836864	-0.00692046	-0.00658363	0.0046601
15	0.00596505	0.00598684	0.00233033	0.00312734	0.0126669	-0.00510958	-0.00552902	-0.00260204	-0.00475728	-0.00335196	-0.00410828	-0.0036495	-0.00424862	-0.00528195	-0.0096339	-0.00599009	-0.0113751	-0.00614583	-0.00935265	-0.00548947	-0.00275525	-0.00470966	-0.0068925	-0.00677735	0.0155079	0.0144422	0.0135408	0.0151372	0.0116533	-0.00778401	-0.00926194	-0.00533089	-0.00808919	-0.00471085	-0.0079214	-0.00701025	-0.00586024	-0.00815427	-0.00994271	-0.0109805	-0.0115932	-0.00727317	-0.00930044	-0.0112187	-0.00952911	-0.0115455	-0.00765881	-0.00876847	0.011271
16	0.0424764	0.0425005	0.037984	0.0396801	0.0314306	-8.04365e-05	0.00135893	0.000273913	-0.00165504	0.00087142	-0.00191873	-0.0020633	-0.000169426	0.000361085	-0.00280964	-0.00242242	-0.0110928	-0.00520968	-0.00587213	-0.0033814	-0.00178325	-0.00459704	-0.00665575	-0.00436947	0.039433	0.0412169	0.0328882	0.0398054	0.03547	-0.00310275	-0.00616497	-0.000943184	-0.00458378	-0.00296292	-0.00641796	-0.00478712	-0.00352955	-0.00810164	-0.00834283	-0.00875431	-0.00745523	-0.00569949	-0.00629303	-0.00921538	-0.00895715	-0.00900927	-0.00769582	-0.00511017	0.0298325
17	0.0721022	0.0729372	0.065798	0.0682064	0.0588349	-0.00244221	-0.00081408	-0.00047493	-0.00366244	0.00232086	-0.00339079	-0.00570539	-0.00435993	-0.00556225	-0.00638905	-0.00690377	-0.0133213	-0.00899673	-0.00905693	-0.0072268	-0.00429398	-0.00775841	-0.0107516	-0.00771874	0.078304	0.0808749	0.0745308	0.0782562	0.0737902	-0.00447854	-0.00576508	-0.00181296	-0.00336006	-0.00283915	-0.00864929	-0.00919819	-0.00654873	-0.00986892	-0.00934738	-0.0115064	-0.0119084	-0.00892064	-0.0118371	-0.0129774	-0.0113104	-0.0121533	-0.010998	-0.00825626	0.0617922
18	0.12594	0.126169	0.118175	0.117899	0.124467	0.00649995	0.0109597	0.00908998	0.00825769	0.011174	0.00037232	-0.00419819	0.00291333	0.00163463	-0.000644565	-0.00131989	-0.00806999	-0.00252619	-0.00515884	-0.00402209	0.000902742	-0.00245622	-0.00359985	-0.00415435	0.16294	0.171019	0.159758	0.164857	0.158091	0.0095191	0.00630322	0.010281	0.00932199	0.0102636	-0.00765324	-0.00386775	-0.00227356	-0.00327894	-0.00482964	-0.00714308	-0.00656781	-0.00435728	-0.00595665	-0.00798109	-0.0055114	-0.00585377	-0.00448558	-0.00364694	0.130709
19	0.25527	0.255794	0.242221	0.23844	0.232704	0.0163547	0.0202408	0.0192067	0.0166355	0.0249243	-0.00111189	-0.00599727	0.00298819	0.0020088	-0.000494301	6.99163e-05	-0.0104047	-0.00342375	-0.00557044	-0.00278902	0.00276557	-0.00533727	-0.00582513	-0.00497022	0.313473	0.322861	0.303412	0.310756	0.296073	0.0217019	0.0193118	0.0222849	0.0220171	0.0222238	-0.00865853	-0.00518897	-0.000173062	-0.00493583	-0.00468975	-0.00693545	-0.00683221	-0.00532031	-0.00599292	-0.0088439	-0.00766918	-0.00845352	-0.00705099	-0.00570351	0.247877
20	0.458202	0.459043	0.432279	0.426215	0.43971	0.0393641	0.04169	0.0398841	0.0412526	0.0488577	0.000811189	-0.0022482	0.00954408	0.00615302	0.00566214	0.00363556	-0.00357592	-0.00137773	-0.00191107	-0.000461608	0.00406119	-0.00173166	-0.0034073	-0.00541046	0.589329	0.611063	0.575636	0.588963	0.563406	0.0476587	0.0447215	0.0505635	0.0496718	0.0535974	-0.00855243	-0.00685033	0.00598335	0.00280756	0.00206915	-0.00046432	-5.66244e-05	-0.000916481	-0.00185198	-0.00697058	-0.00619716	-0.00276306	-0.0088037	-0.00438407	0.475063
21	0.855889	0.860434	0.818991	0.805847	0.805871	0.0767009	0.0780042	0.0785546	0.08325	0.0959092	0.00143263	-0.00292447	0.0179155	0.0142413	0.0116225	0.0122217	0.0032593	0.00192323	0.000801057	0.00545406	0.00876993	0.00279653	-0.00340074	-0.00475839	1.08518	1.11745	1.05858	1.07613	1.03213	0.100817	0.0977072	0.101444	0.10649	0.107382	-0.00631768	-0.00450569	0.0166861	0.0117786	0.0144966	0.0101687	0.00825623	0.00481096	-0.000289828	-0.00328067	0.000291496	0.00072062	-0.0064072	-0.00419614	0.882091
22	1.49209	1.50408	1.43763	1.41164	1.42763	0.150426	0.1492	0.147161	0.158233	0.181447	0.00100187	-0.00204405	0.0305596	0.029049	0.0266203	0.0252269	0.0172782	0.00915348	0.00594685	0.0108458	0.0164838	0.00711745	-0.00725609	-0.00434929	1.87343	1.91989	1.8343	1.86051	1.79818	0.199414	0.194699	0.196957	0.207356	0.209006	-0.0085133	-0.00689185	0.0375467	0.0307791	0.0319102	0.0249227	0.0271415	0.0116586	0.00850448	0.00654545	0.00722578	0.00769818	-0.00824076	-0.00505081	1.54157
23	2.47552	2.50802	2.41843	2.36377	2.41719	0.290335	0.278406	0.287685	0.309324	0.346793	0.00431681	-0.00129217	0.0644886	0.0641093	0.0545297	0.0561204	0.0496032	0.0252846	0.0233943	0.0282267	0.0355395	0.0249859	-0.00290462	-0.00117645	3.03547	3.09268	2.98387	3.01771	2.9227	0.388037	0.3783	0.378065	0.40191	0.402827	-0.00699279	-0.00211635	0.0823033	0.0726775	0.0724252	0.0630802	0.0643675	0.0328684	0.0297952	0.028186	0.0290825	0.030547	-0.00616339	-0.00180188	2.55679
24	3.70822	3.78657	3.65395	3.60773	3.67746	0.525717	0.515126	0.53327	0.579622	0.642367	0.00635177	0.0019632	0.119066	0.119648	0.109752	0.109211	0.105846	0.0569441	0.0504608	0.0558379	0.0657148	0.0515258	-0.00185245	0.0012134	4.40484	4.46282	4.38223	4.38872	4.34397	0.717619	0.702183	0.699211	0.748261	0.749132	-0.00276241	0.000953496	0.16031	0.147834	0.147787	0.132871	0.132832	0.0674331	0.0607401	0.0609836	0.0626975	0.0684107	-0.00163731	0.0028621	3.80635
25	5.06506	5.23904	5.11408	5.09056	5.22782	0.988695	0.932751	0.974468	1.06101	1.16915	0.0157381	0.00841188	0.228522	0.229351	0.206964	0.209815	0.211029	0.111862	0.104297	0.114624	0.126065	0.106554	0.00909367	0.00811169	5.78852	5.79529	5.7663	5.77682	5.73012	1.29958	1.27119	1.25572	1.34751	1.34748	0.00625867	0.00946945	0.316002	0.288831	0.290586	0.267218	0.266433	0.13533	0.131551	0.131135	0.130494	0.142879	0.00832149	0.0119679	5.08219
26	6.14549	6.41022	6.34594	6.29155	6.53569	1.71775	1.62031	1.69301	1.82927	1.99767	0.0265117	0.0206172	0.417628	0.423791	0.388301	0.388426	0.401057	0.209822	0.199038	0.217834	0.232626	0.202679	0.0186916	0.0209515	6.81153	6.81311	6.8866	6.8766	6.8752	2.21188	2.17335	2.1393	2.27721	2.27867	0.0179747	0.0236782	0.589708	0.547022	0.544948	0.503172	0.503127	0.258034	0.250987	0.2548	0.256784	0.276649	0.0218593	0.0268389	6.11065
27	7.05797	7.46261	7.33448	7.31604	7.54873	2.80539	2.6687	2.79257	2.98559	3.20857	0.0469827	0.0385533	0.759141	0.778224	0.711042	0.711066	0.744482	0.392005	0.374253	0.403709	0.431903	0.379968	0.0399629	0.0407167	7.6483	7.59637	7.70236	7.71747	7.68039	3.46923	3.42102	3.36261	3.56628	3.5208	0.0425425	0.0489357	1.0701	0.996287	0.994913	0.926442	0.926136	0.48331	0.471505	0.484513	0.485281	0.521933	0.0490268	0.0533817	6.87451
28	7.66531	8.1072	8.02929	7.97377	8.31809	4.18324	4.0336	4.19026	4.42245	4.64737	0.0860176	0.076467	1.34831	1.38147	1.2813	1.27759	1.33185	0.726238	0.696663	0.747816	0.788645	0.709543	0.086171	0.0861767	8.21315	8.15243	8.31259	8.26484	8.31575	4.88885	4.87591	4.75873	4.99855	4.89739	0.0913609	0.0992176	1.85237	1.74604	1.74579	1.64034	1.63668	0.894721	0.872079	0.90137	0.900685	0.963605	0.102237	0.110822	7.42321
29	8.17239	8.67287	8.58716	8.59089	8.87986	5.5945	5.45353	5.64447	5.86292	6.0368	0.166446	0.15321	2.28273	2.32828	2.19619	2.18256	2.28091	1.30634	1.25466	1.33995	1.39428	1.2758	0.171061	0.171275	8.61866	8.54579	8.70217	8.68059	8.73842	6.17025	6.17468	6.04622	6.2922	6.14189	0.185363	0.197131	2.98346	2.85174	2.85365	2.7187	2.7026	1.57261	1.54828	1.59326	1.59088	1.69603	0.208286	0.219868	7.83162
30	8.49391	8.99836	8.96207	8.93149	9.19645	6.73596	6.6608	6.82948	7.03226	7.1058	0.30795	0.292382	3.52664	3.59582	3.47134	3.45703	3.57893	2.21787	2.14589	2.27078	2.35462	2.17771	0.330012	0.325933	8.85816	8.74983	9.00712	8.89749	8.98179	7.17839	7.21299	7.04031	7.24341	7.04153	0.359238	0.375161	4.35585	4.16843	4.19523	4.05048	4.05175	2.61891	2.57069	2.63495	2.63346	2.77522	0.395186	0.417641	8.05108
31	8.70478	9.22071	9.19959	9.11654	9.50269	7.57808	7.55185	7.75504	7.86457	7.87574	0.572183	0.548809	4.92338	4.9744	4.97949	4.9104	5.03299	3.49587	3.43936	3.57099	3.67311	3.43923	0.618756	0.609875	9.05284	8.92023	9.05869	9.02874	9.1126	7.87561	7.91257	7.76602	7.90729	7.66607	0.675421	0.699227	5.58942	5.44736	5.4989	5.45166	5.42655	3.94766	3.89256	3.97715	3.97822	4.13467	0.738225	0.777159	8.19325
32	8.77283	9.31835	9.32589	9.21262	9.53242	8.22634	8.17726	8.40162	8.5287	8.46197	1.03358	1.00451	6.14984	6.1903	6.37683	6.27899	6.35991	4.96034	4.91081	5.0537	5.1127	4.88336	1.12109	1.10977	9.08413	8.94366	9.17163	9.12849	9.20774	8.35408	8.46856	8.22605	8.35953	8.12415	1.23125	1.26566	6.61087	6.49393	6.55216	6.55495	6.5347	5.32462	5.2812	5.33617	5.34924	5.47576	1.33241	1.38986	8.28983
33	8.8884	9.37692	9.34669	9.27812	9.64215	8.64554	8.65778	8.83096	8.9492	8.84479	1.80142	1.74996	7.10026	7.08927	7.4976	7.32468	7.37684	6.32321	6.29942	6.3774	6.39843	6.18994	1.94493	1.92382	9.12469	8.98886	9.20693	9.09662	9.24443	8.65946	8.78316	8.54228	8.71126	8.38423	2.10302	2.16086	7.35333	7.22931	7.34656	7.35144	7.36507	6.43672	6.43902	6.49321	6.49575	6.5838	2.25043	2.32832	8.3327
34	8.87669	9.40855	9.45456	9.32149	9.67125	8.96226	8.94114	9.11454	9.20472	9.04802	2.95413	2.86604	7.82786	7.76233	8.26482	8.09518	8.15232	7.32759	7.44687	7.38852	7.36883	7.21129	3.13511	3.09939	9.17243	9.03297	9.17185	9.15692	9.21919	8.86686	9.01935	8.70208	8.85069	8.52528	3.35114	3.40861	7.85094	7.71611	7.84362	7.9285	7.94899	7.29139	7.26822	7.27886	7.30987	7.38788	3.50203	3.58374	8.35943
35	8.88581	9.39727	9.3791	9.32261	9.62751	9.03849	9.0404	9.26517	9.34586	9.19187	4.39252	4.23111	8.27912	8.1822	8.8126	8.61307	8.67178	8.09756	8.20688	8.11859	8.03987	7.92797	4.53581	4.50682	9.15682	8.97881	9.20357	9.15605	9.22297	8.95208	9.10566	8.82105	8.9661	8.63472	4.75458	4.79829	8.18144	8.09167	8.18608	8.32102	8.31313	7.86911	7.88115	7.90022	7.8626	7.91432	4.87911	4.91622	8.37721
36	8.82426	9.34289	9.30771	9.2112	9.54108	9.17413	9.16607	9.35482	9.42915	9.24549	5.86344	5.66323	8.63853	8.51755	9.24272	9.01314	8.95836	8.61125	8.78094	8.64691	8.54087	8.39723	5.90143	5.81224	9.16784	9.03054	9.22684	9.16822	9.22097	9.04442	9.13875	8.91181	8.99523	8.65016	6.04209	6.06089	8.45779	8.32672	8.42897	8.53328	8.54282	8.26627	8.2778	8.25557	8.26372	8.25356	6.06339	6.05379	8.38367
37	8.89584	9.44106	9.42702	9.33299	9.67461	9.20249	9.23687	9.3864	9.4509	9.32599	7.01192	6.76957	8.84488	8.70226	9.40674	9.21696	9.19615	8.97346	9.09428	8.92475	8.84311	8.76006	6.97788	6.85642	9.11171	9.00174	9.19877	9.11905	9.25056	8.99052	9.15035	8.90163	9.02068	8.69504	7.03681	6.97802	8.54745	8.43796	8.51798	8.68003	8.68272	8.49196	8.52789	8.48532	8.45996	8.47976	6.93532	6.88916	8.37508
38	8.93008	9.42708	9.37359	9.34227	9.62672	9.25912	9.24575	9.42837	9.45706	9.27967	7.98074	7.61132	8.99725	8.84512	9.57413	9.31132	9.33454	9.18059	9.32912	9.10204	9.08521	8.92707	7.74801	7.60536	9.16965	9.02289	9.21005	9.14166	9.24702	9.0703	9.16229	8.90028	9.08623	8.72529	7.78207	7.66542	8.67739	8.51841	8.63196	8.76038	8.75383	8.6196	8.65857	8.63006	8.62232	8.64181	7.56341	7.45566	8.39739
39	8.95958	9.41151	9.40828	9.33892	9.64005	9.2855	9.22145	9.45986	9.52462	9.31716	8.53639	8.23651	9.03346	8.90104	9.74123	9.38967	9.39574	9.33181	9.44883	9.22575	9.16066	9.03888	8.32095	8.13342	9.14856	9.06043	9.22209	9.18506	9.22772	9.07043	9.18853	8.91014	9.03403	8.71049	8.22685	8.10551	8.74453	8.58702	8.67405	8.79709	8.76124	8.69783	8.73806	8.69157	8.69576	8.73307	7.98869	7.85925	8.40333
40	9.09411	9.55551	9.73034	9.69826	9.85715	9.43008	9.63225	9.83214	9.76115	9.54842	9.37587	8.97517	9.32922	9.16445	10.0581	9.764	9.6365	9.35187	9.46756	9.27995	9.19139	9.0409	8.59982	8.41871	9.15455	9.01347	9.15684	9.10935	9.21246	9.07706	9.16558	8.92224	9.09605	8.71404	8.51284	8.38643	8.72166	8.55725	8.6542	8.81716	8.79655	8.73424	8.78777	8.71869	8.76482	8.70963	8.21805	8.08124	8.38717
[truncated: 47 more columns]

## Sheet: Exp0.5
A	0.63079	0.630075	0.638365	0.631993	0.65559	0.679344	0.643311	0.667374	0.681065	0.655017	0.624776	0.670571	0.625515	0.63702	0.647964	0.645333	0.692433	0.647999	0.66232	0.645944	0.624017	0.657048	0.687631	0.675786	0.69586	0.691119	0.709412	0.688579	0.697494	0.691683	0.699734	0.6735	0.687435	0.678273	0.701073	0.67378	0.697628	0.717666	0.717115	0.750364	0.743017	0.652316	0.664268	0.678949	0.674327	0.722502	0.685828	0.67159	0.666812
X0	21.2249	21.2235	21.2975	21.3347	21.2457	24.8134	24.9809	24.8653	24.7176	24.6133	31.884	31.8276	27.3896	27.3406	27.4532	27.4561	27.3052	28.4364	28.4735	28.3948	28.3429	28.4631	31.6037	31.6501	20.6571	20.6226	20.6657	20.6842	20.7286	24.3609	24.3791	24.4372	24.3178	24.3332	31.4498	31.4466	26.6449	26.7181	26.7127	26.7468	26.7684	28.1063	28.1208	28.056	28.0611	27.7635	31.3419	31.292	21.1102
F0	1.53268e-06	1.55751e-06	1.24599e-06	1.39396e-06	8.93177e-07	4.77721e-08	1.04879e-07	6.21031e-08	4.88619e-08	9.95968e-08	2.23205e-09	5.38278e-10	3.62574e-08	2.72975e-08	1.88139e-08	2.01848e-08	6.14888e-09	9.93924e-09	6.45411e-09	1.08245e-08	2.08386e-08	7.5507e-09	3.64806e-10	5.14053e-10	5.71832e-07	6.45877e-07	4.29561e-07	6.52327e-07	5.25942e-07	4.80986e-08	3.90321e-08	7.11533e-08	5.49473e-08	6.79439e-08	2.65706e-10	6.28235e-10	8.45734e-09	4.70466e-09	4.79312e-09	1.92207e-09	2.30233e-09	1.09033e-08	7.71789e-09	5.33725e-09	6.05518e-09	1.94277e-09	4.62147e-10	7.46695e-10	7.70248e-07
R^2	0.899761	0.903432	0.881661	0.876406	0.905614	0.897427	0.894344	0.917893	0.903247	0.931133	0.938681	0.899452	0.950608	0.932711	0.912688	0.915601	0.846371	0.902824	0.882319	0.916111	0.944908	0.906283	0.871412	0.88452	0.919929	0.907503	0.893089	0.908332	0.897371	0.90103	0.887316	0.911793	0.901424	0.913307	0.856311	0.889111	0.901637	0.846751	0.841304	0.811188	0.807243	0.913441	0.889503	0.873457	0.883235	0.815256	0.86622	0.903981	0.944858
n	20	20	20	20	20	23	23	23	23	23	30	30	26	26	26	26	26	27	27	27	27	27	30	30	19	19	19	19	19	23	23	23	23	23	30	30	25	25	25	25	25	27	27	27	27	26	30	30	20
Cycle No.	1.SYBR	2.SYBR	3.SYBR	4.SYBR	5.SYBR	6.SYBR	7.SYBR	8.SYBR	9.SYBR	10.SYBR	11.SYBR	12.SYBR	13.SYBR	14.SYBR	15.SYBR	16.SYBR	17.SYBR	18.SYBR	19.SYBR	20.SYBR	21.SYBR	22.SYBR	23.SYBR	24.SYBR	25.SYBR	26.SYBR	27.SYBR	28.SYBR	29.SYBR	30.SYBR	31.SYBR	32.SYBR	33.SYBR	34.SYBR	35.SYBR	36.SYBR	37.SYBR	38.SYBR	39.SYBR	40.SYBR	41.SYBR	42.SYBR	43.SYBR	44.SYBR	45.SYBR	46.SYBR	47.SYBR	48.SYBR	49.SYBR
1	0.00212422	0.000795364	0.00316596	0.000353605	0.00212991	0.003414	0.00248873	0.00177702	0.00197268	-0.000494659	0.00178871	-0.00263912	0.000583202	0.00569108	0.00417587	0.00473279	0.00625771	0.00282559	0.00227049	0.00205621	0.000665098	0.00327542	0.00331834	0.000971645	0.00318518	0.00579572	0.00365314	0.00517687	0.00333175	0.00493312	0.00351393	0.00152293	0.00154814	0.00145733	0.0011698	0.0024071	0.00309977	0.00609472	0.00419313	0.00554842	0.0073244	0.0012877	0.00167021	0.00384313	-0.0007433	0.00228736	0.00127423	0.000626087	0.00403053
2	0.00241145	0.00172046	0.000956148	0.00184411	-0.000721574	0.00220898	-0.00121939	8.10921e-05	0.00215316	-0.00089407	-0.000148505	-6.42538e-05	-0.00135353	0.000370443	0.00102192	0.00151396	0.00113845	-0.00121909	0.00132382	-5.09322e-05	-0.0025512	0.000991821	0.000618935	0.000695735	-0.000468939	0.000681728	0.00296313	-0.000168353	0.000495464	0.000662178	-1.89245e-05	-0.00265437	0.000529349	-0.000559479	0.000602305	-3.74019e-05	0.000297636	0.00169131	0.000472575	-0.000521213	4.71771e-05	-0.00213417	-0.000777125	-0.00247967	-0.00401014	0.000548363	-0.000787735	-0.000530094	-0.00082165
3	-0.00030148	0.00220185	0.00162816	0.000223309	0.00111902	-0.00151715	-0.000217378	0.000263572	-0.000181735	-0.000950307	-2.77758e-05	0.00176671	-0.00177225	-0.00129879	-0.000352055	-0.0011012	0.000236124	-0.000729978	-0.00148135	0.000425905	-0.00164887	-0.00111592	-0.000407934	-0.00104737	-0.00017947	-6.44326e-05	-0.000905216	-0.000917971	-0.000100821	-0.000922322	-7.54595e-05	-0.000596315	-0.000225663	-0.000916868	-3.96371e-05	-0.000770599	-0.000294179	-0.00161281	-0.00128719	-0.00162306	-0.000427842	-0.000793219	-0.00140622	-0.00148445	-0.000701547	-0.000109911	-0.000218064	-0.000518084	-8.65758e-05
4	0.00178158	-0.000205874	0.00102165	-0.000175863	0.000327527	-0.000272274	-0.00105572	-0.00139928	-0.00129238	-0.000488311	0.000277221	-0.00198916	0.000428617	1.47223e-05	-0.000944197	0.000408441	-0.000990838	-0.000169992	-0.000972182	-0.00116995	-0.00119382	9.26852e-06	-0.00143108	-5.97239e-05	-0.00114188	-0.00124103	0.000516594	-0.000351727	-0.000154406	-0.000377804	-0.000786901	-0.00174528	-0.000782758	-0.000528842	-0.0023545	-0.000252157	-0.00165674	-0.00136071	1.40667e-05	-0.000199467	-0.00143447	0.000760943	-0.0019249	-0.00024128	-0.00151673	-0.00053814	-0.000569493	-0.00196162	-0.000260025
5	0.00257334	0.00144059	0.00185174	0.00358555	-0.00223762	-0.000211358	0.000706881	-0.000846803	-0.000659317	7.4029e-05	-0.00101081	-0.000654548	0.000959218	-0.000640988	-0.00089705	0.000382841	-0.000437766	-0.000113875	0.000972837	-0.000717759	0.000164151	6.86646e-05	-0.000548005	-0.000356287	-0.000205457	-0.00143838	-0.00130355	-0.000756741	0.000314057	0.000545651	-0.000169039	-0.000750929	-0.000731319	-0.00148815	0.000307381	-0.000465691	-3.47793e-05	0.00010857	-0.000571281	-0.000490099	-0.000390857	-0.000688493	5.89788e-05	-0.0010258	-0.000439435	-0.00254181	-0.00214672	0.000179499	-0.00179049
6	0.00113076	0.000446916	0.00125694	0.00134537	-0.00279367	-0.00052911	-0.00126913	-0.000843495	-0.00143397	-0.00155309	-0.00133893	-0.00278634	-0.000805974	-0.000330597	0.000388622	-0.00205556	-0.00104415	-0.00147381	-5.0962e-05	-0.000694037	-0.000286192	-0.00179458	-0.000703424	-0.00130642	-0.00313386	0.000847876	-0.00027895	-7.47442e-05	-0.00188032	-0.00152639	-0.000736445	0.000307351	-0.000906318	0.000207424	5.40912e-05	-0.00145051	-7.08401e-05	0.00071156	0.000559598	-0.00055778	-0.000393331	-0.00245166	-0.000329345	-0.000377834	-0.000712693	-9.46224e-05	0.00122261	-0.000293851	-0.0011656
7	-0.00849298	-0.00825	-0.0100085	-0.00883421	0.00141069	0.00152999	0.000775278	0.00122181	0.00203326	0.00153246	0.000588089	0.00153208	0.000515819	0.000869393	-6.34193e-05	0.000934005	0.001113	0.00149566	-0.000297785	0.000423521	0.00182122	0.00215459	0.00163698	0.000640035	0.00317138	0.000630319	0.000469983	0.000933051	0.000473499	1.19209e-05	0.000620127	0.00213247	0.000789076	0.000883758	0.00185415	0.00118628	0.000164509	0.00288782	0.00067848	0.00203133	0.000590444	0.00105053	0.00428846	0.00152111	0.00213012	0.00212204	9.40561e-05	0.00230196	0.00213325
8	0.00413948	0.00362197	0.00347093	0.00545377	0.00108921	0.002455	-0.000517726	0.00228813	0.00205255	0.0021961	0.00127864	0.0017511	0.000389039	0.00255433	0.00170177	0.00095886	0.000234485	0.00115749	0.00242093	0.00120127	0.00336119	0.000745237	0.00295779	0.00255549	0.00291133	0.00088656	0.00197965	0.00203389	-7.96616e-05	0.00225019	0.000431716	0.00109145	0.00107831	0.00290963	0.00100642	0.00140798	0.0023776	0.000133216	0.000837475	0.00191784	0.00270143	0.00156948	0.00119868	0.0031698	0.00235471	0.00241411	0.00120759	0.000769615	0.00178686
9	-0.00776032	-0.00575778	-0.00736022	-0.00827801	0.000900388	0.000613958	0.00321704	0.00101066	0.00274366	0.00103795	0.000527114	0.00175601	0.00144965	0.000890732	0.0018909	0.00140467	0.00229651	0.00132596	0.00131357	0.00181148	0.000474185	0.0014388	0.00119993	0.00230148	0.00157073	0.00274172	0.000603467	0.00063166	0.00205159	0.0028511	0.00222865	0.00222266	0.0032593	0.00201315	0.00106794	0.00219902	0.00242406	0.00171244	0.000558615	0.00113276	0.00172171	0.00186783	0.00096035	0.00165093	0.00118709	0.00137582	0.00255239	0.00172433	0.00141221
10	0.00591999	0.0065988	0.00676939	0.00673568	0.00543895	0.00324449	0.00325266	0.0032112	0.0018504	0.00354666	0.0037981	0.00275478	0.0033229	0.00286484	0.00423154	0.00450996	0.00314459	0.00297457	0.00437412	0.00363976	0.00367507	0.00369114	0.00226548	0.00263903	0.00176993	0.00292951	0.00381529	0.00362223	0.00364646	0.0018799	0.00257513	0.00370684	0.00329414	0.00263861	0.00211179	0.00460899	0.00187522	0.00284347	0.0044851	0.00396478	0.00386524	0.00476292	0.00334659	0.00271431	0.00447059	0.00188711	0.0033929	0.00330371	0.00236511
11	0.00100938	-9.62913e-05	0.00136989	-5.56707e-05	-0.00525433	-0.0053134	-0.00489163	-0.00490588	-0.00511193	-0.00539571	-0.00409171	-0.00413084	-0.00448698	-0.00492346	-0.00595608	-0.00544184	-0.00455224	-0.00446609	-0.00627944	-0.00491986	-0.00636736	-0.00519732	-0.00496966	-0.00536588	-0.00476268	-0.00529203	-0.00489739	-0.00511977	-0.00427043	-0.00471243	-0.0040879	-0.00636819	-0.00577486	-0.00571865	-0.0040077	-0.00646338	-0.00478461	-0.00542334	-0.00527486	-0.00617653	-0.00623259	-0.00607815	-0.0061926	-0.00592646	-0.00677213	-0.00451484	-0.00553566	-0.00550538	-0.00439486
12	0.00448105	0.00181666	0.0016515	-0.000166804	-0.00236529	-0.00531071	-0.00656253	-0.00647703	-0.00587684	-0.00463861	-0.00284976	-0.00444451	-0.00334281	-0.00515521	-0.00563452	-0.00565594	-0.00695625	-0.00589418	-0.00692159	-0.00685537	-0.00351673	-0.00458625	-0.00577533	-0.00574595	-0.00313559	-0.0039148	-0.00492144	-0.00471705	-0.00487038	-0.00680882	-0.00619543	-0.00450328	-0.00602177	-0.00645283	-0.00615802	-0.00295639	-0.00526312	-0.00638384	-0.00699833	-0.00812537	-0.00711069	-0.00560179	-0.00633317	-0.0068627	-0.0082669	-0.00832975	-0.00665242	-0.00465921	-0.00379178
13	-0.00573888	-0.00535753	-0.00833642	-0.0102855	-0.0158566	-0.00601617	-0.00747266	-0.00491255	-0.00515315	-0.00593212	-0.00489953	-0.0068436	-0.00151351	-0.00503025	-0.00597167	-0.0053339	-0.00777188	-0.00643808	-0.00538796	-0.00431266	-0.00562367	-0.00482577	-0.00709871	-0.00686672	-0.000891209	-0.00172678	-0.00505748	-0.000792116	-0.00179842	-0.00788724	-0.00725427	-0.00678626	-0.00818074	-0.00635558	-0.00800088	-0.00653583	-0.00586036	-0.00636068	-0.00857937	-0.00811461	-0.00763589	-0.00669086	-0.00693291	-0.00783935	-0.00833112	-0.00625867	-0.00781101	-0.00563154	-0.00143108
14	0.000335336	0.00107598	-0.00287804	-0.00351927	0.00287688	-0.00619036	-0.00581065	-0.00266123	-0.00422981	-0.00332993	-0.00247398	-0.00293976	-0.00042361	-0.0035136	-0.00472152	-0.00426686	-0.0107045	-0.00627717	-0.00762141	-0.00534198	-0.00460678	-0.00399369	-0.00525484	-0.00600925	0.00436842	0.00495583	0.00247523	0.00407693	0.00258827	-0.00659266	-0.00856698	-0.00700927	-0.00688216	-0.00580853	-0.00703978	-0.00539789	-0.00445747	-0.00786495	-0.00961026	-0.00783259	-0.00994954	-0.00582805	-0.0100546	-0.0102209	-0.0099515	-0.00836864	-0.00692046	-0.00658363	0.0046601
15	0.00596505	0.00598684	0.00233033	0.00312734	0.0126669	-0.00510958	-0.00552902	-0.00260204	-0.00475728	-0.00335196	-0.00410828	-0.0036495	-0.00424862	-0.00528195	-0.0096339	-0.00599009	-0.0113751	-0.00614583	-0.00935265	-0.00548947	-0.00275525	-0.00470966	-0.0068925	-0.00677735	0.0155079	0.0144422	0.0135408	0.0151372	0.0116533	-0.00778401	-0.00926194	-0.00533089	-0.00808919	-0.00471085	-0.0079214	-0.00701025	-0.00586024	-0.00815427	-0.00994271	-0.0109805	-0.0115932	-0.00727317	-0.00930044	-0.0112187	-0.00952911	-0.0115455	-0.00765881	-0.00876847	0.011271
16	0.0424764	0.0425005	0.037984	0.0396801	0.0314306	-8.04365e-05	0.00135893	0.000273913	-0.00165504	0.00087142	-0.00191873	-0.0020633	-0.000169426	0.000361085	-0.00280964	-0.00242242	-0.0110928	-0.00520968	-0.00587213	-0.0033814	-0.00178325	-0.00459704	-0.00665575	-0.00436947	0.039433	0.0412169	0.0328882	0.0398054	0.03547	-0.00310275	-0.00616497	-0.000943184	-0.00458378	-0.00296292	-0.00641796	-0.00478712	-0.00352955	-0.00810164	-0.00834283	-0.00875431	-0.00745523	-0.00569949	-0.00629303	-0.00921538	-0.00895715	-0.00900927	-0.00769582	-0.00511017	0.0298325
17	0.0721022	0.0729372	0.065798	0.0682064	0.0588349	-0.00244221	-0.00081408	-0.00047493	-0.00366244	0.00232086	-0.00339079	-0.00570539	-0.00435993	-0.00556225	-0.00638905	-0.00690377	-0.0133213	-0.00899673	-0.00905693	-0.0072268	-0.00429398	-0.00775841	-0.0107516	-0.00771874	0.078304	0.0808749	0.0745308	0.0782562	0.0737902	-0.00447854	-0.00576508	-0.00181296	-0.00336006	-0.00283915	-0.00864929	-0.00919819	-0.00654873	-0.00986892	-0.00934738	-0.0115064	-0.0119084	-0.00892064	-0.0118371	-0.0129774	-0.0113104	-0.0121533	-0.010998	-0.00825626	0.0617922
18	0.12594	0.126169	0.118175	0.117899	0.124467	0.00649995	0.0109597	0.00908998	0.00825769	0.011174	0.00037232	-0.00419819	0.00291333	0.00163463	-0.000644565	-0.00131989	-0.00806999	-0.00252619	-0.00515884	-0.00402209	0.000902742	-0.00245622	-0.00359985	-0.00415435	0.16294	0.171019	0.159758	0.164857	0.158091	0.0095191	0.00630322	0.010281	0.00932199	0.0102636	-0.00765324	-0.00386775	-0.00227356	-0.00327894	-0.00482964	-0.00714308	-0.00656781	-0.00435728	-0.00595665	-0.00798109	-0.0055114	-0.00585377	-0.00448558	-0.00364694	0.130709
19	0.25527	0.255794	0.242221	0.23844	0.232704	0.0163547	0.0202408	0.0192067	0.0166355	0.0249243	-0.00111189	-0.00599727	0.00298819	0.0020088	-0.000494301	6.99163e-05	-0.0104047	-0.00342375	-0.00557044	-0.00278902	0.00276557	-0.00533727	-0.00582513	-0.00497022	0.313473	0.322861	0.303412	0.310756	0.296073	0.0217019	0.0193118	0.0222849	0.0220171	0.0222238	-0.00865853	-0.00518897	-0.000173062	-0.00493583	-0.00468975	-0.00693545	-0.00683221	-0.00532031	-0.00599292	-0.0088439	-0.00766918	-0.00845352	-0.00705099	-0.00570351	0.247877
20	0.458202	0.459043	0.432279	0.426215	0.43971	0.0393641	0.04169	0.0398841	0.0412526	0.0488577	0.000811189	-0.0022482	0.00954408	0.00615302	0.00566214	0.00363556	-0.00357592	-0.00137773	-0.00191107	-0.000461608	0.00406119	-0.00173166	-0.0034073	-0.00541046	0.589329	0.611063	0.575636	0.588963	0.563406	0.0476587	0.0447215	0.0505635	0.0496718	0.0535974	-0.00855243	-0.00685033	0.00598335	0.00280756	0.00206915	-0.00046432	-5.66244e-05	-0.000916481	-0.00185198	-0.00697058	-0.00619716	-0.00276306	-0.0088037	-0.00438407	0.475063
21	0.855889	0.860434	0.818991	0.805847	0.805871	0.0767009	0.0780042	0.0785546	0.08325	0.0959092	0.00143263	-0.00292447	0.0179155	0.0142413	0.0116225	0.0122217	0.0032593	0.00192323	0.000801057	0.00545406	0.00876993	0.00279653	-0.00340074	-0.00475839	1.08518	1.11745	1.05858	1.07613	1.03213	0.100817	0.0977072	0.101444	0.10649	0.107382	-0.00631768	-0.00450569	0.0166861	0.0117786	0.0144966	0.0101687	0.00825623	0.00481096	-0.000289828	-0.00328067	0.000291496	0.00072062	-0.0064072	-0.00419614	0.882091
22	1.49209	1.50408	1.43763	1.41164	1.42763	0.150426	0.1492	0.147161	0.158233	0.181447	0.00100187	-0.00204405	0.0305596	0.029049	0.0266203	0.0252269	0.0172782	0.00915348	0.00594685	0.0108458	0.0164838	0.00711745	-0.00725609	-0.00434929	1.87343	1.91989	1.8343	1.86051	1.79818	0.199414	0.194699	0.196957	0.207356	0.209006	-0.0085133	-0.00689185	0.0375467	0.0307791	0.0319102	0.0249227	0.0271415	0.0116586	0.00850448	0.00654545	0.00722578	0.00769818	-0.00824076	-0.00505081	1.54157
23	2.47552	2.50802	2.41843	2.36377	2.41719	0.290335	0.278406	0.287685	0.309324	0.346793	0.00431681	-0.00129217	0.0644886	0.0641093	0.0545297	0.0561204	0.0496032	0.0252846	0.0233943	0.0282267	0.0355395	0.0249859	-0.00290462	-0.00117645	3.03547	3.09268	2.98387	3.01771	2.9227	0.388037	0.3783	0.378065	0.40191	0.402827	-0.00699279	-0.00211635	0.0823033	0.0726775	0.0724252	0.0630802	0.0643675	0.0328684	0.0297952	0.028186	0.0290825	0.030547	-0.00616339	-0.00180188	2.55679
24	3.70822	3.78657	3.65395	3.60773	3.67746	0.525717	0.515126	0.53327	0.579622	0.642367	0.00635177	0.0019632	0.119066	0.119648	0.109752	0.109211	0.105846	0.0569441	0.0504608	0.0558379	0.0657148	0.0515258	-0.00185245	0.0012134	4.40484	4.46282	4.38223	4.38872	4.34397	0.717619	0.702183	0.699211	0.748261	0.749132	-0.00276241	0.000953496	0.16031	0.147834	0.147787	0.132871	0.132832	0.0674331	0.0607401	0.0609836	0.0626975	0.0684107	-0.00163731	0.0028621	3.80635
25	5.06506	5.23904	5.11408	5.09056	5.22782	0.988695	0.932751	0.974468	1.06101	1.16915	0.0157381	0.00841188	0.228522	0.229351	0.206964	0.209815	0.211029	0.111862	0.104297	0.114624	0.126065	0.106554	0.00909367	0.00811169	5.78852	5.79529	5.7663	5.77682	5.73012	1.29958	1.27119	1.25572	1.34751	1.34748	0.00625867	0.00946945	0.316002	0.288831	0.290586	0.267218	0.266433	0.13533	0.131551	0.131135	0.130494	0.142879	0.00832149	0.0119679	5.08219
26	6.14549	6.41022	6.34594	6.29155	6.53569	1.71775	1.62031	1.69301	1.82927	1.99767	0.0265117	0.0206172	0.417628	0.423791	0.388301	0.388426	0.401057	0.209822	0.199038	0.217834	0.232626	0.202679	0.0186916	0.0209515	6.81153	6.81311	6.8866	6.8766	6.8752	2.21188	2.17335	2.1393	2.27721	2.27867	0.0179747	0.0236782	0.589708	0.547022	0.544948	0.503172	0.503127	0.258034	0.250987	0.2548	0.256784	0.276649	0.0218593	0.0268389	6.11065
27	7.05797	7.46261	7.33448	7.31604	7.54873	2.80539	2.6687	2.79257	2.98559	3.20857	0.0469827	0.0385533	0.759141	0.778224	0.711042	0.711066	0.744482	0.392005	0.374253	0.403709	0.431903	0.379968	0.0399629	0.0407167	7.6483	7.59637	7.70236	7.71747	7.68039	3.46923	3.42102	3.36261	3.56628	3.5208	0.0425425	0.0489357	1.0701	0.996287	0.994913	0.926442	0.926136	0.48331	0.471505	0.484513	0.485281	0.521933	0.0490268	0.0533817	6.87451
28	7.66531	8.1072	8.02929	7.97377	8.31809	4.18324	4.0336	4.19026	4.42245	4.64737	0.0860176	0.076467	1.34831	1.38147	1.2813	1.27759	1.33185	0.726238	0.696663	0.747816	0.788645	0.709543	0.086171	0.0861767	8.21315	8.15243	8.31259	8.26484	8.31575	4.88885	4.87591	4.75873	4.99855	4.89739	0.0913609	0.0992176	1.85237	1.74604	1.74579	1.64034	1.63668	0.894721	0.872079	0.90137	0.900685	0.963605	0.102237	0.110822	7.42321
29	8.17239	8.67287	8.58716	8.59089	8.87986	5.5945	5.45353	5.64447	5.86292	6.0368	0.166446	0.15321	2.28273	2.32828	2.19619	2.18256	2.28091	1.30634	1.25466	1.33995	1.39428	1.2758	0.171061	0.171275	8.61866	8.54579	8.70217	8.68059	8.73842	6.17025	6.17468	6.04622	6.2922	6.14189	0.185363	0.197131	2.98346	2.85174	2.85365	2.7187	2.7026	1.57261	1.54828	1.59326	1.59088	1.69603	0.208286	0.219868	7.83162
30	8.49391	8.99836	8.96207	8.93149	9.19645	6.73596	6.6608	6.82948	7.03226	7.1058	0.30795	0.292382	3.52664	3.59582	3.47134	3.45703	3.57893	2.21787	2.14589	2.27078	2.35462	2.17771	0.330012	0.325933	8.85816	8.74983	9.00712	8.89749	8.98179	7.17839	7.21299	7.04031	7.24341	7.04153	0.359238	0.375161	4.35585	4.16843	4.19523	4.05048	4.05175	2.61891	2.57069	2.63495	2.63346	2.77522	0.395186	0.417641	8.05108
31	8.70478	9.22071	9.19959	9.11654	9.50269	7.57808	7.55185	7.75504	7.86457	7.87574	0.572183	0.548809	4.92338	4.9744	4.97949	4.9104	5.03299	3.49587	3.43936	3.57099	3.67311	3.43923	0.618756	0.609875	9.05284	8.92023	9.05869	9.02874	9.1126	7.87561	7.91257	7.76602	7.90729	7.66607	0.675421	0.699227	5.58942	5.44736	5.4989	5.45166	5.42655	3.94766	3.89256	3.97715	3.97822	4.13467	0.738225	0.777159	8.19325
32	8.77283	9.31835	9.32589	9.21262	9.53242	8.22634	8.17726	8.40162	8.5287	8.46197	1.03358	1.00451	6.14984	6.1903	6.37683	6.27899	6.35991	4.96034	4.91081	5.0537	5.1127	4.88336	1.12109	1.10977	9.08413	8.94366	9.17163	9.12849	9.20774	8.35408	8.46856	8.22605	8.35953	8.12415	1.23125	1.26566	6.61087	6.49393	6.55216	6.55495	6.5347	5.32462	5.2812	5.33617	5.34924	5.47576	1.33241	1.38986	8.28983
33	8.8884	9.37692	9.34669	9.27812	9.64215	8.64554	8.65778	8.83096	8.9492	8.84479	1.80142	1.74996	7.10026	7.08927	7.4976	7.32468	7.37684	6.32321	6.29942	6.3774	6.39843	6.18994	1.94493	1.92382	9.12469	8.98886	9.20693	9.09662	9.24443	8.65946	8.78316	8.54228	8.71126	8.38423	2.10302	2.16086	7.35333	7.22931	7.34656	7.35144	7.36507	6.43672	6.43902	6.49321	6.49575	6.5838	2.25043	2.32832	8.3327
34	8.87669	9.40855	9.45456	9.32149	9.67125	8.96226	8.94114	9.11454	9.20472	9.04802	2.95413	2.86604	7.82786	7.76233	8.26482	8.09518	8.15232	7.32759	7.44687	7.38852	7.36883	7.21129	3.13511	3.09939	9.17243	9.03297	9.17185	9.15692	9.21919	8.86686	9.01935	8.70208	8.85069	8.52528	3.35114	3.40861	7.85094	7.71611	7.84362	7.9285	7.94899	7.29139	7.26822	7.27886	7.30987	7.38788	3.50203	3.58374	8.35943
35	8.88581	9.39727	9.3791	9.32261	9.62751	9.03849	9.0404	9.26517	9.34586	9.19187	4.39252	4.23111	8.27912	8.1822	8.8126	8.61307	8.67178	8.09756	8.20688	8.11859	8.03987	7.92797	4.53581	4.50682	9.15682	8.97881	9.20357	9.15605	9.22297	8.95208	9.10566	8.82105	8.9661	8.63472	4.75458	4.79829	8.18144	8.09167	8.18608	8.32102	8.31313	7.86911	7.88115	7.90022	7.8626	7.91432	4.87911	4.91622	8.37721
36	8.82426	9.34289	9.30771	9.2112	9.54108	9.17413	9.16607	9.35482	9.42915	9.24549	5.86344	5.66323	8.63853	8.51755	9.24272	9.01314	8.95836	8.61125	8.78094	8.64691	8.54087	8.39723	5.90143	5.81224	9.16784	9.03054	9.22684	9.16822	9.22097	9.04442	9.13875	8.91181	8.99523	8.65016	6.04209	6.06089	8.45779	8.32672	8.42897	8.53328	8.54282	8.26627	8.2778	8.25557	8.26372	8.25356	6.06339	6.05379	8.38367
37	8.89584	9.44106	9.42702	9.33299	9.67461	9.20249	9.23687	9.3864	9.4509	9.32599	7.01192	6.76957	8.84488	8.70226	9.40674	9.21696	9.19615	8.97346	9.09428	8.92475	8.84311	8.76006	6.97788	6.85642	9.11171	9.00174	9.19877	9.11905	9.25056	8.99052	9.15035	8.90163	9.02068	8.69504	7.03681	6.97802	8.54745	8.43796	8.51798	8.68003	8.68272	8.49196	8.52789	8.48532	8.45996	8.47976	6.93532	6.88916	8.37508
38	8.93008	9.42708	9.37359	9.34227	9.62672	9.25912	9.24575	9.42837	9.45706	9.27967	7.98074	7.61132	8.99725	8.84512	9.57413	9.31132	9.33454	9.18059	9.32912	9.10204	9.08521	8.92707	7.74801	7.60536	9.16965	9.02289	9.21005	9.14166	9.24702	9.0703	9.16229	8.90028	9.08623	8.72529	7.78207	7.66542	8.67739	8.51841	8.63196	8.76038	8.75383	8.6196	8.65857	8.63006	8.62232	8.64181	7.56341	7.45566	8.39739
39	8.95958	9.41151	9.40828	9.33892	9.64005	9.2855	9.22145	9.45986	9.52462	9.31716	8.53639	8.23651	9.03346	8.90104	9.74123	9.38967	9.39574	9.33181	9.44883	9.22575	9.16066	9.03888	8.32095	8.13342	9.14856	9.06043	9.22209	9.18506	9.22772	9.07043	9.18853	8.91014	9.03403	8.71049	8.22685	8.10551	8.74453	8.58702	8.67405	8.79709	8.76124	8.69783	8.73806	8.69157	8.69576	8.73307	7.98869	7.85925	8.40333
40	9.09411	9.55551	9.73034	9.69826	9.85715	9.43008	9.63225	9.83214	9.76115	9.54842	9.37587	8.97517	9.32922	9.16445	10.0581	9.764	9.6365	9.35187	9.46756	9.27995	9.19139	9.0409	8.59982	8.41871	9.15455	9.01347	9.15684	9.10935	9.21246	9.07706	9.16558	8.92224	9.09605	8.71404	8.51284	8.38643	8.72166	8.55725	8.6542	8.81716	8.79655	8.73424	8.78777	8.71869	8.76482	8.70963	8.21805	8.08124	8.38717
[truncated: 47 more columns]

## Sheet: Results
	Raw values
Sample	Ct	LR Eff	LR N0	Sigmo	Exp(0.35)
S1 1	19.47	1.8079	3.32263e-06	4.94604e-06	1.53268e-06	Sample 1		Average					SD
S1 1	19.46	1.81176	3.19431e-06	4.01552e-06	1.55751e-06		n replicate	Ct	LR Eff	LR N0	Sigmo	Exp(0.35)	Ct	LR Eff	LR N0	Sigmo	Exp(0.35)
S1 1	19.57	1.81879	2.80023e-06	4.30666e-06	1.24599e-06	1	5	19.532	1.82437	2.75612e-06	3.97339e-06	1.32466e-06	0.0618061	0.0238739	6.5846e-07	7.39134e-07	2.71413e-07
S1 1	19.59	1.81705	2.81022e-06	3.62935e-06	1.39396e-06	0.1	5	23.192	1.90205	1.15486e-07	3.21124e-07	7.26425e-08	0.115412	0.0181662	3.01068e-08	9.00042e-09	2.76624e-08
S1 1	19.57	1.86638	1.65319e-06	2.96939e-06	8.93177e-07	0.02	5	25.712	1.84591	5.16405e-08	7.66561e-08	2.17405e-08	0.0785493	0.029199	2.20527e-08	1.28341e-08	1.11322e-08
S1 10	23.25	1.9184	8.77999e-08	3.28876e-07	4.77721e-08	0.01	5	26.752	1.8681	1.91681e-08	2.09912e-08	1.11214e-08	0.107331	0.0155566	5.79237e-09	4.01267e-09	5.7106e-09
S1 10	23.3	1.87773	1.40797e-07	3.10136e-07	1.04879e-07	0.001	4	30.1325	1.87661	2.19767e-09	2.41184e-09	9.12297e-10	0.0708872	0.0376923	1.08028e-09	1.31517e-09	8.83174e-10
S1 10	23.25	1.91251	9.43275e-08	3.18526e-07	6.21031e-08
S1 10	23.15	1.91399	9.99227e-08	3.16311e-07	4.88619e-08	Sample 2		Average					SD
S1 10	23.01	1.8876	1.54584e-07	3.31768e-07	9.95968e-08		n replicate	Ct	LR Eff	LR N0	Sigmo	Exp(0.35)	Ct	LR Eff	LR N0	Sigmo	Exp(0.35)
S1 1000	30.16	1.84004	3.49301e-09	3.74304e-09	2.23205e-09	1	5	19.146	1.87543	1.99816e-06	3.28367e-06	5.65108e-07	0.0415933	0.00485905	1.27252e-07	4.6746e-07	9.23079e-08
S1 1000	30.22	1.87218	1.95698e-09	3.33701e-09	5.38278e-10	0.1	5	22.792	1.93723	9.757e-08	2.61363e-07	5.6235e-08	0.0601664	0.0176595	1.95799e-08	1.42392e-08	1.34486e-08
S1 50	25.64	1.80805	8.53793e-08	9.61716e-08	3.62574e-08	0.02	5	25.258	1.87487	5.50254e-08	5.73599e-08	4.4359e-09	0.0962808	0.0655411	3.51083e-08	1.77206e-08	2.60976e-09
S1 50	25.62	1.88074	3.14097e-08	7.97697e-08	2.72975e-08	0.01	5	26.396	1.8896	1.69271e-08	2.09654e-08	6.39127e-09	0.0563915	0.0122579	2.8759e-09	1.1359e-09	3.28371e-09
S1 50	25.79	1.8654	3.50476e-08	7.67815e-08	1.88139e-08	0.001	4	29.8075	1.92393	1.6229e-09	1.40895e-09	5.25696e-10	0.125266	0.0646369	1.37488e-09	8.48937e-11	2.08956e-10
S1 50	25.78	1.82653	6.08516e-08	6.74475e-08	2.01848e-08
S1 50	25.73	1.84884	4.55143e-08	6.31101e-08	6.14888e-09	Sample 3		Average					SD
S1 100	26.77	1.86579	1.89824e-08	2.46956e-08	9.93924e-09		n replicate	Ct	LR Eff	LR N0	Sigmo	Exp(0.35)	Ct	LR Eff	LR N0	Sigmo	Exp(0.35)
S1 100	26.86	1.88299	1.41206e-08	1.8027e-08	6.45411e-09	1	5	19.562	1.91122	1.04931e-06	2.34659e-06	5.26009e-07	0.08228	0.0123736	1.86767e-07	4.19285e-07	1.5568e-07
S1 100	26.71	1.86703	1.9223e-08	1.90054e-08	1.08245e-08	0.1	5	23.158	1.95705	6.05156e-08	1.96098e-07	2.60342e-08	0.0277489	0.0205816	1.40455e-08	1.04396e-08	5.89998e-09
S1 100	26.59	1.84399	2.86596e-08	2.59255e-08	2.08386e-08	0.02	5	25.714	1.91553	2.46116e-08	4.39087e-08	1.03022e-08	0.127004	0.0655297	1.90053e-08	1.19222e-08	4.90992e-09
S1 100	26.83	1.88069	1.4855e-08	1.73025e-08	7.5507e-09	0.01	5	27.062	1.92422	6.99873e-09	1.41221e-08	2.61896e-09	0.0449444	0.00887414	9.17603e-10	1.1205e-09	6.3972e-10
S1 1000	30.07	1.92924	8.92833e-10	1.37121e-09	3.64806e-10	0.001	4	30.5325	1.91334	8.63661e-10	8.48144e-10	4.52556e-10	0.204512	0.0171302	2.61985e-10	2.37569e-10	9.17804e-11
S1 1000	30.08	1.86498	2.44785e-09	1.1961e-09	5.14053e-10
S2 1	19.13	1.8813	1.89054e-06	3.86731e-06	5.71832e-07	Sample 4		Average					SD
S2 1	19.09	1.87181	2.16262e-06	3.7144e-06	6.45877e-07		n replicate	Ct	LR Eff	LR N0	Sigmo	Exp(0.35)	Ct	LR Eff	LR N0	Sigmo	Exp(0.35)
S2 1	19.17	1.88014	1.86591e-06	2.95934e-06	4.29561e-07	1	5	18.874	1.85599	2.92697e-06	4.16986e-06	8.53676e-07	0.12973	0.00605824	2.77642e-07	8.24114e-07	1.52399e-07
S2 1	19.14	1.87152	2.08976e-06	2.98694e-06	6.52327e-07	0.1	5	22.544	1.88506	2.21928e-07	3.62399e-07	7.94421e-08	0.0497996	0.0333721	1.10943e-07	2.85646e-08	1.20464e-08
S2 1	19.2	1.87237	1.98198e-06	2.89038e-06	5.25942e-07	0.02	5	25.146	1.88937	4.18828e-08	1.24674e-07	1.8506e-08	0.0944987	0.0390872	1.79446e-08	3.61637e-08	1.13412e-08
S2 10	22.8	1.92584	1.07912e-07	2.76596e-07	4.80986e-08	0.01	5	26.448	1.8458	3.15633e-08	4.30042e-08	1.30259e-08	0.0496991	0.0228285	9.28345e-09	4.32798e-09	5.19564e-09
S2 10	22.85	1.9311	9.89215e-08	2.70083e-07	3.90321e-08	0.001	4	30.0675	1.8836	2.53129e-09	2.60092e-09	8.36506e-10	0.117011	0.0683308	1.69842e-09	5.83445e-10	2.37216e-10
S2 10	22.85	1.95404	7.77025e-08	2.51901e-07	7.11533e-08
S2 10	22.73	1.91763	1.23979e-07	2.66536e-07	5.49473e-08
S2 10	22.73	1.95756	7.93346e-08	2.41699e-07	6.79439e-08
S2 1000	29.95	1.87982	2.1149e-09	1.35287e-09	2.65706e-10
S2 1000	29.86	1.9733	5.31818e-10	1.35883e-09	6.28235e-10	Sample 1	Relative concentration							SD
S2 50	25.12	1.93214	2.1864e-08	8.61688e-08	8.45734e-09		dCt	E^Ct	(Savrg E)^Ct	(Avrg E)^Ct	LR N0	Sigmo	Exp(0.35)	dCt	E^Ct	(Savrg E)^Ct	(Avrg E)^Ct	LR N0	Sigmo	Exp(0.35)
S2 50	25.24	1.95915	1.41832e-08	6.08803e-08	4.70466e-09	1	1	1	1	1	1	1	1	0.060586	0.365269	0.054377	0.0556216	0.337868	0.263073	0.289762
S2 50	25.23	1.81869	9.46819e-08	5.30226e-08	4.79312e-09	0.1	0.0791098	0.0421104	0.102599	0.0973888	0.0419017	0.0808185	0.0548385	0.00717895	0.0146651	0.0104178	0.00811355	0.0148169	0.0152036	0.0237135
S2 50	25.35	1.83202	7.24307e-08	4.46195e-08	1.92207e-09	0.02	0.0137922	0.0179997	0.0213939	0.0195917	0.0187367	0.0192923	0.0164121	0.000955527	0.00871543	0.00147848	0.0012461	0.00916841	0.00482828	0.00905161
S2 50	25.35	1.83237	7.19671e-08	4.21083e-08	2.30233e-09	0.01	0.00670754	0.00691182	0.0112022	0.0101078	0.00695475	0.00528295	0.00839568	0.00057584	0.00240268	0.00105782	0.000796643	0.00267911	0.00140913	0.00464152
S2 100	26.41	1.87648	2.00058e-08	2.11784e-08	1.09033e-08	0.001	0.000644068	0.000728893	0.00136761	0.001176	0.000797378	0.000606998	0.000688702	4.19861e-05	0.000480736	8.52928e-05	7.03806e-05	0.000435799	0.000349723	0.000681485
S2 100	26.45	1.87855	1.89197e-08	2.14636e-08	7.71789e-09
S2 100	26.41	1.90137	1.39889e-08	1.97925e-08	5.33725e-09	Sample 2	Relative concentration							SD
S2 100	26.41	1.90256	1.37717e-08	1.98953e-08	6.05518e-09		dCt	E^Ct	(Savrg E)^Ct	(Avrg E)^Ct	LR N0	Sigmo	Exp(0.35)	dCt	E^Ct	(Savrg E)^Ct	(Avrg E)^Ct	LR N0	Sigmo	Exp(0.35)
S2 100	26.3	1.88907	1.79493e-08	2.24973e-08	1.94277e-09	1	1	1	1	1	1	1	1	0.0407721	0.079307	0.037731	0.0374313	0.0900633	0.201326	0.231006
S2 1000	29.76	1.85751	3.34704e-09	1.3902e-09	4.62147e-10	0.1	0.0798812	0.0482307	0.0964519	0.0982603	0.0488299	0.0795947	0.099512	0.00404993	0.0105553	0.00526429	0.00457353	0.0102805	0.0121324	0.0288197
S2 1000	29.66	1.98508	4.97853e-10	1.5339e-09	7.46695e-10	0.02	0.0144579	0.0215796	0.0198309	0.0204581	0.027538	0.0174682	0.00784965	0.00105106	0.0191369	0.00173203	0.0013654	0.0176576	0.00594198	0.00479285
S3 1	19.45	1.89241	1.35339e-06	3.03552e-06	7.70248e-07	0.01	0.0065695	0.00858417	0.009557	0.00991662	0.00847132	0.00638475	0.0113098	0.000319079	0.00158034	0.000488889	0.000442182	0.00153706	0.000972528	0.00609736
S3 1	19.52	1.91378	1.03237e-06	2.35058e-06	5.26315e-07	0.001	0.000617403	0.000572554	0.00107142	0.00113123	0.000812198	0.000429077	0.000930257	5.64858e-05	0.000576182	0.00012175	9.50147e-05	0.000690015	6.63289e-05	0.000399769
S3 1	19.58	1.92476	8.90399e-07	2.2414e-06	3.75228e-07
S3 1	19.59	1.90689	1.06677e-06	2.20236e-06	5.50406e-07	Sample 3	Relative concentration							SD
S3 1	19.67	1.91829	9.03636e-07	1.9031e-06	4.07848e-07		dCt	E^Ct	(Savrg E)^Ct	(Avrg E)^Ct	LR N0	Sigmo	Exp(0.35)	dCt	E^Ct	(Savrg E)^Ct	(Avrg E)^Ct	LR N0	Sigmo	Exp(0.35)
S3 10	23.19	1.96174	5.4423e-08	2.06202e-07	1.96596e-08	1	1	1	1	1	1	1	1	0.0806556	0.19432	0.0761918	0.0740467	0.251717	0.252689	0.418557
S3 10	23.13	1.93449	7.93423e-08	2.07593e-07	3.53141e-08	0.1	0.0826982	0.0562431	0.0949307	0.101437	0.0576717	0.0835672	0.0494939	0.00497745	0.0157622	0.0024393	0.00560504	0.0168684	0.0155803	0.0184496
S3 10	23.16	1.95151	6.27077e-08	1.93693e-07	2.50349e-08	0.02	0.0140625	0.0175474	0.0178056	0.0199439	0.023455	0.0187117	0.0195856	0.00147505	0.0156901	0.00209406	0.00192055	0.0185871	0.00608204	0.0109877
S3 10	23.18	1.94805	6.49128e-08	1.84077e-07	2.72802e-08	0.01	0.00552427	0.00646404	0.00736593	0.0084581	0.00666983	0.00601814	0.00497893	0.000359	0.00124145	0.000306561	0.000504619	0.00147448	0.00117656	0.00191064
S3 10	23.13	1.98948	4.1192e-08	1.88926e-07	2.28822e-08	0.001	0.000498368	0.000792908	0.000759141	0.000929294	0.000823074	0.000361436	0.000860358	7.61503e-05	0.000264425	0.000143765	0.00013036	0.00028948	0.000120084	0.000308681
S3 1000	30.56	1.89741	1.04071e-09	6.81831e-10	4.81402e-10
S3 1000	30.24	1.90872	1.07951e-09	1.19087e-09	4.92483e-10	Sample 4	Relative concentration							SD
S3 50	25.58	1.92925	1.67208e-08	6.27703e-08	1.885e-08		dCt	E^Ct	(Savrg E)^Ct	(Avrg E)^Ct	LR N0	Sigmo	Exp(0.35)	dCt	E^Ct	(Savrg E)^Ct	(Avrg E)^Ct	LR N0	Sigmo	Exp(0.35)
S3 50	25.65	1.98957	7.29608e-09	4.67219e-08	7.36753e-09	1	1	1	1	1	1	1	1	0.127169	0.143053	0.114984	0.116749	0.134147	0.279499	0.252467
S3 50	25.71	1.9632	9.92611e-09	3.9769e-08	9.65924e-09	0.1	0.0785633	0.0728111	0.100249	0.0967711	0.0758217	0.0869091	0.0930589	0.00756722	0.0300663	0.00442488	0.00855723	0.0385801	0.018492	0.0217972
S3 50	25.71	1.8421	5.05317e-08	3.92646e-08	8.81423e-09	0.02	0.0129402	0.0132085	0.0196271	0.0184777	0.0143092	0.029899	0.021678	0.00143959	0.00704493	0.0016439	0.0018872	0.00627923	0.0104944	0.0138373
S3 50	25.92	1.85355	3.85833e-08	3.10176e-08	6.8201e-09	0.01	0.00524806	0.0106916	0.00867902	0.00806904	0.0107836	0.0103131	0.0152586	0.000505362	0.00367718	0.000382309	0.000713341	0.00333255	0.00228729	0.00666797
S3 100	27.03	1.93498	6.14684e-09	1.42906e-08	1.94548e-09	0.001	0.000426993	0.000632274	0.000898043	0.000806351	0.000864816	0.000623743	0.000979887	5.17071e-05	0.000694195	9.31365e-05	8.96447e-05	0.000586034	0.000186478	0.000328353
S3 100	27.1	1.92802	6.40707e-09	1.26863e-08	2.67029e-09
S3 100	27.02	1.92595	7.005e-09	1.57558e-08	2.33848e-09
S3 100	27.12	1.92104	6.92386e-09	1.36256e-08	2.4809e-09
S3 100	27.04	1.91112	8.51087e-09	1.42522e-08	3.65965e-09
S3 1000	30.62	1.90957	8.26574e-10	6.94227e-10	3.16977e-10	Avrg	Ct value		Relative concentration							Average of SD
S3 1000	30.71	1.93765	5.07856e-10	8.25647e-10	5.19361e-10	All samples	Average	SD	dCt	E^Ct	(Savrg E)^Ct	(Avrg E)^Ct	LR N0	Sigmo	Exp(0.35)	dCt	E^Ct	(Savrg E)^Ct	(Avrg E)^Ct	LR N0	Sigmo	Exp(0.35)
S4 1	18.73	1.85259	3.25951e-06	5.53528e-06	1.00217e-06	1	19.2785	0.329551	1	1	1	1	1	1	1	0.0772958	0.195487	0.0708209	0.0709622	0.203449	0.249147	0.297948
S4 1	18.75	1.8544	3.15263e-06	4.34818e-06	1.01186e-06	0.1	22.9215	0.310042	0.0800631	0.0548488	0.0985577	0.0984643	0.0560562	0.0827224	0.0742258	0.00594339	0.0177622	0.00563658	0.00671234	0.0201365	0.0153521	0.023195
S4 1	18.9	1.86441	2.6303e-06	3.76762e-06	6.81982e-07	0.02	25.4575	0.298549	0.0138132	0.0175838	0.0196644	0.0196179	0.0210097	0.0213428	0.0163813	0.00123031	0.0126468	0.00173712	0.00160481	0.0129231	0.00683668	0.00966738
S4 1	18.97	1.85957	2.68525e-06	3.53919e-06	7.26005e-07	0.01	26.6645	0.308019	0.00601234	0.0081629	0.00920103	0.00913788	0.00821987	0.00699974	0.00998575	0.00043982	0.00222541	0.000558895	0.000614196	0.0022558	0.00146138	0.00482937
S4 1	19.02	1.84899	2.90718e-06	3.65903e-06	8.46372e-07	0.001	30.135	0.299903	0.000546708	0.000681657	0.00102405	0.00101072	0.000824366	0.000505314	0.000864801	5.65823e-05	0.000503884	0.000110986	9.63501e-05	0.000500332	0.000180653	0.000429572
S4 10	22.55	1.89611	1.78449e-07	3.5929e-07	8.57158e-08				SD of Average							% difference between Avrg of SD and SD of Avrg
S4 10	22.61	1.90957	1.46039e-07	3.27246e-07	5.96019e-08				dCt	E^Ct	(Savrg E)^Ct	(Avrg E)^Ct	LR N0	Sigmo	Exp(0.35)	dCt	E^Ct	(Savrg E)^Ct	(Avrg E)^Ct	LR N0	Sigmo	Exp(0.35)
S4 10	22.49	1.89884	1.79394e-07	4.02559e-07	8.4065e-08				0	0	0	0	0	0	0	100	100	100	100	100	100	100
S4 10	22.5	1.89447	1.87404e-07	3.75657e-07	7.73525e-08				0.00183803	0.0132998	0.00350152	0.00207383	0.0146726	0.00324802	0.0257009	69.0745	25.1231	37.8786	69.1043	27.1344	78.8431	-10.8037
S4 10	22.57	1.82629	4.18354e-07	3.4724e-07	9.04756e-08				0.000643016	0.00342945	0.00146915	0.000839256	0.00573471	0.00575464	0.00608585	47.7353	72.8829	15.4259	47.7037	55.6243	15.827	37.0476
S4 1000	30.03	1.9778	4.68385e-10	2.10763e-09	8.52758e-10				0.000733955	0.00191686	0.0016095	0.00102496	0.00188318	0.00225592	0.00436473	-66.8761	13.865	-187.979	-66.8777	16.5186	-54.3694	9.62129
S4 1000	29.92	1.89012	1.83844e-09	2.26725e-09	1.15234e-09				0.000101891	9.82346e-05	0.000262252	0.000173432	2.895e-05	0.000130228	0.000127227	-80.075	80.5045	-136.293	-80.0024	94.2138	27.913	70.3829
S4 50	25.09	1.91635	2.7575e-08	1.81952e-07	1.30997e-08
S4 50	25.04	1.87418	5.06234e-08	1.30141e-07	3.81009e-08	Avrg	Error							Error SD
S4 50	25.14	1.85634	5.96132e-08	1.21671e-07	1.77844e-08	All samples	dCt	E^Ct	(Savrg E)^Ct	(Avrg E)^Ct	LR N0	Sigmo	Exp(0.35)	dCt	E^Ct	(Savrg E)^Ct	(Avrg E)^Ct	LR N0	Sigmo	Exp(0.35)
S4 50	25.17	1.94378	1.82145e-08	1.02776e-07	9.52488e-09	0.1	-19.9369	-45.1512	-1.44234	-1.53568	-43.9438	-17.2776	-25.7742	0.0298111	0.0393395	0.390793	0.437092	0.0458233	0.0888554	0.0899931
S4 50	25.29	1.85619	5.3388e-08	8.68321e-08	1.402e-08	0.02	-30.934	-12.081	-1.67817	-1.91066	5.04862	6.71401	-18.0933	0.0039772	0.104684	0.103513	0.0839926	0.255973	0.101827	0.0534308
S4 100	26.5	1.88099	1.76337e-08	4.4558e-08	8.17257e-09	0.01	-39.8766	-18.371	-7.98966	-8.62119	-17.8013	-30.0026	-0.142497	0.00110295	0.0121137	0.00699523	0.00712427	0.0126721	0.00487083	3.3891
S4 100	26.39	1.84484	3.19954e-08	4.07228e-08	2.18353e-08	0.001	-45.3292	-31.8343	2.40513	1.07178	-17.5634	-49.4686	-13.5199	0.000124825	0.00158284	0.00461455	0.00898977	0.00284873	0.000365188	0.00317733
S4 100	26.42	1.85176	2.83311e-08	4.267e-08	1.09327e-08
S4 100	26.5	1.82449	3.96795e-08	3.77631e-08	1.1502e-08
S4 100	26.43	1.82695	4.01767e-08	4.93071e-08	1.26868e-08
S4 1000	30.14	1.83023	4.15525e-09	2.61153e-09	7.53103e-10
S4 1000	30.18	1.83624	3.66311e-09	3.41727e-09	5.87825e-10
	Avrg S1	1.86286
	Avrg S2	1.89922
	Avrg S3	1.92473
	Avrg S4	1.87148
	Average E	1.88957
