# Supplementary material for: Statistical significance of quantitative PCR
Source: BMC Bioinformatics. 2007 Apr 20;8:131. doi: 10.1186/1471-2105-8-131 (PMC1868764; doi:10.1186/1471-2105-8-131)
Supplement: Additional file 2 — Complete set of data and macro. Excel file containing all raw qPCR data and the macro used into the present article. [file 1471-2105-8-131-S2.ZIP › PAI1.xls]

## Sheet: Results 0.1
Well	Reporter	Type	Baseline StdDev	deltaRn	Ct (0.1)	Quantity	Replicate	Qty Mean	Qty StdDev	IPC	Sample Name
1	SYBR	UNKN	0.00076008	1.7012	24.75	-1		0	0	+	1A
2	SYBR	UNKN	0.00048448	1.5835	28.33	-1		0	0	+	1A 1:10
3	SYBR	UNKN	0.00045034	1.3232	31.42	-1		0	0	+	1A 1:50
4	SYBR	UNKN	0.00062643	1.2226	32.33	-1		0	0	+	1A 1:100
5	SYBR	UNKN	0.00084328	1.7016	24.57	-1		0	0	+	1B
6	SYBR	UNKN	0.00050651	1.6052	28.6	-1		0	0	+	1B 1:10
7	SYBR	UNKN	0.0009306	1.3215	31.2	-1		0	0	+	1B 1:50
8	SYBR	UNKN	0.00043676	1.3057	32.13	-1		0	0	+	1B 1:100
9	SYBR	UNKN	0.00040368	1.7691	24.53	-1		0	0	+	1C
10	SYBR	UNKN	0.00042862	1.6492	28.34	-1		0	0	+	1C 1:10
11	SYBR	UNKN	0.00064307	1.4299	31.09	-1		0	0	+	1C 1:50
12	SYBR	UNKN	0.00035143	1.3321	32.05	-1		0	0	+	1C 1:100
13	SYBR	UNKN	0.00045302	1.7278	24.28	-1		0	0	+	1D
14	SYBR	UNKN	0.0005294	1.6605	28.04	-1		0	0	+	1D 1:10
15	SYBR	UNKN	0.0003608	1.4782	30.56	-1		0	0	+	1D 1:50
16	SYBR	UNKN	0.00058101	1.4008	31.48	-1		0	0	+	1D 1:100
17	SYBR	UNKN	0.00097323	1.7644	24.34	-1		0	0	+	1E
18	SYBR	UNKN	0.0004465	1.6866	28.18	-1		0	0	+	1E 1:10
19	SYBR	UNKN	0.00034636	1.4989	30.71	-1		0	0	+	1E 1:50
20	SYBR	UNKN	0.00026392	1.4367	31.22	-1		0	0	+	1E 1:100
21	SYBR	UNKN	0.00044187	1.8692	22.33	-1		0	0	+	2A
22	SYBR	UNKN	0.0004584	1.7322	26.04	-1		0	0	+	2A 1:10
23	SYBR	UNKN	0.00077505	1.6366	28.3	-1		0	0	+	2A 1:50
24	SYBR	UNKN	0.00038214	1.5548	29.46	-1		0	0	+	2A 1:100
25	SYBR	UNKN	0.00080406	1.8009	22.13	-1		0	0	+	2B
26	SYBR	UNKN	0.00059217	1.7437	25.7	-1		0	0	+	2B 1:10
27	SYBR	UNKN	0.00066269	1.6127	28.53	-1		0	0	+	2B 1:50
28	SYBR	UNKN	0.00059896	1.5679	29.25	-1		0	0	+	2B 1:100
29	SYBR	UNKN	0.00049414	1.8322	22.25	-1		0	0	+	2C
30	SYBR	UNKN	0.00063451	1.7516	25.71	-1		0	0	+	2C 1:10
31	SYBR	UNKN	0.00049316	1.6694	28.38	-1		0	0	+	2C 1:50
32	SYBR	UNKN	0.00059468	1.5733	29.27	-1		0	0	+	2C 1:100
33	SYBR	UNKN	0.00050302	1.8266	22.15	-1		0	0	+	2D
34	SYBR	UNKN	0.0003939	1.7161	25.91	-1		0	0	+	2D 1:10
35	SYBR	UNKN	0.00098159	1.6357	28.18	-1		0	0	+	2D 1:50
36	SYBR	UNKN	0.00057989	1.5457	29.28	-1		0	0	+	2D 1:100
37	SYBR	UNKN	0.00058395	1.6258	22.06	-1		0	0	+	2E
38	SYBR	UNKN	0.0006483	1.5618	25.9	-1		0	0	+	2E 1:10
39	SYBR	UNKN	0.0008672	1.3867	28.2	-1		0	0	+	2E 1:50
40	SYBR	UNKN	0.00044094	1.5673	29.09	-1		0	0	+	2E 1:100
41	SYBR	UNKN	0.00050282	1.7789	22.18	-1		0	0	+	3A
42	SYBR	UNKN	0.00042327	1.7245	26.06	-1		0	0	+	3A 1:10
43	SYBR	UNKN	0.00061277	1.599	28.25	-1		0	0	+	3A 1:50
44	SYBR	UNKN	0.0006181	1.5532	29.62	-1		0	0	+	3A 1:100
45	SYBR	UNKN	0.00061602	1.7905	22.17	-1		0	0	+	3B
46	SYBR	UNKN	0.00058327	1.6624	26	-1		0	0	+	3B 1:10
47	SYBR	UNKN	0.00061877	1.5515	28.22	-1		0	0	+	3B 1:50
48	SYBR	UNKN	0.0005474	1.4955	29.6	-1		0	0	+	3B 1:100
49	SYBR	UNKN	0.00065036	1.7119	22.16	-1		0	0	+	3C
50	SYBR	UNKN	0.00061785	1.6469	25.8	-1		0	0	+	3C 1:10
51	SYBR	UNKN	0.0005151	1.455	28.35	-1		0	0	+	3C 1:50
52	SYBR	UNKN	0.00069957	1.4799	29.56	-1		0	0	+	3C 1:100
53	SYBR	UNKN	0.00056935	1.8031	22.14	-1		0	0	+	3D
54	SYBR	UNKN	0.0005539	1.6762	26.06	-1		0	0	+	3D 1:10
55	SYBR	UNKN	0.00043496	1.6471	28.19	-1		0	0	+	3D 1:50
56	SYBR	UNKN	0.0008613	1.4685	29.6	-1		0	0	+	3D 1:100
57	SYBR	UNKN	0.00083984	1.7042	22.23	-1		0	0	+	3E
58	SYBR	UNKN	0.00069698	1.7129	25.89	-1		0	0	+	3E 1:10
59	SYBR	UNKN	0.0006175	1.5379	28.57	-1		0	0	+	3E 1:50
60	SYBR	UNKN	0.0011523	1.4511	29.44	-1		0	0	+	3E 1:100
61	SYBR	UNKN	0.00042315	1.7053	21.21	-1		0	0	+	4A
62	SYBR	UNKN	0.00080059	1.671	24.86	-1		0	0	+	4A 1:10
63	SYBR	UNKN	0.00049802	1.5153	27.33	-1		0	0	+	4A 1:50
64	SYBR	UNKN	0.00059523	1.5248	28.44	-1		0	0	+	4A 1:100
65	SYBR	UNKN	0.00065643	1.7657	21.19	-1		0	0	+	4B
66	SYBR	UNKN	0.0007445	1.4445	25.15	-1		0	0	+	4B 1:10
67	SYBR	UNKN	0.00085342	1.6045	27.37	-1		0	0	+	4B 1:50
68	SYBR	UNKN	0.00053278	1.5811	28.36	-1		0	0	+	4B 1:100
69	SYBR	UNKN	0.00044753	1.7571	21.33	-1		0	0	+	4C
70	SYBR	UNKN	0.00043345	1.7061	25.08	-1		0	0	+	4C 1:10
71	SYBR	UNKN	0.00045928	1.625	27.48	-1		0	0	+	4C 1:50
72	SYBR	UNKN	0.00057014	1.5294	28.79	-1		0	0	+	4C 1:100
73	SYBR	UNKN	0.00046284	1.662	21.31	-1		0	0	+	4D
74	SYBR	UNKN	0.00075227	1.5707	25.08	-1		0	0	+	4D 1:10
75	SYBR	UNKN	0.00064544	1.5349	27.39	-1		0	0	+	4D 1:50
76	SYBR	UNKN	0.0006136	1.4704	28.53	-1		0	0	+	4D 1:100
77	SYBR	UNKN	0.0008932	1.7431	21.32	-1		0	0	+	4E
78	SYBR	UNKN	0.00072164	1.7168	24.92	-1		0	0	+	4E 1:10
79	SYBR	UNKN	0.0006968	1.6027	27.27	-1		0	0	+	4E 1:50
80	SYBR	UNKN	0.00078544	1.5306	28.31	-1		0	0	+	4E 1:100
81	SYBR	NTC	0.0008592	0.26432	38.38	0	NTC	0	0	+	PAI 1A
82	SYBR	NTC	0.00079529	0.008653	40	0	NTC	0	0	-	PAI 1A
83	SYBR	NTC	0.00043209	0.26683	38.34	0	NTC	0	0	+	PAI 1A
84	SYBR	NTC	0.00054798	0.041125	40	0	NTC	0	0	-	PAI 1A
Slope	0	cycles/log decade
Intercept	0	cycles
R^2	0
Fit StdDev	0
Threshold detection parameters:
Baseline start	3
Baseline stop	13
Avg. std. dev.	0.000604
Multiplier	10
Threshold	0.1	(Adjusted Manually)

## Sheet: Clipped 0.1
Cycle No.	1.SYBR	2.SYBR	3.SYBR	4.SYBR	5.SYBR	6.SYBR	7.SYBR	8.SYBR	9.SYBR	10.SYBR	11.SYBR	12.SYBR	13.SYBR	14.SYBR	15.SYBR	16.SYBR	17.SYBR	18.SYBR	19.SYBR	20.SYBR	21.SYBR	22.SYBR	23.SYBR	24.SYBR	25.SYBR	26.SYBR	27.SYBR	28.SYBR	29.SYBR	30.SYBR	31.SYBR	32.SYBR	33.SYBR	34.SYBR	35.SYBR	36.SYBR	37.SYBR	38.SYBR	39.SYBR	40.SYBR	41.SYBR	42.SYBR	43.SYBR	44.SYBR	45.SYBR	46.SYBR	47.SYBR	48.SYBR	49.SYBR
1	0.000417501	0.000189841	-0.000302166	0.000226885	-0.000800028	-0.00123759	0.000889592	0.000949085	-3.1963e-05	-0.000415184	-0.00102647	-0.00169378	3.6031e-05	0.000253938	0.0015354	-0.000437468	-0.000978887	-0.000113517	0.00165224	0.000898629	1.38581e-05	0.000743777	0.00103848	0.000692993	-0.00211602	-0.00158086	-0.00017105	-3.43919e-05	0.00104526	0.000246689	-0.000418358	0.00200303	-0.00022094	0.00107376	0.0030771	-0.0012071	0.00217183	0.00133264	0.000742823	0.000461794	-0.00140782	0.000826135	-0.000565648	0.00161108	0.000188947	0.00154087	0.000327975	0.00129676	0.000378251
2	0.000771627	-0.000163376	0.000940219	-0.000287339	-0.000573114	-0.0014468	0.000868887	0.000571668	-9.92864e-05	-0.000951655	-0.000687092	-0.000389069	-1.83135e-05	0.000624135	0.00133225	-6.06477e-06	-0.00113551	3.61353e-05	0.00120115	-0.000169963	-4.82202e-05	0.00033389	-0.000965103	0.000530198	0.000575423	-0.00101861	0.000110999	-0.00106534	0.000298589	0.000515461	0.000590578	0.000612944	0.000757903	0.000946716	0.000408948	-0.000513017	-0.000233024	0.000368088	0.000711679	7.64579e-05	-0.000274494	0.000393853	-0.00142682	0.000137582	-9.69619e-05	0.000814646	-0.000607416	-0.000275865	0.000368327
3	0.000182837	0.000484109	-0.000470474	-0.000571065	0.000303298	-0.000302315	0.00134862	0.000559449	0.000174969	0.000550464	-0.000124291	-0.00073038	-0.000556052	-0.00051982	0.00052686	-1.90586e-05	-0.000587404	0.000163332	1.91778e-05	-9.69619e-05	-2.90424e-05	0.000781164	0.000781521	0.000244185	-9.9495e-05	-0.0008526	-0.000884831	-0.000790507	-0.000203147	5.49406e-05	0.000255644	-0.000204787	-0.000282317	0.00038144	0.00085409	-0.00018625	0.000743285	0.000487626	0.00118883	-0.000236541	-0.000167534	-0.000129655	-0.000132248	0.000850454	0.00112176	0.000393137	0.000711158	0.000467658	-0.000465319
4	-0.000413284	6.95735e-05	-0.000297412	-0.000169061	9.3922e-05	-7.12424e-05	-0.00128261	-7.69049e-05	0.000172585	0.000269599	-0.000167593	0.000274554	0.000359744	0.000136599	0.000290826	9.51141e-05	-0.00159621	-0.000775054	-4.36157e-05	-7.98404e-05	0.000555694	-0.000717089	0.000222668	7.81864e-05	0.00154726	-3.35872e-05	0.000696287	0.000447541	-0.000505209	0.000730917	0.000713281	-4.08143e-05	0.000225633	-0.000629112	-3.45781e-05	-0.00013341	-0.000205651	0.00109994	0.000382513	7.59289e-05	0.000523672	-0.00025408	-0.000135094	-0.000181645	0.000249505	0.000203982	-0.000367686	0.000207916	0.000218049
5	-0.000407547	8.10325e-05	0.000411555	0.00151724	-0.00170179	0.000191405	0.000484273	-0.000795454	-0.000259474	-0.000826903	-0.000164822	2.89232e-05	-7.25836e-05	-0.000293046	-0.000277758	-0.000146002	0.000147611	0.000343084	0.000290781	-7.01845e-05	-0.000247896	-0.000293896	0.00055033	-0.000555754	0.000424221	0.000247881	-0.000679582	0.000454754	-6.34641e-05	-0.000328198	-0.000666179	-0.000696838	-0.000586629	-0.000555113	-0.00118772	-0.000430852	-0.000498056	-0.00110067	-0.000445902	-0.000747599	0.000249177	0.000218079	0.000908658	-0.000414953	-0.000239193	0.000545204	-0.00067386	-0.00091204	-0.000391662
6	-0.000501186	-0.000328422	0.000123188	-0.000151113	0.000985444	-0.000437185	0.00070852	0.000114381	0.000220045	0.000277057	-8.63224e-05	0.000433505	0.00103213	0.000471517	-0.000746891	-0.000424012	0.00010927	0.000108883	-0.000315771	0.000242591	-0.000106707	0.000326112	-0.00140642	0.000477254	-0.000594348	0.0010201	0.000656813	0.000338584	0.000163019	-0.000298604	-0.000883058	0.00027521	0.000385344	0.00050132	-0.00109119	0.000508338	-0.000200421	-0.000127166	-0.00014475	0.000662535	-0.000629723	-8.96007e-05	-0.000660524	-0.000326693	-0.000448912	-7.5832e-05	-0.000248104	-0.0003919	0.000129148
7	-0.000139937	-0.000853807	-0.000181407	-0.00048916	-0.00048615	-0.000275195	-0.00183319	-0.000512093	-0.00058426	-0.000218332	-0.000638962	0.00015673	-0.000377253	0.000642732	-0.000340283	-0.000107467	0.00119402	0.000263944	-0.000437155	-5.6237e-05	0.000520706	0.000311956	-0.000995368	1.37389e-05	-0.00101186	-3.17544e-05	-0.000410572	8.74847e-05	0.000283927	-0.00137764	-5.82859e-05	0.000916943	-0.000506714	0.000284478	5.9098e-05	0.000363558	0.000372618	-0.00028576	-0.000691324	0.000247605	-0.000470132	0.000128791	0.000641406	-0.00124916	-0.000673696	-0.0010334	0.00119893	0.000166342	-0.000114799
8	0.000150517	0.000205517	0.000321955	-0.000782624	0.000866368	0.000968903	0.00018169	0.000466272	-0.000379339	-0.000613645	0.000192746	0.000328794	-0.000433296	-0.000364989	7.96467e-05	2.43485e-05	0.00126736	-0.000378728	-0.000192851	0.000415325	-0.00024797	-0.000468776	-0.000652507	-0.000221312	-0.000819191	-0.000291407	0.000115633	-0.000898495	0.000516862	0.000380531	0.000292376	0.000552118	0.000379682	0.00037232	0.000484168	0.000692204	-0.000240684	-0.000219643	-0.00194208	-0.000303663	0.000559494	0.000353888	-0.000544131	0.000463694	-0.00113986	0.00022392	-0.000517324	-0.000146925	0.000740081
9	0.00152828	-0.000700042	0.000139639	0.000490114	0.000232696	0.00041683	-0.000725359	7.16746e-06	-1.11014e-05	-0.000102967	0.00121002	-3.25441e-05	0.000201911	-0.000513002	0.000317439	0.000460908	0.000986487	0.000565484	0.000708446	-0.000459284	-0.00036183	8.84831e-05	0.00107357	-0.000395894	-0.000238568	0.000407279	0.000837892	0.000319228	0.000831947	0.000806317	0.0002819	-0.000603005	0.000693634	-0.000139907	0.000868365	-0.00056687	-0.000947684	-0.000649139	-0.000183478	0.000675917	0.000444367	-0.00063698	-0.000400916	0.000947624	8.34912e-05	-0.00102527	-0.000502214	0.000223965	0.00136174
10	0.000466943	0.000700817	0.000634476	0.000243649	0.000356689	-0.000277892	0.000304595	0.000624567	0.000962257	0.000284582	0.000702187	-0.000437736	-0.000357151	0.00103638	6.08712e-05	0.0012617	0.000542313	0.000227451	0.000324592	0.000129312	-0.000582293	-0.00057961	-0.000249579	3.72529e-05	-0.000160709	0.00064078	0.000836581	0.00078699	0.000120193	-7.35372e-05	0.000404596	-9.17911e-06	0.000591263	0.000206336	0.000215799	0.000680566	0.00109693	0.000124097	0.000812262	0.000279754	-0.000870526	0.000788748	0.000650808	4.46588e-05	5.12898e-05	-0.000136852	0.000581786	0.000808731	-0.000503793
11	0.000893205	0.000430435	0.000490978	0.000124246	-0.000733018	0.000582159	0.000381649	-0.000133023	-9.36836e-05	0.000153348	0.000263572	0.000172913	0.000204891	0.000167698	-8.03322e-05	-0.000989497	-6.46561e-05	-0.00060828	0.000127852	-3.5122e-05	-0.000426889	0.000251844	0.000658736	0.000492096	-0.000663727	-0.000877961	-0.000109538	-0.000940755	-0.00102097	0.000654042	-0.000529446	-0.000316337	-0.000406295	-0.000297725	0.00172734	-0.00107221	-0.000262111	-0.000437826	0.000781596	-0.000214353	-0.00013718	-0.000114918	-0.000975653	0.000143707	0.000121489	-0.000220865	-0.000426054	0.000406384	-0.000645444
12	-0.000552982	0.000116602	-0.000738904	6.02454e-05	0.000888079	2.68221e-06	0.000538707	-0.00023447	-2.06232e-05	0.000374004	7.0557e-05	8.04365e-05	-3.81768e-05	-0.00041233	-8.42959e-05	0.000344828	-0.00064981	0.000417754	-0.000391245	0.000330985	0.000183955	6.32554e-05	-4.67896e-06	-0.000528827	0.000767693	-0.00044392	-0.00033696	8.06451e-05	1.03712e-05	-0.000361845	0.000140116	0.000873953	0.000193939	-0.000252798	-0.00143997	-0.000321508	-0.000203133	0.000832513	-0.000159726	-5.6237e-05	0.000509009	0.000335217	0.000367388	-0.000298098	0.000604138	0.000436023	-0.000165775	-0.000908047	-0.000736818
13	-0.00120674	-0.000205591	-0.000433654	-0.000272483	-0.000805557	-0.000798047	-0.000106894	-1.98781e-05	-0.000181466	-0.000147343	-0.00125703	-0.00027515	3.56734e-05	-0.000351921	0.000253841	-0.000500739	-0.0013489	-0.00032787	-9.02563e-05	-0.000320733	0.000742495	0.000236466	2.18004e-05	0.000358969	0.0008488	0.000215113	-0.000721932	0.000114605	-0.000133634	-0.000186995	4.90174e-05	-0.000747189	-0.000687569	0.000128835	-0.00045529	0.000466257	0.000344813	0.000276059	0.000401765	-0.000383317	-1.05649e-05	-0.000599459	0.000280306	2.05338e-05	0.000270143	0.000689909	0.000409231	7.75904e-05	0.000408694
14	-0.00123411	-2.53916e-05	-0.00148055	0.000439748	0.0010732	-0.000384331	-0.000863269	0.000587419	5.93662e-05	0.000431731	-0.00105612	0.00142011	-0.000649601	0.000100762	-0.000497907	0.000274539	-0.000764087	-0.000219896	-0.000476018	0.000325754	-0.000706583	-0.00097613	0.000783935	-7.34627e-05	0.00328916	0.000929639	-0.000176638	0.000957563	-0.000224531	0.000348672	-0.000713453	0.000482589	0.000908479	0.000374287	-0.00388324	5.2169e-05	0.000339001	0.000422642	-0.00171262	0.00119294	0.000831008	-4.52995e-05	0.00129148	-0.000478923	0.00153843	-7.03782e-05	0.000135496	-0.000436038	0.000162527
15	-0.00133254	-0.000914484	-0.00170033	0.00155058	0.000885501	-0.00169735	-0.000175737	-0.0002902	0.000442237	-8.367e-05	-0.000478178	-0.000186667	-0.000586852	0.00114764	-0.00124495	0.00111863	-0.00104101	0.000734046	0.000310987	0.000750944	-0.000291496	-9.68874e-05	0.00160773	0.000623658	0.00339267	0.00158157	0.000381514	0.00166877	0.000432357	0.000536978	-0.000764184	0.000268713	-0.000835359	0.000219256	-0.0038117	-9.16719e-05	0.00118604	0.000968173	-0.00301074	0.000671059	0.00137646	9.43094e-05	0.000752851	-0.000842646	0.00262034	0.000187591	0.000399157	0.000227377	-0.000123188
16	-0.00221863	-0.000993758	-0.00253512	0.00115421	0.00160381	-0.000834316	0.0020491	-0.00024417	0.000501573	0.000941127	-0.000361219	0.00211771	-0.000326022	0.00122365	-0.00153859	0.00134555	-0.00179498	-0.000374094	0.00158586	-2.55257e-05	0.001838	5.56111e-05	0.00143603	0.000532568	0.00330068	0.00239056	8.62032e-05	0.000888124	0.00236069	0.00165065	0.00193554	0.00089325	0.0015817	-0.000406012	-0.00471117	0.000503883	0.00211373	0.000570416	-0.00246368	0.00159456	0.00294754	-0.000617579	0.00269708	-0.00104542	0.00379966	0.00147237	0.00116175	0.000853881	0.00279908
17	-0.000997901	-0.000657976	-0.0013199	0.000559136	0.00177144	-0.00169516	0.0010518	-0.000175118	0.00161275	0.000106811	-0.000705272	0.00235899	0.000459447	0.00146793	-0.0014544	0.00241734	-0.000189215	0.000243053	0.00205055	-0.000275403	0.00360638	0.000389725	0.00190434	0.000405863	0.0082549	0.000766218	-5.52535e-05	0.00127567	0.00330815	0.00121467	0.000929177	0.000838786	0.00433537	0.00019446	-0.00415462	0.0007388	0.00309525	0.00105922	-0.00291319	0.00190173	0.00471616	0.000456303	0.00181711	-0.000339761	0.00673878	0.000281066	0.000859186	0.000206888	0.00263189
18	-0.000816062	-0.00211863	-0.00228079	0.00102656	0.00246917	-0.000591576	0.0014991	-0.000603765	0.00243908	0.00141697	0.000168905	0.00180681	0.00131668	0.00203249	-0.0015308	0.00210251	-0.00121006	0.00146586	0.00244567	0.000859946	0.00617698	-0.000870839	0.00151523	0.00143772	0.0100072	0.0030933	0.000997677	0.00219841	0.00617568	0.00194345	0.00169213	0.000273198	0.00674553	0.000181377	-0.00419341	0.0014939	0.00655481	0.00169545	-0.00330423	0.00180489	0.007975	-0.000207111	0.00293352	0.000372842	0.00765027	0.000371307	0.00135386	-0.000202268	0.00618088
19	7.18683e-05	0.0002736	-0.00143404	0.00172351	0.00338019	-0.000559911	0.00188255	0.000598177	0.00400707	0.000667363	-0.00037621	0.00196981	0.00240862	0.00225358	-0.000720263	0.00267254	0.00313918	0.000798628	0.00174116	0.00174277	0.0120483	0.0011732	0.00444818	0.00260134	0.0168568	0.00334226	0.000428095	0.00232856	0.0119702	0.00202961	0.00239192	0.00154392	0.01365	0.000548422	-0.00249767	0.0026768	0.0140671	0.0012888	-0.00376992	0.00259264	0.0138599	0.000208587	0.0029207	-0.000221536	0.0156528	0.0011425	0.00122549	0.000635415	0.0129073
20	0.00276287	-0.000246659	-0.00177188	0.00164124	0.00596528	0.0010407	0.00161269	0.000758588	0.00660563	0.00291286	0.000301242	0.00303826	0.00532706	0.00352812	-0.000477776	0.00284278	0.00617938	0.00105926	0.00182904	0.00222926	0.0221046	0.00255246	0.00460342	0.00209296	0.0280757	0.00482117	0.000608146	0.0014997	0.0233989	0.00253177	0.00140876	0.000705838	0.0238095	0.0017907	-0.00297377	0.00227767	0.0264589	0.00193079	-0.00249538	0.00254473	0.0249766	0.00191976	0.00460589	-0.000181153	0.0261326	0.00215474	0.00226797	0.000667617	0.0251944
21	0.00698906	0.0013867	-0.00119291	0.00188741	0.0116066	0.00177258	0.00229306	0.00174761	0.0117207	0.00251242	0.00114149	0.00242454	0.011259	0.00409108	-0.000663847	0.00368133	0.0121638	0.00210071	0.00341651	0.0019941	0.041651	0.00406635	0.0049351	0.00237146	0.0495825	0.00769331	0.000798672	0.00324081	0.0454316	0.00586697	0.00201534	0.000258088	0.0468474	0.00397684	-0.0017847	0.00223433	0.0493985	0.00566456	-0.00151475	0.00289436	0.0472413	0.00574915	0.00545217	-0.000638008	0.0477593	0.00411375	0.0022043	0.00129093	0.0464575
22	0.016489	0.00254555	-0.000833645	0.00163977	0.020747	0.00324844	0.00220525	0.00105406	0.0203196	0.00424826	0.000388071	0.00210641	0.0221292	0.0046643	-0.000431225	0.00369202	0.0208723	0.00451475	0.00256856	0.00182825	0.0781177	0.00838932	0.00681488	0.0026333	0.0909713	0.011003	0.00217931	0.00232713	0.0819697	0.0104462	0.0028974	0.00193986	0.0884077	0.00743417	-0.00117285	0.00434157	0.0951073	0.00990646	-0.00100768	0.00359598	0.0862012	0.0077755	0.00425045	-0.000273645	0.0875131	0.00804393	0.0034477	0.00132382	0.0871538
23	0.0320122	0.00421934	0.000182003	0.00322668	0.0366447	0.0046387	0.00298749	0.000271514	0.0380327	0.00519937	0.000199229	0.00126286	0.04356	0.0069157	-0.00027059	0.00433069	0.0421751	0.00579466	0.00341941	0.00241289	0.14519	0.0145682	0.00808115	0.00219539	0.1631	0.0194005	0.00293382	0.00516905	0.155424	0.0172878	0.00456432	0.00234222	0.163588	0.0149052	0.00109374	0.00478883	0.176637	0.0162134	0.000502229	0.00450192	0.161231	0.0140342	0.00775182	0.000909656	0.162277	0.0151424	0.00685786	0.00256766	0.165347
24	0.0601709	0.0056648	0.000801668	0.00295816	0.0679775	0.00536472	0.00423568	0.000870094	0.0689479	0.00870541	0.00261098	0.00267068	0.0806875	0.00954714	0.000273913	0.00498383	0.0779229	0.00791018	0.00310426	0.0028846	0.261293	0.0271954	0.0107635	0.00453748	0.2877	0.0353184	0.00489439	0.00615923	0.277057	0.0329207	0.00757183	0.00390002	0.291124	0.0286478	0.0038891	0.00585274	0.30371	0.0306506	0.00421272	0.0072633	0.283515	0.0261847	0.00987346	0.00309627	0.28632	0.0286937	0.00672348	0.00372121	0.287827
25	0.113438	0.0123937	0.00149058	0.00196871	0.124259	0.0103136	0.00319482	0.00092645	0.127851	0.0140679	0.00223963	0.00264058	0.148516	0.0161738	0.00182848	0.00542305	0.143568	0.0146346	0.00386868	0.00278589	0.435592	0.0507094	0.0162907	0.0070868	0.466114	0.0632987	0.0100322	0.00876708	0.457412	0.0617429	0.0127596	0.00759687	0.476218	0.0560975	0.0101512	0.00839362	0.469797	0.0557173	0.00943458	0.0102159	0.462031	0.0505526	0.0149662	0.00443451	0.462889	0.0533776	0.013899	0.0064313	0.45827
26	0.206674	0.0228917	0.00206955	0.00336291	0.22289	0.0204375	0.00581969	0.00197762	0.231971	0.0234792	0.00452027	0.00441338	0.265477	0.0301116	0.00409856	0.00697027	0.258032	0.0258534	0.00443621	0.00488836	0.649837	0.0970365	0.0248035	0.0125748	0.664432	0.116087	0.0186801	0.0162203	0.664934	0.115584	0.0221528	0.0124597	0.687282	0.104511	0.0208995	0.0152525	0.640263	0.104904	0.0212587	0.0158206	0.662831	0.0951612	0.0266092	0.00812115	0.666905	0.0998131	0.0254464	0.0105618	0.640943
27	0.351697	0.0414927	0.00486873	0.00520509	0.375659	0.0357865	0.0103701	0.00481525	0.391592	0.0415599	0.00894341	0.00617824	0.436298	0.0525726	0.00785375	0.00929439	0.430238	0.0470664	0.00976476	0.00712279	0.853092	0.178084	0.0446844	0.0219443	0.849173	0.211277	0.0352496	0.0256343	0.857094	0.20863	0.0409986	0.0232921	0.884037	0.193652	0.0434502	0.0252199	0.79461	0.191741	0.0442309	0.0280214	0.847595	0.176157	0.0450382	0.0165807	0.854584	0.185234	0.046508	0.0202027	0.807751
28	0.537767	0.0780938	0.00926019	0.00783511	0.568774	0.0666649	0.0146243	0.00742631	0.595798	0.0782408	0.0141847	0.0087198	0.629464	0.0964378	0.0179926	0.0145683	0.63171	0.0868211	0.0190846	0.0146308	1.03454	0.315658	0.0803385	0.0386502	1.00965	0.362598	0.0677417	0.0458265	1.0293	0.362613	0.0754361	0.0440256	1.05189	0.340335	0.0859711	0.0445403	0.927511	0.329604	0.084881	0.0503094	1.01039	0.310991	0.0833228	0.0330758	1.01556	0.322285	0.0839277	0.0353977	0.952415
29	0.722089	0.144775	0.0187864	0.0140368	0.760176	0.121921	0.0268642	0.0126639	0.798111	0.141869	0.0268806	0.0161411	0.810817	0.176926	0.034166	0.0236482	0.823158	0.159544	0.034854	0.025269	1.1941	0.507645	0.146743	0.0721192	1.1523	0.559371	0.128987	0.0825754	1.17885	0.566899	0.139915	0.0812871	1.19996	0.53665	0.163981	0.0814619	1.04628	0.501805	0.160249	0.0932864	1.15529	0.503499	0.149468	0.0629184	1.16026	0.511922	0.157148	0.0661738	1.08144
30	0.887794	0.259435	0.0382834	0.0245438	0.926652	0.219643	0.0480195	0.02722	0.97439	0.25275	0.0502332	0.028137	0.969245	0.310494	0.0666584	0.0412563	0.992921	0.284425	0.0631411	0.0454796	1.32985	0.722316	0.261858	0.133366	1.27639	0.763173	0.236292	0.151886	1.30975	0.775531	0.252775	0.15018	1.32509	0.742696	0.295981	0.148746	1.15272	0.677204	0.27826	0.170862	1.27818	0.711474	0.26501	0.122278	1.28454	0.709957	0.281853	0.122928	1.19392
31	1.0371	0.427816	0.0730111	0.0434097	1.07465	0.374863	0.0866267	0.0486345	1.12593	0.42288	0.0930049	0.0508137	1.11063	0.495556	0.126037	0.0721659	1.14023	0.468081	0.114724	0.0847739	1.44062	0.907067	0.435946	0.241912	1.37815	0.939142	0.40139	0.268509	1.41397	0.957839	0.426686	0.268365	1.42661	0.921201	0.483413	0.265454	1.23707	0.833439	0.430167	0.301267	1.37427	0.898291	0.438134	0.224082	1.37957	0.883366	0.457138	0.22412	1.2873
32	1.17047	0.621244	0.137429	0.0787367	1.2056	0.572786	0.154833	0.0901598	1.26262	0.633446	0.168375	0.095769	1.23594	0.702414	0.230848	0.12975	1.26837	0.682387	0.208269	0.154115	1.53414	1.07161	0.645128	0.407699	1.46651	1.09668	0.607319	0.443237	1.5036	1.11715	0.641091	0.44857	1.51473	1.07978	0.695854	0.439248	1.31484	0.97112	0.586102	0.48743	1.46161	1.0643	0.639535	0.38699	1.46658	1.03554	0.652877	0.383286	1.36907
33	1.29234	0.809665	0.244845	0.143719	1.32116	0.78021	0.270937	0.165248	1.38422	0.844499	0.298381	0.174693	1.34697	0.898952	0.395802	0.232538	1.3852	0.890493	0.361656	0.275192	1.61816	1.22438	0.852775	0.621466	1.54213	1.23963	0.810289	0.658229	1.58355	1.26379	0.854359	0.66348	1.59541	1.22344	0.894064	0.648343	1.38358	1.0983	0.736912	0.69593	1.53521	1.20865	0.839347	0.598011	1.54588	1.17179	0.837037	0.58487	1.44261
34	1.3798	0.967387	0.403607	0.253667	1.40808	0.948659	0.438054	0.290931	1.47626	1.01498	0.485666	0.305074	1.43047	1.05704	0.599607	0.390704	1.46736	1.05963	0.565624	0.455663	1.67515	1.33562	1.01967	0.823578	1.59838	1.34997	0.981275	0.849707	1.6405	1.37473	1.02914	0.8573	1.64337	1.32961	1.05238	0.836994	1.4326	1.19278	0.86341	0.880006	1.58628	1.32171	1.00026	0.797647	1.59528	1.27893	0.986513	0.775754	1.49643
35	1.46158	1.11639	0.588504	0.420285	1.48669	1.10709	0.63142	0.474501	1.55331	1.17325	0.700772	0.497552	1.50828	1.20828	0.8057	0.600949	1.54924	1.21599	0.782407	0.671326	1.72741	1.4397	1.17418	1.00103	1.65581	1.44822	1.13632	1.02414	1.68749	1.47191	1.18954	1.03294	1.69404	1.43033	1.1982	1.00525	1.4817	1.28528	0.984251	1.04356	1.6408	1.4216	1.1462	0.976121	1.64484	1.37186	1.11931	0.94571	1.54468
36	1.52797	1.23927	0.760362	0.612362	1.54706	1.2422	0.800296	0.675236	1.61051	1.30225	0.889413	0.706556	1.56597	1.32933	0.975015	0.801956	1.60602	1.34561	0.965749	0.865023	1.76512	1.51838	1.29387	1.14541	1.68676	1.52334	1.26304	1.16556	1.72842	1.5445	1.31691	1.17519	1.72745	1.50159	1.31559	1.14334	1.51604	1.35444	1.08382	1.18078	1.67693	1.49787	1.26431	1.12555	1.68106	1.4464	1.23087	1.08344	1.58662
37	1.58328	1.34678	0.924685	0.794505	1.59302	1.35692	0.959832	0.863287	1.66128	1.41352	1.05736	0.898724	1.61903	1.43219	1.13326	0.985095	1.65745	1.45497	1.13331	1.04144	1.80015	1.58547	1.4045	1.27644	1.72947	1.59595	1.37446	1.29412	1.76173	1.61505	1.43197	1.30154	1.75788	1.56988	1.41328	1.26669	1.55289	1.42126	1.17481	1.30106	1.70443	1.56699	1.37033	1.25808	1.71624	1.51172	1.32668	1.20728	1.62104
38	1.62729	1.44057	1.07762	0.958614	1.63883	1.4554	1.10344	1.03088	1.70253	1.50505	1.20504	1.06796	1.66153	1.52391	1.26889	1.14683	1.69952	1.54748	1.27578	1.19508	1.82673	1.64802	1.49526	1.38779	1.75569	1.65257	1.4703	1.40086	1.79094	1.6693	1.5213	1.40638	1.78472	1.62662	1.49998	1.37115	1.57664	1.4701	1.2517	1.3989	1.7329	1.62637	1.45388	1.36695	1.73798	1.56726	1.40763	1.31187	1.64968
39	1.67062	1.51866	1.20948	1.10174	1.67575	1.53734	1.2222	1.18111	1.7421	1.58639	1.33165	1.21019	1.69794	1.59634	1.38337	1.28557	1.73338	1.62506	1.39787	1.32468	1.85375	1.69402	1.57016	1.47684	1.78029	1.70174	1.54925	1.49068	1.81448	1.71385	1.59734	1.49362	1.80819	1.67808	1.57336	1.46125	1.60167	1.51843	1.32324	1.4863	1.75378	1.67298	1.52985	1.45789	1.76369	1.61411	1.47745	1.40275	1.67686
40	1.70116	1.58352	1.32317	1.22259	1.70161	1.60516	1.32145	1.30572	1.76912	1.64921	1.42994	1.33207	1.72782	1.66046	1.47816	1.40083	1.76439	1.68664	1.49893	1.43671	1.86922	1.73217	1.63662	1.55479	1.80091	1.74366	1.61271	1.56787	1.83223	1.7516	1.66936	1.57335	1.82656	1.71614	1.63573	1.54574	1.62581	1.5618	1.38674	1.56731	1.7789	1.72447	1.59904	1.5532	1.79051	1.66243	1.55147	1.4955	1.71191
[truncated: 35 more columns]

## Sheet: Std
Sample	Log Dil	Ct
1A	0	24.75	RAPPORT DÉTAILLÉ
1A 1:10	-1	28.33
1A 1:50	-1.69897	31.42	Statistiques de la régression
1A 1:100	-2	32.33	Coefficient de détermination multiple	0.994236
1B	0	24.57	Coefficient de détermination R^2	0.988505
1B 1:10	-1	28.6	Coefficient de détermination R^2	0.987866
1B 1:50	-1.69897	31.2	Erreur-type	0.325414
1B 1:100	-2	32.13	Observations	20
1C	0	24.53
1C 1:10	-1	28.34	ANALYSE DE VARIANCE
1C 1:50	-1.69897	31.09		Degré de liberté	Somme des carrés	Moyenne des carrés	F	Valeur critique de F
1C 1:100	-2	32.05	Régression	1	163.913	163.913	1547.89	6.5332e-19
1D	0	24.28	Résidus	18	1.90609	0.105894
1D 1:10	-1	28.04	Total	19	165.819
1D 1:50	-1.69897	30.56
1D 1:100	-2	31.48		Coefficients	Erreur-type	Statistique t	Probabilité	Limite inférieure pour seuil de confiance = 95%	Limite supérieure pour seuil de confiance = 95%	Limite inférieure pour seuil de confiance = 95.0%	Limite supérieure pour seuil de confiance = 95.0%
1E	0	24.34	Constante	24.5351	0.132836	184.702	5.85186e-31	24.256	24.8142	24.256	24.8142
1E 1:10	-1	28.18	Variable X 1	-3.72199	0.0946031	-39.3433	6.5332e-19	-3.92075	-3.52324	-3.92075	-3.52324
1E 1:50	-1.69897	30.71
1E 1:100	-2	31.22
2A	0	22.33	RAPPORT DÉTAILLÉ
2A 1:10	-1	26.04
2A 1:50	-1.69897	28.3	Statistiques de la régression
2A 1:100	-2	29.46	Coefficient de détermination multiple	0.998836
2B	0	22.13	Coefficient de détermination R^2	0.997674
2B 1:10	-1	25.7	Coefficient de détermination R^2	0.997545
2B 1:50	-1.69897	28.53	Erreur-type	0.139323
2B 1:100	-2	29.25	Observations	20
2C	0	22.25
2C 1:10	-1	25.71	ANALYSE DE VARIANCE
2C 1:50	-1.69897	28.38		Degré de liberté	Somme des carrés	Moyenne des carrés	F	Valeur critique de F
2C 1:100	-2	29.27	Régression	1	149.883	149.883	7721.55	3.69607e-25
2D	0	22.15	Résidus	18	0.349398	0.019411
2D 1:10	-1	25.91	Total	19	150.233
2D 1:50	-1.69897	28.18
2D 1:100	-2	29.28		Coefficients	Erreur-type	Statistique t	Probabilité	Limite inférieure pour seuil de confiance = 95%	Limite supérieure pour seuil de confiance = 95%	Limite inférieure pour seuil de confiance = 95.0%	Limite supérieure pour seuil de confiance = 95.0%
2E	0	22.06	Constante	22.2249	0.0568729	390.782	8.13703e-37	22.1054	22.3444	22.1054	22.3444
2E 1:10	-1	25.9	Variable X 1	-3.55915	0.0405036	-87.8724	3.69607e-25	-3.64424	-3.47405	-3.64424	-3.47405
2E 1:50	-1.69897	28.2
2E 1:100	-2	29.09
3A	0	22.18	RAPPORT DÉTAILLÉ
3A 1:10	-1	26.06
3A 1:50	-1.69897	28.25	Statistiques de la régression
3A 1:100	-2	29.62	Coefficient de détermination multiple	0.999088
3B	0	22.17	Coefficient de détermination R^2	0.998177
3B 1:10	-1	26	Coefficient de détermination R^2	0.998075
3B 1:50	-1.69897	28.22	Erreur-type	0.126729
3B 1:100	-2	29.6	Observations	20
3C	0	22.16
3C 1:10	-1	25.8	ANALYSE DE VARIANCE
3C 1:50	-1.69897	28.35		Degré de liberté	Somme des carrés	Moyenne des carrés	F	Valeur critique de F
3C 1:100	-2	29.56	Régression	1	158.245	158.245	9853.18	4.13772e-26
3D	0	22.14	Résidus	18	0.289086	0.0160603
3D 1:10	-1	26.06	Total	19	158.534
3D 1:50	-1.69897	28.19
3D 1:100	-2	29.6		Coefficients	Erreur-type	Statistique t	Probabilité	Limite inférieure pour seuil de confiance = 95%	Limite supérieure pour seuil de confiance = 95%	Limite inférieure pour seuil de confiance = 95.0%	Limite supérieure pour seuil de confiance = 95.0%
3E	0	22.23	Constante	22.2084	0.0517319	429.298	1.49869e-37	22.0997	22.3171	22.0997	22.3171
3E 1:10	-1	25.89	Variable X 1	-3.65708	0.0368423	-99.2632	4.13772e-26	-3.73448	-3.57968	-3.73448	-3.57968
3E 1:50	-1.69897	28.57
3E1:100	-2	29.44
4A	0	21.21	RAPPORT DÉTAILLÉ
4A 1:10	-1	24.86
4A 1:50	-1.69897	27.33	Statistiques de la régression
4A 1:100	-2	28.44	Coefficient de détermination multiple	0.998924
4B	0	21.19	Coefficient de détermination R^2	0.997849
4B 1:10	-1	25.15	Coefficient de détermination R^2	0.997729
4B 1:50	-1.69897	27.37	Erreur-type	0.135134
4B 1:100	-2	28.36	Observations	20
4C	0	21.33
4C 1:10	-1	25.08	ANALYSE DE VARIANCE
4C 1:50	-1.69897	27.48		Degré de liberté	Somme des carrés	Moyenne des carrés	F	Valeur critique de F
4C 1:100 4C 1:100	-2	28.79	Régression	1	152.46	152.46	8348.81	1.83278e-25
4D	0	21.31	Résidus	18	0.328703	0.0182613
4D 1:10	-1	25.08	Total	19	152.788
4D 1:50	-1.69897	27.39
4D 1:100	-2	28.53		Coefficients	Erreur-type	Statistique t	Probabilité	Limite inférieure pour seuil de confiance = 95%	Limite supérieure pour seuil de confiance = 95%	Limite inférieure pour seuil de confiance = 95.0%	Limite supérieure pour seuil de confiance = 95.0%
4E	0	21.32	Constante	21.3191	0.0551628	386.476	9.93268e-37	21.2032	21.435	21.2032	21.435
4E 1:10	-1	24.92	Variable X 1	-3.58961	0.0392857	-91.3718	1.83278e-25	-3.67214	-3.50707	-3.67214	-3.50707
4E 1:50	-1.69897	27.27
4E 1:100	-2	28.31

## Sheet: LR 4-6
Analysis of Real Time PCR data			version:7.4
analysis date:28.10.2004
fit option 2: n between 4 and 6 and best R
sample	name	lower limit	upper limit	n included	No	PCR eff	R2
1	1.SYBR	0.02	0.12	4	1.23103e-08	1.89966	0.999865
2	2.SYBR	0.01	0.15	5	2.63904e-09	1.84838	0.999916
3	3.SYBR	0.01	0.19	4	8.94713e-11	1.9378	0.999216
4	4.SYBR	0.02	0.18	4	5.03725e-10	1.80356	0.999847
5	5.SYBR	0.01	0.23	6	4.45518e-08	1.80984	0.999861
6	6.SYBR	0.03	0.22	4	2.9292e-09	1.8307	0.999847
7	7.SYBR	0.03	0.16	4	1.16875e-09	1.79403	0.99999
8	8.SYBR	0.03	0.17	4	3.78126e-10	1.82718	0.999847
9	9.SYBR	0.04	0.24	4	3.49846e-08	1.82979	0.999946
10	10.SYBR	0.01	0.15	4	3.6153e-09	1.82742	0.99965
11	11.SYBR	0.02	0.19	4	5.30034e-10	1.84418	0.999861
12	12.SYBR	0.03	0.18	4	3.04689e-10	1.84257	0.999834
13	13.SYBR	0.04	0.27	4	4.13944e-08	1.82801	0.999811
14	14.SYBR	0.02	0.32	6	6.22716e-09	1.80621	0.999815
15	15.SYBR	0.02	0.13	4	2.18858e-10	1.91711	0.999917
16	16.SYBR	0.04	0.24	4	1.22695e-09	1.78147	0.999883
17	17.SYBR	0.04	0.26	4	3.8861e-08	1.83031	0.999882
18	18.SYBR	0.03	0.16	4	3.58861e-09	1.83527	0.99998
19	19.SYBR	0.03	0.21	4	1.08498e-09	1.81487	0.999999
20	20.SYBR	0.02	0.16	4	6.08346e-10	1.83072	0.999888
21	21.SYBR	0.02	0.15	4	7.85078e-08	1.87304	0.999976
22	22.SYBR	0.01	0.18	5	7.77879e-09	1.87365	0.999924
23	23.SYBR	0.02	0.27	5	5.35824e-09	1.80447	0.999973
24	24.SYBR	0.02	0.28	5	1.79311e-09	1.82918	0.999776
25	25.SYBR	0.03	0.29	5	2.34661e-07	1.79405	0.99988
26	26.SYBR	0.02	0.22	5	2.12914e-08	1.81588	0.999969
27	27.SYBR	0.02	0.13	4	9.69773e-10	1.90599	0.999972
28	28.SYBR	0.03	0.27	5	3.11526e-09	1.8033	0.999913
29	29.SYBR	0.01	0.19	4	8.47061e-08	1.87209	0.999544
30	30.SYBR	0.02	0.12	4	8.28171e-09	1.88304	0.999959
31	31.SYBR	0.02	0.14	4	2.5918e-09	1.84761	0.999994
32	32.SYBR	0.01	0.21	4	1.24447e-09	1.85974	0.999917
33	33.SYBR	0.02	0.17	4	6.46086e-08	1.89968	0.99953
34	34.SYBR	0.01	0.19	4	4.65329e-09	1.91838	0.999775
35	35.SYBR	0.01	0.23	4	3.80981e-10	1.98625	0.999209
36	36.SYBR	0.04	0.27	4	2.55149e-09	1.81435	0.999902
37	37.SYBR	0.01	0.18	5	8.23799e-08	1.88512	0.99994
38	38.SYBR	0.02	0.2	5	1.11961e-08	1.85355	0.999905
39	39.SYBR	0.01	0.19	4	5.76576e-10	1.95653	0.998861
40	40.SYBR	0.03	0.17	4	2.29365e-09	1.82963	0.999891
41	41.SYBR	0.02	0.16	4	1.04276e-07	1.85821	0.999888
42	42.SYBR	0.02	0.2	4	6.35258e-09	1.88724	0.999779
43	43.SYBR	0.04	0.27	4	5.4825e-09	1.80419	0.99973
44	44.SYBR	0.02	0.13	4	2.76176e-10	1.942	0.999815
45	45.SYBR	0.03	0.17	4	1.3531e-07	1.83749	0.999969
46	46.SYBR	0.03	0.19	4	9.41573e-09	1.86279	0.999995
47	47.SYBR	0.01	0.17	4	3.71687e-09	1.83165	0.999853
48	48.SYBR	0.03	0.23	4	1.16325e-09	1.85075	0.999913
49	49.SYBR	0.02	0.17	4	8.89323e-08	1.87263	0.999896
50	50.SYBR	0.02	0.21	5	8.52231e-09	1.87642	0.999775
51	51.SYBR	0.02	0.25	5	5.2078e-09	1.80325	0.999712
52	52.SYBR	0.02	0.13	4	7.78049e-10	1.87793	0.999839
53	53.SYBR	0.01	0.21	4	6.4296e-08	1.90093	0.999875
54	54.SYBR	0.01	0.18	5	4.65451e-09	1.90933	0.999832
55	55.SYBR	0.03	0.16	4	5.02135e-09	1.81349	0.999937
56	56.SYBR	0.02	0.13	4	3.57272e-10	1.92641	0.999876
57	57.SYBR	0.02	0.16	4	4.21673e-08	1.93064	0.999273
58	58.SYBR	0.03	0.2	4	1.08859e-08	1.85592	0.999873
59	59.SYBR	0.04	0.23	4	2.98075e-09	1.83082	0.999872
60	60.SYBR	0.01	0.14	5	1.12252e-09	1.85901	0.999918
61	61.SYBR	0.01	0.16	5	1.12895e-07	1.90335	0.999522
62	62.SYBR	0.03	0.2	4	2.49422e-08	1.84159	0.999952
63	63.SYBR	0.02	0.15	4	3.70927e-09	1.86683	0.999976
64	64.SYBR	0.01	0.17	4	2.76793e-09	1.84063	0.999289
65	65.SYBR	0.05	0.29	4	2.83316e-07	1.82395	0.999692
66	66.SYBR	0.01	0.17	6	1.32784e-08	1.87387	0.999887
67	67.SYBR	0.02	0.26	5	4.17314e-09	1.85633	0.999514
68	68.SYBR	0.01	0.2	4	1.02527e-09	1.90968	0.999967
69	69.SYBR	0.01	0.15	6	6.70113e-08	1.94341	0.999695
70	70.SYBR	0.01	0.18	5	1.80131e-08	1.85607	0.999821
71	71.SYBR	0.02	0.14	4	2.23491e-09	1.89501	0.999991
72	72.SYBR	0.01	0.11	4	1.94849e-10	2.00509	0.999883
73	73.SYBR	0.04	0.27	4	1.60722e-07	1.86498	0.999402
74	74.SYBR	0.03	0.18	4	1.65669e-08	1.86204	0.999884
75	75.SYBR	0.02	0.14	4	1.96343e-09	1.90749	0.999772
76	76.SYBR	0.02	0.3	4	6.68135e-10	1.92878	0.998336
77	77.SYBR	0.02	0.15	4	6.70544e-08	1.94301	0.999518
78	78.SYBR	0.03	0.2	4	1.58569e-08	1.87291	0.999874
79	79.SYBR	0.01	0.21	5	1.67662e-09	1.92489	0.999876
80	80.SYBR	0.02	0.15	4	1.86048e-09	1.87261	0.999933
81	81.SYBR	0.01	0.15	4	5.76974e-18	2.64377	0.977314
82	82.SYBR	0	0	4	0.000298933	1.16862	0.700512
83	83.SYBR	0.02	0.15	4	7.27538e-14	2.0695	0.999198
84	84.SYBR	0	0.02	5	4.80495e-14	1.98678	0.999662

## Sheet: Sigmoid
a	1.65918	1.58342	1.41963	1.33813	1.66004	1.60908	1.39943	1.41891	1.72376	1.64473	1.49538	1.4342	1.68174	1.65153	1.52369	1.49634	1.71677	1.67983	1.55501	1.51128	1.81474	1.69249	1.62694	1.56668	1.74459	1.70165	1.60796	1.58003	1.77631	1.7097	1.65748	1.57835	1.76943	1.67169	1.61429	1.55138	1.56815	1.52177	1.38019	1.569	1.71961	1.67469	1.58667	1.55823	1.72815	1.6143	1.52879	1.49996	1.64313
b	2.24121	2.00858	1.79336	1.65009	2.19905	1.95503	1.7758	1.66291	2.1659	1.94017	1.71896	1.63866	2.25941	1.99808	1.77044	1.71333	2.20708	1.95501	1.75555	1.72057	2.24643	2.07492	1.94403	1.84126	2.35201	2.14611	1.9312	1.8823	2.28034	2.09081	1.91885	1.85677	2.24964	2.09492	1.92681	1.89037	2.43895	2.18675	2.10627	1.90514	2.29156	2.07836	1.9637	1.83488	2.2961	2.10943	1.97751	1.86143	2.41633
x0	29.913	33.1147	35.7725	36.3622	29.6917	33.3503	35.4956	36.2407	29.6359	33.1076	35.3534	36.1239	29.4881	32.8313	34.9218	35.8097	29.4928	32.9593	35.11	35.5264	27.6032	30.9142	33.021	33.9649	27.4916	30.753	33.1802	33.8486	27.5006	30.6827	33.0863	33.8055	27.3483	30.7744	32.7714	33.8441	27.321	30.7958	32.8986	33.6529	27.4062	30.9182	32.9807	34.0727	27.4048	30.8202	32.8234	34.0386	27.477
R^2	0.929552	0.934841	0.949231	0.965301	0.933134	0.938345	0.955023	0.961465	0.934045	0.939515	0.954658	0.963784	0.928195	0.937234	0.945929	0.959673	0.93074	0.938809	0.951213	0.954371	0.932434	0.932233	0.938001	0.942003	0.927984	0.930643	0.935853	0.941777	0.929933	0.932973	0.938351	0.940589	0.930869	0.929251	0.931871	0.937573	0.921038	0.927142	0.925578	0.937784	0.929566	0.929732	0.936684	0.936349	0.929134	0.927969	0.930253	0.934672	0.920382
F0	2.6523e-06	1.07313e-07	2.94727e-09	3.69515e-10	2.27228e-06	6.28519e-08	2.86695e-09	5.0366e-10	1.97856e-06	6.24862e-08	1.79772e-09	3.76851e-10	3.61379e-06	1.18424e-07	4.15613e-09	1.21113e-09	2.70153e-06	7.97514e-08	3.30467e-09	1.65769e-09	8.36697e-06	5.73483e-07	6.82405e-08	1.52686e-08	1.46199e-05	1.01749e-06	5.50585e-08	2.40221e-08	1.02886e-05	7.24066e-07	5.36734e-08	1.95397e-08	9.2914e-06	6.97208e-07	6.47515e-08	2.63648e-08	2.1384e-05	1.17121e-06	2.27557e-07	3.28712e-08	1.09874e-05	5.78306e-07	7.90202e-08	1.365e-08	1.13277e-05	7.29162e-07	9.41472e-08	1.72109e-08	1.89151e-05
Cycle No.	1.SYBR	2.SYBR	3.SYBR	4.SYBR	5.SYBR	6.SYBR	7.SYBR	8.SYBR	9.SYBR	10.SYBR	11.SYBR	12.SYBR	13.SYBR	14.SYBR	15.SYBR	16.SYBR	17.SYBR	18.SYBR	19.SYBR	20.SYBR	21.SYBR	22.SYBR	23.SYBR	24.SYBR	25.SYBR	26.SYBR	27.SYBR	28.SYBR	29.SYBR	30.SYBR	31.SYBR	32.SYBR	33.SYBR	34.SYBR	35.SYBR	36.SYBR	37.SYBR	38.SYBR	39.SYBR	40.SYBR	41.SYBR	42.SYBR	43.SYBR	44.SYBR	45.SYBR	46.SYBR	47.SYBR	48.SYBR	49.SYBR
1	0.000417501	0.000189841	-0.000302166	0.000226885	-0.000800028	-0.00123759	0.000889592	0.000949085	-3.1963e-05	-0.000415184	-0.00102647	-0.00169378	3.6031e-05	0.000253938	0.0015354	-0.000437468	-0.000978887	-0.000113517	0.00165224	0.000898629	1.38581e-05	0.000743777	0.00103848	0.000692993	-0.00211602	-0.00158086	-0.00017105	-3.43919e-05	0.00104526	0.000246689	-0.000418358	0.00200303	-0.00022094	0.00107376	0.0030771	-0.0012071	0.00217183	0.00133264	0.000742823	0.000461794	-0.00140782	0.000826135	-0.000565648	0.00161108	0.000188947	0.00154087	0.000327975	0.00129676	0.000378251
2	0.000771627	-0.000163376	0.000940219	-0.000287339	-0.000573114	-0.0014468	0.000868887	0.000571668	-9.92864e-05	-0.000951655	-0.000687092	-0.000389069	-1.83135e-05	0.000624135	0.00133225	-6.06477e-06	-0.00113551	3.61353e-05	0.00120115	-0.000169963	-4.82202e-05	0.00033389	-0.000965103	0.000530198	0.000575423	-0.00101861	0.000110999	-0.00106534	0.000298589	0.000515461	0.000590578	0.000612944	0.000757903	0.000946716	0.000408948	-0.000513017	-0.000233024	0.000368088	0.000711679	7.64579e-05	-0.000274494	0.000393853	-0.00142682	0.000137582	-9.69619e-05	0.000814646	-0.000607416	-0.000275865	0.000368327
3	0.000182837	0.000484109	-0.000470474	-0.000571065	0.000303298	-0.000302315	0.00134862	0.000559449	0.000174969	0.000550464	-0.000124291	-0.00073038	-0.000556052	-0.00051982	0.00052686	-1.90586e-05	-0.000587404	0.000163332	1.91778e-05	-9.69619e-05	-2.90424e-05	0.000781164	0.000781521	0.000244185	-9.9495e-05	-0.0008526	-0.000884831	-0.000790507	-0.000203147	5.49406e-05	0.000255644	-0.000204787	-0.000282317	0.00038144	0.00085409	-0.00018625	0.000743285	0.000487626	0.00118883	-0.000236541	-0.000167534	-0.000129655	-0.000132248	0.000850454	0.00112176	0.000393137	0.000711158	0.000467658	-0.000465319
4	-0.000413284	6.95735e-05	-0.000297412	-0.000169061	9.3922e-05	-7.12424e-05	-0.00128261	-7.69049e-05	0.000172585	0.000269599	-0.000167593	0.000274554	0.000359744	0.000136599	0.000290826	9.51141e-05	-0.00159621	-0.000775054	-4.36157e-05	-7.98404e-05	0.000555694	-0.000717089	0.000222668	7.81864e-05	0.00154726	-3.35872e-05	0.000696287	0.000447541	-0.000505209	0.000730917	0.000713281	-4.08143e-05	0.000225633	-0.000629112	-3.45781e-05	-0.00013341	-0.000205651	0.00109994	0.000382513	7.59289e-05	0.000523672	-0.00025408	-0.000135094	-0.000181645	0.000249505	0.000203982	-0.000367686	0.000207916	0.000218049
5	-0.000407547	8.10325e-05	0.000411555	0.00151724	-0.00170179	0.000191405	0.000484273	-0.000795454	-0.000259474	-0.000826903	-0.000164822	2.89232e-05	-7.25836e-05	-0.000293046	-0.000277758	-0.000146002	0.000147611	0.000343084	0.000290781	-7.01845e-05	-0.000247896	-0.000293896	0.00055033	-0.000555754	0.000424221	0.000247881	-0.000679582	0.000454754	-6.34641e-05	-0.000328198	-0.000666179	-0.000696838	-0.000586629	-0.000555113	-0.00118772	-0.000430852	-0.000498056	-0.00110067	-0.000445902	-0.000747599	0.000249177	0.000218079	0.000908658	-0.000414953	-0.000239193	0.000545204	-0.00067386	-0.00091204	-0.000391662
6	-0.000501186	-0.000328422	0.000123188	-0.000151113	0.000985444	-0.000437185	0.00070852	0.000114381	0.000220045	0.000277057	-8.63224e-05	0.000433505	0.00103213	0.000471517	-0.000746891	-0.000424012	0.00010927	0.000108883	-0.000315771	0.000242591	-0.000106707	0.000326112	-0.00140642	0.000477254	-0.000594348	0.0010201	0.000656813	0.000338584	0.000163019	-0.000298604	-0.000883058	0.00027521	0.000385344	0.00050132	-0.00109119	0.000508338	-0.000200421	-0.000127166	-0.00014475	0.000662535	-0.000629723	-8.96007e-05	-0.000660524	-0.000326693	-0.000448912	-7.5832e-05	-0.000248104	-0.0003919	0.000129148
7	-0.000139937	-0.000853807	-0.000181407	-0.00048916	-0.00048615	-0.000275195	-0.00183319	-0.000512093	-0.00058426	-0.000218332	-0.000638962	0.00015673	-0.000377253	0.000642732	-0.000340283	-0.000107467	0.00119402	0.000263944	-0.000437155	-5.6237e-05	0.000520706	0.000311956	-0.000995368	1.37389e-05	-0.00101186	-3.17544e-05	-0.000410572	8.74847e-05	0.000283927	-0.00137764	-5.82859e-05	0.000916943	-0.000506714	0.000284478	5.9098e-05	0.000363558	0.000372618	-0.00028576	-0.000691324	0.000247605	-0.000470132	0.000128791	0.000641406	-0.00124916	-0.000673696	-0.0010334	0.00119893	0.000166342	-0.000114799
8	0.000150517	0.000205517	0.000321955	-0.000782624	0.000866368	0.000968903	0.00018169	0.000466272	-0.000379339	-0.000613645	0.000192746	0.000328794	-0.000433296	-0.000364989	7.96467e-05	2.43485e-05	0.00126736	-0.000378728	-0.000192851	0.000415325	-0.00024797	-0.000468776	-0.000652507	-0.000221312	-0.000819191	-0.000291407	0.000115633	-0.000898495	0.000516862	0.000380531	0.000292376	0.000552118	0.000379682	0.00037232	0.000484168	0.000692204	-0.000240684	-0.000219643	-0.00194208	-0.000303663	0.000559494	0.000353888	-0.000544131	0.000463694	-0.00113986	0.00022392	-0.000517324	-0.000146925	0.000740081
9	0.00152828	-0.000700042	0.000139639	0.000490114	0.000232696	0.00041683	-0.000725359	7.16746e-06	-1.11014e-05	-0.000102967	0.00121002	-3.25441e-05	0.000201911	-0.000513002	0.000317439	0.000460908	0.000986487	0.000565484	0.000708446	-0.000459284	-0.00036183	8.84831e-05	0.00107357	-0.000395894	-0.000238568	0.000407279	0.000837892	0.000319228	0.000831947	0.000806317	0.0002819	-0.000603005	0.000693634	-0.000139907	0.000868365	-0.00056687	-0.000947684	-0.000649139	-0.000183478	0.000675917	0.000444367	-0.00063698	-0.000400916	0.000947624	8.34912e-05	-0.00102527	-0.000502214	0.000223965	0.00136174
10	0.000466943	0.000700817	0.000634476	0.000243649	0.000356689	-0.000277892	0.000304595	0.000624567	0.000962257	0.000284582	0.000702187	-0.000437736	-0.000357151	0.00103638	6.08712e-05	0.0012617	0.000542313	0.000227451	0.000324592	0.000129312	-0.000582293	-0.00057961	-0.000249579	3.72529e-05	-0.000160709	0.00064078	0.000836581	0.00078699	0.000120193	-7.35372e-05	0.000404596	-9.17911e-06	0.000591263	0.000206336	0.000215799	0.000680566	0.00109693	0.000124097	0.000812262	0.000279754	-0.000870526	0.000788748	0.000650808	4.46588e-05	5.12898e-05	-0.000136852	0.000581786	0.000808731	-0.000503793
11	0.000893205	0.000430435	0.000490978	0.000124246	-0.000733018	0.000582159	0.000381649	-0.000133023	-9.36836e-05	0.000153348	0.000263572	0.000172913	0.000204891	0.000167698	-8.03322e-05	-0.000989497	-6.46561e-05	-0.00060828	0.000127852	-3.5122e-05	-0.000426889	0.000251844	0.000658736	0.000492096	-0.000663727	-0.000877961	-0.000109538	-0.000940755	-0.00102097	0.000654042	-0.000529446	-0.000316337	-0.000406295	-0.000297725	0.00172734	-0.00107221	-0.000262111	-0.000437826	0.000781596	-0.000214353	-0.00013718	-0.000114918	-0.000975653	0.000143707	0.000121489	-0.000220865	-0.000426054	0.000406384	-0.000645444
12	-0.000552982	0.000116602	-0.000738904	6.02454e-05	0.000888079	2.68221e-06	0.000538707	-0.00023447	-2.06232e-05	0.000374004	7.0557e-05	8.04365e-05	-3.81768e-05	-0.00041233	-8.42959e-05	0.000344828	-0.00064981	0.000417754	-0.000391245	0.000330985	0.000183955	6.32554e-05	-4.67896e-06	-0.000528827	0.000767693	-0.00044392	-0.00033696	8.06451e-05	1.03712e-05	-0.000361845	0.000140116	0.000873953	0.000193939	-0.000252798	-0.00143997	-0.000321508	-0.000203133	0.000832513	-0.000159726	-5.6237e-05	0.000509009	0.000335217	0.000367388	-0.000298098	0.000604138	0.000436023	-0.000165775	-0.000908047	-0.000736818
13	-0.00120674	-0.000205591	-0.000433654	-0.000272483	-0.000805557	-0.000798047	-0.000106894	-1.98781e-05	-0.000181466	-0.000147343	-0.00125703	-0.00027515	3.56734e-05	-0.000351921	0.000253841	-0.000500739	-0.0013489	-0.00032787	-9.02563e-05	-0.000320733	0.000742495	0.000236466	2.18004e-05	0.000358969	0.0008488	0.000215113	-0.000721932	0.000114605	-0.000133634	-0.000186995	4.90174e-05	-0.000747189	-0.000687569	0.000128835	-0.00045529	0.000466257	0.000344813	0.000276059	0.000401765	-0.000383317	-1.05649e-05	-0.000599459	0.000280306	2.05338e-05	0.000270143	0.000689909	0.000409231	7.75904e-05	0.000408694
14	-0.00123411	-2.53916e-05	-0.00148055	0.000439748	0.0010732	-0.000384331	-0.000863269	0.000587419	5.93662e-05	0.000431731	-0.00105612	0.00142011	-0.000649601	0.000100762	-0.000497907	0.000274539	-0.000764087	-0.000219896	-0.000476018	0.000325754	-0.000706583	-0.00097613	0.000783935	-7.34627e-05	0.00328916	0.000929639	-0.000176638	0.000957563	-0.000224531	0.000348672	-0.000713453	0.000482589	0.000908479	0.000374287	-0.00388324	5.2169e-05	0.000339001	0.000422642	-0.00171262	0.00119294	0.000831008	-4.52995e-05	0.00129148	-0.000478923	0.00153843	-7.03782e-05	0.000135496	-0.000436038	0.000162527
15	-0.00133254	-0.000914484	-0.00170033	0.00155058	0.000885501	-0.00169735	-0.000175737	-0.0002902	0.000442237	-8.367e-05	-0.000478178	-0.000186667	-0.000586852	0.00114764	-0.00124495	0.00111863	-0.00104101	0.000734046	0.000310987	0.000750944	-0.000291496	-9.68874e-05	0.00160773	0.000623658	0.00339267	0.00158157	0.000381514	0.00166877	0.000432357	0.000536978	-0.000764184	0.000268713	-0.000835359	0.000219256	-0.0038117	-9.16719e-05	0.00118604	0.000968173	-0.00301074	0.000671059	0.00137646	9.43094e-05	0.000752851	-0.000842646	0.00262034	0.000187591	0.000399157	0.000227377	-0.000123188
16	-0.00221863	-0.000993758	-0.00253512	0.00115421	0.00160381	-0.000834316	0.0020491	-0.00024417	0.000501573	0.000941127	-0.000361219	0.00211771	-0.000326022	0.00122365	-0.00153859	0.00134555	-0.00179498	-0.000374094	0.00158586	-2.55257e-05	0.001838	5.56111e-05	0.00143603	0.000532568	0.00330068	0.00239056	8.62032e-05	0.000888124	0.00236069	0.00165065	0.00193554	0.00089325	0.0015817	-0.000406012	-0.00471117	0.000503883	0.00211373	0.000570416	-0.00246368	0.00159456	0.00294754	-0.000617579	0.00269708	-0.00104542	0.00379966	0.00147237	0.00116175	0.000853881	0.00279908
17	-0.000997901	-0.000657976	-0.0013199	0.000559136	0.00177144	-0.00169516	0.0010518	-0.000175118	0.00161275	0.000106811	-0.000705272	0.00235899	0.000459447	0.00146793	-0.0014544	0.00241734	-0.000189215	0.000243053	0.00205055	-0.000275403	0.00360638	0.000389725	0.00190434	0.000405863	0.0082549	0.000766218	-5.52535e-05	0.00127567	0.00330815	0.00121467	0.000929177	0.000838786	0.00433537	0.00019446	-0.00415462	0.0007388	0.00309525	0.00105922	-0.00291319	0.00190173	0.00471616	0.000456303	0.00181711	-0.000339761	0.00673878	0.000281066	0.000859186	0.000206888	0.00263189
18	-0.000816062	-0.00211863	-0.00228079	0.00102656	0.00246917	-0.000591576	0.0014991	-0.000603765	0.00243908	0.00141697	0.000168905	0.00180681	0.00131668	0.00203249	-0.0015308	0.00210251	-0.00121006	0.00146586	0.00244567	0.000859946	0.00617698	-0.000870839	0.00151523	0.00143772	0.0100072	0.0030933	0.000997677	0.00219841	0.00617568	0.00194345	0.00169213	0.000273198	0.00674553	0.000181377	-0.00419341	0.0014939	0.00655481	0.00169545	-0.00330423	0.00180489	0.007975	-0.000207111	0.00293352	0.000372842	0.00765027	0.000371307	0.00135386	-0.000202268	0.00618088
19	7.18683e-05	0.0002736	-0.00143404	0.00172351	0.00338019	-0.000559911	0.00188255	0.000598177	0.00400707	0.000667363	-0.00037621	0.00196981	0.00240862	0.00225358	-0.000720263	0.00267254	0.00313918	0.000798628	0.00174116	0.00174277	0.0120483	0.0011732	0.00444818	0.00260134	0.0168568	0.00334226	0.000428095	0.00232856	0.0119702	0.00202961	0.00239192	0.00154392	0.01365	0.000548422	-0.00249767	0.0026768	0.0140671	0.0012888	-0.00376992	0.00259264	0.0138599	0.000208587	0.0029207	-0.000221536	0.0156528	0.0011425	0.00122549	0.000635415	0.0129073
20	0.00276287	-0.000246659	-0.00177188	0.00164124	0.00596528	0.0010407	0.00161269	0.000758588	0.00660563	0.00291286	0.000301242	0.00303826	0.00532706	0.00352812	-0.000477776	0.00284278	0.00617938	0.00105926	0.00182904	0.00222926	0.0221046	0.00255246	0.00460342	0.00209296	0.0280757	0.00482117	0.000608146	0.0014997	0.0233989	0.00253177	0.00140876	0.000705838	0.0238095	0.0017907	-0.00297377	0.00227767	0.0264589	0.00193079	-0.00249538	0.00254473	0.0249766	0.00191976	0.00460589	-0.000181153	0.0261326	0.00215474	0.00226797	0.000667617	0.0251944
21	0.00698906	0.0013867	-0.00119291	0.00188741	0.0116066	0.00177258	0.00229306	0.00174761	0.0117207	0.00251242	0.00114149	0.00242454	0.011259	0.00409108	-0.000663847	0.00368133	0.0121638	0.00210071	0.00341651	0.0019941	0.041651	0.00406635	0.0049351	0.00237146	0.0495825	0.00769331	0.000798672	0.00324081	0.0454316	0.00586697	0.00201534	0.000258088	0.0468474	0.00397684	-0.0017847	0.00223433	0.0493985	0.00566456	-0.00151475	0.00289436	0.0472413	0.00574915	0.00545217	-0.000638008	0.0477593	0.00411375	0.0022043	0.00129093	0.0464575
22	0.016489	0.00254555	-0.000833645	0.00163977	0.020747	0.00324844	0.00220525	0.00105406	0.0203196	0.00424826	0.000388071	0.00210641	0.0221292	0.0046643	-0.000431225	0.00369202	0.0208723	0.00451475	0.00256856	0.00182825	0.0781177	0.00838932	0.00681488	0.0026333	0.0909713	0.011003	0.00217931	0.00232713	0.0819697	0.0104462	0.0028974	0.00193986	0.0884077	0.00743417	-0.00117285	0.00434157	0.0951073	0.00990646	-0.00100768	0.00359598	0.0862012	0.0077755	0.00425045	-0.000273645	0.0875131	0.00804393	0.0034477	0.00132382	0.0871538
23	0.0320122	0.00421934	0.000182003	0.00322668	0.0366447	0.0046387	0.00298749	0.000271514	0.0380327	0.00519937	0.000199229	0.00126286	0.04356	0.0069157	-0.00027059	0.00433069	0.0421751	0.00579466	0.00341941	0.00241289	0.14519	0.0145682	0.00808115	0.00219539	0.1631	0.0194005	0.00293382	0.00516905	0.155424	0.0172878	0.00456432	0.00234222	0.163588	0.0149052	0.00109374	0.00478883	0.176637	0.0162134	0.000502229	0.00450192	0.161231	0.0140342	0.00775182	0.000909656	0.162277	0.0151424	0.00685786	0.00256766	0.165347
24	0.0601709	0.0056648	0.000801668	0.00295816	0.0679775	0.00536472	0.00423568	0.000870094	0.0689479	0.00870541	0.00261098	0.00267068	0.0806875	0.00954714	0.000273913	0.00498383	0.0779229	0.00791018	0.00310426	0.0028846	0.261293	0.0271954	0.0107635	0.00453748	0.2877	0.0353184	0.00489439	0.00615923	0.277057	0.0329207	0.00757183	0.00390002	0.291124	0.0286478	0.0038891	0.00585274	0.30371	0.0306506	0.00421272	0.0072633	0.283515	0.0261847	0.00987346	0.00309627	0.28632	0.0286937	0.00672348	0.00372121	0.287827
25	0.113438	0.0123937	0.00149058	0.00196871	0.124259	0.0103136	0.00319482	0.00092645	0.127851	0.0140679	0.00223963	0.00264058	0.148516	0.0161738	0.00182848	0.00542305	0.143568	0.0146346	0.00386868	0.00278589	0.435592	0.0507094	0.0162907	0.0070868	0.466114	0.0632987	0.0100322	0.00876708	0.457412	0.0617429	0.0127596	0.00759687	0.476218	0.0560975	0.0101512	0.00839362	0.469797	0.0557173	0.00943458	0.0102159	0.462031	0.0505526	0.0149662	0.00443451	0.462889	0.0533776	0.013899	0.0064313	0.45827
26	0.206674	0.0228917	0.00206955	0.00336291	0.22289	0.0204375	0.00581969	0.00197762	0.231971	0.0234792	0.00452027	0.00441338	0.265477	0.0301116	0.00409856	0.00697027	0.258032	0.0258534	0.00443621	0.00488836	0.649837	0.0970365	0.0248035	0.0125748	0.664432	0.116087	0.0186801	0.0162203	0.664934	0.115584	0.0221528	0.0124597	0.687282	0.104511	0.0208995	0.0152525	0.640263	0.104904	0.0212587	0.0158206	0.662831	0.0951612	0.0266092	0.00812115	0.666905	0.0998131	0.0254464	0.0105618	0.640943
27	0.351697	0.0414927	0.00486873	0.00520509	0.375659	0.0357865	0.0103701	0.00481525	0.391592	0.0415599	0.00894341	0.00617824	0.436298	0.0525726	0.00785375	0.00929439	0.430238	0.0470664	0.00976476	0.00712279	0.853092	0.178084	0.0446844	0.0219443	0.849173	0.211277	0.0352496	0.0256343	0.857094	0.20863	0.0409986	0.0232921	0.884037	0.193652	0.0434502	0.0252199	0.79461	0.191741	0.0442309	0.0280214	0.847595	0.176157	0.0450382	0.0165807	0.854584	0.185234	0.046508	0.0202027	0.807751
28	0.537767	0.0780938	0.00926019	0.00783511	0.568774	0.0666649	0.0146243	0.00742631	0.595798	0.0782408	0.0141847	0.0087198	0.629464	0.0964378	0.0179926	0.0145683	0.63171	0.0868211	0.0190846	0.0146308	1.03454	0.315658	0.0803385	0.0386502	1.00965	0.362598	0.0677417	0.0458265	1.0293	0.362613	0.0754361	0.0440256	1.05189	0.340335	0.0859711	0.0445403	0.927511	0.329604	0.084881	0.0503094	1.01039	0.310991	0.0833228	0.0330758	1.01556	0.322285	0.0839277	0.0353977	0.952415
29	0.722089	0.144775	0.0187864	0.0140368	0.760176	0.121921	0.0268642	0.0126639	0.798111	0.141869	0.0268806	0.0161411	0.810817	0.176926	0.034166	0.0236482	0.823158	0.159544	0.034854	0.025269	1.1941	0.507645	0.146743	0.0721192	1.1523	0.559371	0.128987	0.0825754	1.17885	0.566899	0.139915	0.0812871	1.19996	0.53665	0.163981	0.0814619	1.04628	0.501805	0.160249	0.0932864	1.15529	0.503499	0.149468	0.0629184	1.16026	0.511922	0.157148	0.0661738	1.08144
30	0.887794	0.259435	0.0382834	0.0245438	0.926652	0.219643	0.0480195	0.02722	0.97439	0.25275	0.0502332	0.028137	0.969245	0.310494	0.0666584	0.0412563	0.992921	0.284425	0.0631411	0.0454796	1.32985	0.722316	0.261858	0.133366	1.27639	0.763173	0.236292	0.151886	1.30975	0.775531	0.252775	0.15018	1.32509	0.742696	0.295981	0.148746	1.15272	0.677204	0.27826	0.170862	1.27818	0.711474	0.26501	0.122278	1.28454	0.709957	0.281853	0.122928	1.19392
31	1.0371	0.427816	0.0730111	0.0434097	1.07465	0.374863	0.0866267	0.0486345	1.12593	0.42288	0.0930049	0.0508137	1.11063	0.495556	0.126037	0.0721659	1.14023	0.468081	0.114724	0.0847739	1.44062	0.907067	0.435946	0.241912	1.37815	0.939142	0.40139	0.268509	1.41397	0.957839	0.426686	0.268365	1.42661	0.921201	0.483413	0.265454	1.23707	0.833439	0.430167	0.301267	1.37427	0.898291	0.438134	0.224082	1.37957	0.883366	0.457138	0.22412	1.2873
32	1.17047	0.621244	0.137429	0.0787367	1.2056	0.572786	0.154833	0.0901598	1.26262	0.633446	0.168375	0.095769	1.23594	0.702414	0.230848	0.12975	1.26837	0.682387	0.208269	0.154115	1.53414	1.07161	0.645128	0.407699	1.46651	1.09668	0.607319	0.443237	1.5036	1.11715	0.641091	0.44857	1.51473	1.07978	0.695854	0.439248	1.31484	0.97112	0.586102	0.48743	1.46161	1.0643	0.639535	0.38699	1.46658	1.03554	0.652877	0.383286	1.36907
33	1.29234	0.809665	0.244845	0.143719	1.32116	0.78021	0.270937	0.165248	1.38422	0.844499	0.298381	0.174693	1.34697	0.898952	0.395802	0.232538	1.3852	0.890493	0.361656	0.275192	1.61816	1.22438	0.852775	0.621466	1.54213	1.23963	0.810289	0.658229	1.58355	1.26379	0.854359	0.66348	1.59541	1.22344	0.894064	0.648343	1.38358	1.0983	0.736912	0.69593	1.53521	1.20865	0.839347	0.598011	1.54588	1.17179	0.837037	0.58487	1.44261
34	1.3798	0.967387	0.403607	0.253667	1.40808	0.948659	0.438054	0.290931	1.47626	1.01498	0.485666	0.305074	1.43047	1.05704	0.599607	0.390704	1.46736	1.05963	0.565624	0.455663	1.67515	1.33562	1.01967	0.823578	1.59838	1.34997	0.981275	0.849707	1.6405	1.37473	1.02914	0.8573	1.64337	1.32961	1.05238	0.836994	1.4326	1.19278	0.86341	0.880006	1.58628	1.32171	1.00026	0.797647	1.59528	1.27893	0.986513	0.775754	1.49643
35	1.46158	1.11639	0.588504	0.420285	1.48669	1.10709	0.63142	0.474501	1.55331	1.17325	0.700772	0.497552	1.50828	1.20828	0.8057	0.600949	1.54924	1.21599	0.782407	0.671326	1.72741	1.4397	1.17418	1.00103	1.65581	1.44822	1.13632	1.02414	1.68749	1.47191	1.18954	1.03294	1.69404	1.43033	1.1982	1.00525	1.4817	1.28528	0.984251	1.04356	1.6408	1.4216	1.1462	0.976121	1.64484	1.37186	1.11931	0.94571	1.54468
36	1.52797	1.23927	0.760362	0.612362	1.54706	1.2422	0.800296	0.675236	1.61051	1.30225	0.889413	0.706556	1.56597	1.32933	0.975015	0.801956	1.60602	1.34561	0.965749	0.865023	1.76512	1.51838	1.29387	1.14541	1.68676	1.52334	1.26304	1.16556	1.72842	1.5445	1.31691	1.17519	1.72745	1.50159	1.31559	1.14334	1.51604	1.35444	1.08382	1.18078	1.67693	1.49787	1.26431	1.12555	1.68106	1.4464	1.23087	1.08344	1.58662
37	1.58328	1.34678	0.924685	0.794505	1.59302	1.35692	0.959832	0.863287	1.66128	1.41352	1.05736	0.898724	1.61903	1.43219	1.13326	0.985095	1.65745	1.45497	1.13331	1.04144	1.80015	1.58547	1.4045	1.27644	1.72947	1.59595	1.37446	1.29412	1.76173	1.61505	1.43197	1.30154	1.75788	1.56988	1.41328	1.26669	1.55289	1.42126	1.17481	1.30106	1.70443	1.56699	1.37033	1.25808	1.71624	1.51172	1.32668	1.20728	1.62104
38	1.62729	1.44057	1.07762	0.958614	1.63883	1.4554	1.10344	1.03088	1.70253	1.50505	1.20504	1.06796	1.66153	1.52391	1.26889	1.14683	1.69952	1.54748	1.27578	1.19508	1.82673	1.64802	1.49526	1.38779	1.75569	1.65257	1.4703	1.40086	1.79094	1.6693	1.5213	1.40638	1.78472	1.62662	1.49998	1.37115	1.57664	1.4701	1.2517	1.3989	1.7329	1.62637	1.45388	1.36695	1.73798	1.56726	1.40763	1.31187	1.64968
39	1.67062	1.51866	1.20948	1.10174	1.67575	1.53734	1.2222	1.18111	1.7421	1.58639	1.33165	1.21019	1.69794	1.59634	1.38337	1.28557	1.73338	1.62506	1.39787	1.32468	1.85375	1.69402	1.57016	1.47684	1.78029	1.70174	1.54925	1.49068	1.81448	1.71385	1.59734	1.49362	1.80819	1.67808	1.57336	1.46125	1.60167	1.51843	1.32324	1.4863	1.75378	1.67298	1.52985	1.45789	1.76369	1.61411	1.47745	1.40275	1.67686
40	1.70116	1.58352	1.32317	1.22259	1.70161	1.60516	1.32145	1.30572	1.76912	1.64921	1.42994	1.33207	1.72782	1.66046	1.47816	1.40083	1.76439	1.68664	1.49893	1.43671	1.86922	1.73217	1.63662	1.55479	1.80091	1.74366	1.61271	1.56787	1.83223	1.7516	1.66936	1.57335	1.82656	1.71614	1.63573	1.54574	1.62581	1.5618	1.38674	1.56731	1.7789	1.72447	1.59904	1.5532	1.79051	1.66243	1.55147	1.4955	1.71191
[truncated: 31 more columns]

## Sheet: Exp(0.35)
A	0.623995	0.601694	0.61186	0.580538	0.59349	0.596897	0.569553	0.588907	0.602196	0.586373	0.588079	0.581729	0.602346	0.580592	0.628255	0.571862	0.604407	0.591642	0.596579	0.590421	0.605958	0.59677	0.578674	0.601318	0.574502	0.594955	0.624495	0.580639	0.604539	0.607044	0.60078	0.59789	0.601416	0.5958	0.629328	0.585082	0.588027	0.577607	0.605949	0.583589	0.591795	0.596669	0.575042	0.632865	0.58789	0.588857	0.598029	0.606967	0.59642
X0	28.5185	32.237	35.2889	36.3601	28.5268	32.5371	35.2902	36.0889	28.4251	32.3436	35.051	36.0335	28.1942	32.0099	34.3262	35.5575	28.235	32.1216	34.63	35.1823	26.2092	29.9242	32.3187	33.3594	26.1673	29.6156	32.3051	33.263	26.1156	29.5774	32.2872	33.1949	26.0438	29.7985	31.9224	33.2665	26.0113	29.9095	32.0929	33.0518	26.1221	29.9485	32.3103	33.3563	26.1222	29.9117	32.1146	33.4628	26.0754
F0	1.86873e-08	3.76772e-09	4.19545e-10	6.80371e-10	4.4385e-08	3.67657e-09	1.86572e-09	5.8875e-10	3.68105e-08	5.79981e-09	1.11684e-09	7.87844e-10	4.21226e-08	8.4875e-09	4.30684e-10	1.47591e-09	3.87773e-08	5.5779e-09	1.06584e-09	9.52085e-10	1.26667e-07	1.7556e-08	7.54784e-09	1.94189e-09	2.9593e-07	2.2272e-08	1.73133e-09	4.09376e-09	1.39124e-07	1.59341e-08	3.76511e-09	2.40218e-09	1.57612e-07	1.94787e-08	1.8844e-09	3.52407e-09	2.2767e-07	3.14152e-08	3.58448e-09	4.19802e-09	1.93315e-07	1.73559e-08	8.52896e-09	6.7924e-10	2.14066e-07	2.24104e-08	4.56228e-09	1.51048e-09	1.76157e-07
R^2	0.944401	0.970734	0.9461	0.959819	0.972983	0.964792	0.957575	0.968777	0.985248	0.968009	0.973562	0.954392	0.967809	0.964477	0.957038	0.928204	0.957319	0.976112	0.945167	0.96938	0.976219	0.969682	0.935348	0.96696	0.966221	0.959036	0.974257	0.958974	0.969506	0.970191	0.969999	0.971773	0.967709	0.962958	0.918834	0.960733	0.949366	0.960442	0.916498	0.960809	0.97055	0.966669	0.945096	0.962787	0.971175	0.96192	0.969678	0.9766	0.955595
n	26	30	33	34	26	30	33	34	26	30	33	34	26	30	32	33	26	30	32	33	24	28	30	31	24	27	30	31	24	27	30	31	24	28	30	31	24	28	30	31	24	28	30	31	24	28	30	31	24
Cycle No.	1.SYBR	2.SYBR	3.SYBR	4.SYBR	5.SYBR	6.SYBR	7.SYBR	8.SYBR	9.SYBR	10.SYBR	11.SYBR	12.SYBR	13.SYBR	14.SYBR	15.SYBR	16.SYBR	17.SYBR	18.SYBR	19.SYBR	20.SYBR	21.SYBR	22.SYBR	23.SYBR	24.SYBR	25.SYBR	26.SYBR	27.SYBR	28.SYBR	29.SYBR	30.SYBR	31.SYBR	32.SYBR	33.SYBR	34.SYBR	35.SYBR	36.SYBR	37.SYBR	38.SYBR	39.SYBR	40.SYBR	41.SYBR	42.SYBR	43.SYBR	44.SYBR	45.SYBR	46.SYBR	47.SYBR	48.SYBR	49.SYBR
1	0.000417501	0.000189841	-0.000302166	0.000226885	-0.000800028	-0.00123759	0.000889592	0.000949085	-3.1963e-05	-0.000415184	-0.00102647	-0.00169378	3.6031e-05	0.000253938	0.0015354	-0.000437468	-0.000978887	-0.000113517	0.00165224	0.000898629	1.38581e-05	0.000743777	0.00103848	0.000692993	-0.00211602	-0.00158086	-0.00017105	-3.43919e-05	0.00104526	0.000246689	-0.000418358	0.00200303	-0.00022094	0.00107376	0.0030771	-0.0012071	0.00217183	0.00133264	0.000742823	0.000461794	-0.00140782	0.000826135	-0.000565648	0.00161108	0.000188947	0.00154087	0.000327975	0.00129676	0.000378251
2	0.000771627	-0.000163376	0.000940219	-0.000287339	-0.000573114	-0.0014468	0.000868887	0.000571668	-9.92864e-05	-0.000951655	-0.000687092	-0.000389069	-1.83135e-05	0.000624135	0.00133225	-6.06477e-06	-0.00113551	3.61353e-05	0.00120115	-0.000169963	-4.82202e-05	0.00033389	-0.000965103	0.000530198	0.000575423	-0.00101861	0.000110999	-0.00106534	0.000298589	0.000515461	0.000590578	0.000612944	0.000757903	0.000946716	0.000408948	-0.000513017	-0.000233024	0.000368088	0.000711679	7.64579e-05	-0.000274494	0.000393853	-0.00142682	0.000137582	-9.69619e-05	0.000814646	-0.000607416	-0.000275865	0.000368327
3	0.000182837	0.000484109	-0.000470474	-0.000571065	0.000303298	-0.000302315	0.00134862	0.000559449	0.000174969	0.000550464	-0.000124291	-0.00073038	-0.000556052	-0.00051982	0.00052686	-1.90586e-05	-0.000587404	0.000163332	1.91778e-05	-9.69619e-05	-2.90424e-05	0.000781164	0.000781521	0.000244185	-9.9495e-05	-0.0008526	-0.000884831	-0.000790507	-0.000203147	5.49406e-05	0.000255644	-0.000204787	-0.000282317	0.00038144	0.00085409	-0.00018625	0.000743285	0.000487626	0.00118883	-0.000236541	-0.000167534	-0.000129655	-0.000132248	0.000850454	0.00112176	0.000393137	0.000711158	0.000467658	-0.000465319
4	-0.000413284	6.95735e-05	-0.000297412	-0.000169061	9.3922e-05	-7.12424e-05	-0.00128261	-7.69049e-05	0.000172585	0.000269599	-0.000167593	0.000274554	0.000359744	0.000136599	0.000290826	9.51141e-05	-0.00159621	-0.000775054	-4.36157e-05	-7.98404e-05	0.000555694	-0.000717089	0.000222668	7.81864e-05	0.00154726	-3.35872e-05	0.000696287	0.000447541	-0.000505209	0.000730917	0.000713281	-4.08143e-05	0.000225633	-0.000629112	-3.45781e-05	-0.00013341	-0.000205651	0.00109994	0.000382513	7.59289e-05	0.000523672	-0.00025408	-0.000135094	-0.000181645	0.000249505	0.000203982	-0.000367686	0.000207916	0.000218049
5	-0.000407547	8.10325e-05	0.000411555	0.00151724	-0.00170179	0.000191405	0.000484273	-0.000795454	-0.000259474	-0.000826903	-0.000164822	2.89232e-05	-7.25836e-05	-0.000293046	-0.000277758	-0.000146002	0.000147611	0.000343084	0.000290781	-7.01845e-05	-0.000247896	-0.000293896	0.00055033	-0.000555754	0.000424221	0.000247881	-0.000679582	0.000454754	-6.34641e-05	-0.000328198	-0.000666179	-0.000696838	-0.000586629	-0.000555113	-0.00118772	-0.000430852	-0.000498056	-0.00110067	-0.000445902	-0.000747599	0.000249177	0.000218079	0.000908658	-0.000414953	-0.000239193	0.000545204	-0.00067386	-0.00091204	-0.000391662
6	-0.000501186	-0.000328422	0.000123188	-0.000151113	0.000985444	-0.000437185	0.00070852	0.000114381	0.000220045	0.000277057	-8.63224e-05	0.000433505	0.00103213	0.000471517	-0.000746891	-0.000424012	0.00010927	0.000108883	-0.000315771	0.000242591	-0.000106707	0.000326112	-0.00140642	0.000477254	-0.000594348	0.0010201	0.000656813	0.000338584	0.000163019	-0.000298604	-0.000883058	0.00027521	0.000385344	0.00050132	-0.00109119	0.000508338	-0.000200421	-0.000127166	-0.00014475	0.000662535	-0.000629723	-8.96007e-05	-0.000660524	-0.000326693	-0.000448912	-7.5832e-05	-0.000248104	-0.0003919	0.000129148
7	-0.000139937	-0.000853807	-0.000181407	-0.00048916	-0.00048615	-0.000275195	-0.00183319	-0.000512093	-0.00058426	-0.000218332	-0.000638962	0.00015673	-0.000377253	0.000642732	-0.000340283	-0.000107467	0.00119402	0.000263944	-0.000437155	-5.6237e-05	0.000520706	0.000311956	-0.000995368	1.37389e-05	-0.00101186	-3.17544e-05	-0.000410572	8.74847e-05	0.000283927	-0.00137764	-5.82859e-05	0.000916943	-0.000506714	0.000284478	5.9098e-05	0.000363558	0.000372618	-0.00028576	-0.000691324	0.000247605	-0.000470132	0.000128791	0.000641406	-0.00124916	-0.000673696	-0.0010334	0.00119893	0.000166342	-0.000114799
8	0.000150517	0.000205517	0.000321955	-0.000782624	0.000866368	0.000968903	0.00018169	0.000466272	-0.000379339	-0.000613645	0.000192746	0.000328794	-0.000433296	-0.000364989	7.96467e-05	2.43485e-05	0.00126736	-0.000378728	-0.000192851	0.000415325	-0.00024797	-0.000468776	-0.000652507	-0.000221312	-0.000819191	-0.000291407	0.000115633	-0.000898495	0.000516862	0.000380531	0.000292376	0.000552118	0.000379682	0.00037232	0.000484168	0.000692204	-0.000240684	-0.000219643	-0.00194208	-0.000303663	0.000559494	0.000353888	-0.000544131	0.000463694	-0.00113986	0.00022392	-0.000517324	-0.000146925	0.000740081
9	0.00152828	-0.000700042	0.000139639	0.000490114	0.000232696	0.00041683	-0.000725359	7.16746e-06	-1.11014e-05	-0.000102967	0.00121002	-3.25441e-05	0.000201911	-0.000513002	0.000317439	0.000460908	0.000986487	0.000565484	0.000708446	-0.000459284	-0.00036183	8.84831e-05	0.00107357	-0.000395894	-0.000238568	0.000407279	0.000837892	0.000319228	0.000831947	0.000806317	0.0002819	-0.000603005	0.000693634	-0.000139907	0.000868365	-0.00056687	-0.000947684	-0.000649139	-0.000183478	0.000675917	0.000444367	-0.00063698	-0.000400916	0.000947624	8.34912e-05	-0.00102527	-0.000502214	0.000223965	0.00136174
10	0.000466943	0.000700817	0.000634476	0.000243649	0.000356689	-0.000277892	0.000304595	0.000624567	0.000962257	0.000284582	0.000702187	-0.000437736	-0.000357151	0.00103638	6.08712e-05	0.0012617	0.000542313	0.000227451	0.000324592	0.000129312	-0.000582293	-0.00057961	-0.000249579	3.72529e-05	-0.000160709	0.00064078	0.000836581	0.00078699	0.000120193	-7.35372e-05	0.000404596	-9.17911e-06	0.000591263	0.000206336	0.000215799	0.000680566	0.00109693	0.000124097	0.000812262	0.000279754	-0.000870526	0.000788748	0.000650808	4.46588e-05	5.12898e-05	-0.000136852	0.000581786	0.000808731	-0.000503793
11	0.000893205	0.000430435	0.000490978	0.000124246	-0.000733018	0.000582159	0.000381649	-0.000133023	-9.36836e-05	0.000153348	0.000263572	0.000172913	0.000204891	0.000167698	-8.03322e-05	-0.000989497	-6.46561e-05	-0.00060828	0.000127852	-3.5122e-05	-0.000426889	0.000251844	0.000658736	0.000492096	-0.000663727	-0.000877961	-0.000109538	-0.000940755	-0.00102097	0.000654042	-0.000529446	-0.000316337	-0.000406295	-0.000297725	0.00172734	-0.00107221	-0.000262111	-0.000437826	0.000781596	-0.000214353	-0.00013718	-0.000114918	-0.000975653	0.000143707	0.000121489	-0.000220865	-0.000426054	0.000406384	-0.000645444
12	-0.000552982	0.000116602	-0.000738904	6.02454e-05	0.000888079	2.68221e-06	0.000538707	-0.00023447	-2.06232e-05	0.000374004	7.0557e-05	8.04365e-05	-3.81768e-05	-0.00041233	-8.42959e-05	0.000344828	-0.00064981	0.000417754	-0.000391245	0.000330985	0.000183955	6.32554e-05	-4.67896e-06	-0.000528827	0.000767693	-0.00044392	-0.00033696	8.06451e-05	1.03712e-05	-0.000361845	0.000140116	0.000873953	0.000193939	-0.000252798	-0.00143997	-0.000321508	-0.000203133	0.000832513	-0.000159726	-5.6237e-05	0.000509009	0.000335217	0.000367388	-0.000298098	0.000604138	0.000436023	-0.000165775	-0.000908047	-0.000736818
13	-0.00120674	-0.000205591	-0.000433654	-0.000272483	-0.000805557	-0.000798047	-0.000106894	-1.98781e-05	-0.000181466	-0.000147343	-0.00125703	-0.00027515	3.56734e-05	-0.000351921	0.000253841	-0.000500739	-0.0013489	-0.00032787	-9.02563e-05	-0.000320733	0.000742495	0.000236466	2.18004e-05	0.000358969	0.0008488	0.000215113	-0.000721932	0.000114605	-0.000133634	-0.000186995	4.90174e-05	-0.000747189	-0.000687569	0.000128835	-0.00045529	0.000466257	0.000344813	0.000276059	0.000401765	-0.000383317	-1.05649e-05	-0.000599459	0.000280306	2.05338e-05	0.000270143	0.000689909	0.000409231	7.75904e-05	0.000408694
14	-0.00123411	-2.53916e-05	-0.00148055	0.000439748	0.0010732	-0.000384331	-0.000863269	0.000587419	5.93662e-05	0.000431731	-0.00105612	0.00142011	-0.000649601	0.000100762	-0.000497907	0.000274539	-0.000764087	-0.000219896	-0.000476018	0.000325754	-0.000706583	-0.00097613	0.000783935	-7.34627e-05	0.00328916	0.000929639	-0.000176638	0.000957563	-0.000224531	0.000348672	-0.000713453	0.000482589	0.000908479	0.000374287	-0.00388324	5.2169e-05	0.000339001	0.000422642	-0.00171262	0.00119294	0.000831008	-4.52995e-05	0.00129148	-0.000478923	0.00153843	-7.03782e-05	0.000135496	-0.000436038	0.000162527
15	-0.00133254	-0.000914484	-0.00170033	0.00155058	0.000885501	-0.00169735	-0.000175737	-0.0002902	0.000442237	-8.367e-05	-0.000478178	-0.000186667	-0.000586852	0.00114764	-0.00124495	0.00111863	-0.00104101	0.000734046	0.000310987	0.000750944	-0.000291496	-9.68874e-05	0.00160773	0.000623658	0.00339267	0.00158157	0.000381514	0.00166877	0.000432357	0.000536978	-0.000764184	0.000268713	-0.000835359	0.000219256	-0.0038117	-9.16719e-05	0.00118604	0.000968173	-0.00301074	0.000671059	0.00137646	9.43094e-05	0.000752851	-0.000842646	0.00262034	0.000187591	0.000399157	0.000227377	-0.000123188
16	-0.00221863	-0.000993758	-0.00253512	0.00115421	0.00160381	-0.000834316	0.0020491	-0.00024417	0.000501573	0.000941127	-0.000361219	0.00211771	-0.000326022	0.00122365	-0.00153859	0.00134555	-0.00179498	-0.000374094	0.00158586	-2.55257e-05	0.001838	5.56111e-05	0.00143603	0.000532568	0.00330068	0.00239056	8.62032e-05	0.000888124	0.00236069	0.00165065	0.00193554	0.00089325	0.0015817	-0.000406012	-0.00471117	0.000503883	0.00211373	0.000570416	-0.00246368	0.00159456	0.00294754	-0.000617579	0.00269708	-0.00104542	0.00379966	0.00147237	0.00116175	0.000853881	0.00279908
17	-0.000997901	-0.000657976	-0.0013199	0.000559136	0.00177144	-0.00169516	0.0010518	-0.000175118	0.00161275	0.000106811	-0.000705272	0.00235899	0.000459447	0.00146793	-0.0014544	0.00241734	-0.000189215	0.000243053	0.00205055	-0.000275403	0.00360638	0.000389725	0.00190434	0.000405863	0.0082549	0.000766218	-5.52535e-05	0.00127567	0.00330815	0.00121467	0.000929177	0.000838786	0.00433537	0.00019446	-0.00415462	0.0007388	0.00309525	0.00105922	-0.00291319	0.00190173	0.00471616	0.000456303	0.00181711	-0.000339761	0.00673878	0.000281066	0.000859186	0.000206888	0.00263189
18	-0.000816062	-0.00211863	-0.00228079	0.00102656	0.00246917	-0.000591576	0.0014991	-0.000603765	0.00243908	0.00141697	0.000168905	0.00180681	0.00131668	0.00203249	-0.0015308	0.00210251	-0.00121006	0.00146586	0.00244567	0.000859946	0.00617698	-0.000870839	0.00151523	0.00143772	0.0100072	0.0030933	0.000997677	0.00219841	0.00617568	0.00194345	0.00169213	0.000273198	0.00674553	0.000181377	-0.00419341	0.0014939	0.00655481	0.00169545	-0.00330423	0.00180489	0.007975	-0.000207111	0.00293352	0.000372842	0.00765027	0.000371307	0.00135386	-0.000202268	0.00618088
19	7.18683e-05	0.0002736	-0.00143404	0.00172351	0.00338019	-0.000559911	0.00188255	0.000598177	0.00400707	0.000667363	-0.00037621	0.00196981	0.00240862	0.00225358	-0.000720263	0.00267254	0.00313918	0.000798628	0.00174116	0.00174277	0.0120483	0.0011732	0.00444818	0.00260134	0.0168568	0.00334226	0.000428095	0.00232856	0.0119702	0.00202961	0.00239192	0.00154392	0.01365	0.000548422	-0.00249767	0.0026768	0.0140671	0.0012888	-0.00376992	0.00259264	0.0138599	0.000208587	0.0029207	-0.000221536	0.0156528	0.0011425	0.00122549	0.000635415	0.0129073
20	0.00276287	-0.000246659	-0.00177188	0.00164124	0.00596528	0.0010407	0.00161269	0.000758588	0.00660563	0.00291286	0.000301242	0.00303826	0.00532706	0.00352812	-0.000477776	0.00284278	0.00617938	0.00105926	0.00182904	0.00222926	0.0221046	0.00255246	0.00460342	0.00209296	0.0280757	0.00482117	0.000608146	0.0014997	0.0233989	0.00253177	0.00140876	0.000705838	0.0238095	0.0017907	-0.00297377	0.00227767	0.0264589	0.00193079	-0.00249538	0.00254473	0.0249766	0.00191976	0.00460589	-0.000181153	0.0261326	0.00215474	0.00226797	0.000667617	0.0251944
21	0.00698906	0.0013867	-0.00119291	0.00188741	0.0116066	0.00177258	0.00229306	0.00174761	0.0117207	0.00251242	0.00114149	0.00242454	0.011259	0.00409108	-0.000663847	0.00368133	0.0121638	0.00210071	0.00341651	0.0019941	0.041651	0.00406635	0.0049351	0.00237146	0.0495825	0.00769331	0.000798672	0.00324081	0.0454316	0.00586697	0.00201534	0.000258088	0.0468474	0.00397684	-0.0017847	0.00223433	0.0493985	0.00566456	-0.00151475	0.00289436	0.0472413	0.00574915	0.00545217	-0.000638008	0.0477593	0.00411375	0.0022043	0.00129093	0.0464575
22	0.016489	0.00254555	-0.000833645	0.00163977	0.020747	0.00324844	0.00220525	0.00105406	0.0203196	0.00424826	0.000388071	0.00210641	0.0221292	0.0046643	-0.000431225	0.00369202	0.0208723	0.00451475	0.00256856	0.00182825	0.0781177	0.00838932	0.00681488	0.0026333	0.0909713	0.011003	0.00217931	0.00232713	0.0819697	0.0104462	0.0028974	0.00193986	0.0884077	0.00743417	-0.00117285	0.00434157	0.0951073	0.00990646	-0.00100768	0.00359598	0.0862012	0.0077755	0.00425045	-0.000273645	0.0875131	0.00804393	0.0034477	0.00132382	0.0871538
23	0.0320122	0.00421934	0.000182003	0.00322668	0.0366447	0.0046387	0.00298749	0.000271514	0.0380327	0.00519937	0.000199229	0.00126286	0.04356	0.0069157	-0.00027059	0.00433069	0.0421751	0.00579466	0.00341941	0.00241289	0.14519	0.0145682	0.00808115	0.00219539	0.1631	0.0194005	0.00293382	0.00516905	0.155424	0.0172878	0.00456432	0.00234222	0.163588	0.0149052	0.00109374	0.00478883	0.176637	0.0162134	0.000502229	0.00450192	0.161231	0.0140342	0.00775182	0.000909656	0.162277	0.0151424	0.00685786	0.00256766	0.165347
24	0.0601709	0.0056648	0.000801668	0.00295816	0.0679775	0.00536472	0.00423568	0.000870094	0.0689479	0.00870541	0.00261098	0.00267068	0.0806875	0.00954714	0.000273913	0.00498383	0.0779229	0.00791018	0.00310426	0.0028846	0.261293	0.0271954	0.0107635	0.00453748	0.2877	0.0353184	0.00489439	0.00615923	0.277057	0.0329207	0.00757183	0.00390002	0.291124	0.0286478	0.0038891	0.00585274	0.30371	0.0306506	0.00421272	0.0072633	0.283515	0.0261847	0.00987346	0.00309627	0.28632	0.0286937	0.00672348	0.00372121	0.287827
25	0.113438	0.0123937	0.00149058	0.00196871	0.124259	0.0103136	0.00319482	0.00092645	0.127851	0.0140679	0.00223963	0.00264058	0.148516	0.0161738	0.00182848	0.00542305	0.143568	0.0146346	0.00386868	0.00278589	0.435592	0.0507094	0.0162907	0.0070868	0.466114	0.0632987	0.0100322	0.00876708	0.457412	0.0617429	0.0127596	0.00759687	0.476218	0.0560975	0.0101512	0.00839362	0.469797	0.0557173	0.00943458	0.0102159	0.462031	0.0505526	0.0149662	0.00443451	0.462889	0.0533776	0.013899	0.0064313	0.45827
26	0.206674	0.0228917	0.00206955	0.00336291	0.22289	0.0204375	0.00581969	0.00197762	0.231971	0.0234792	0.00452027	0.00441338	0.265477	0.0301116	0.00409856	0.00697027	0.258032	0.0258534	0.00443621	0.00488836	0.649837	0.0970365	0.0248035	0.0125748	0.664432	0.116087	0.0186801	0.0162203	0.664934	0.115584	0.0221528	0.0124597	0.687282	0.104511	0.0208995	0.0152525	0.640263	0.104904	0.0212587	0.0158206	0.662831	0.0951612	0.0266092	0.00812115	0.666905	0.0998131	0.0254464	0.0105618	0.640943
27	0.351697	0.0414927	0.00486873	0.00520509	0.375659	0.0357865	0.0103701	0.00481525	0.391592	0.0415599	0.00894341	0.00617824	0.436298	0.0525726	0.00785375	0.00929439	0.430238	0.0470664	0.00976476	0.00712279	0.853092	0.178084	0.0446844	0.0219443	0.849173	0.211277	0.0352496	0.0256343	0.857094	0.20863	0.0409986	0.0232921	0.884037	0.193652	0.0434502	0.0252199	0.79461	0.191741	0.0442309	0.0280214	0.847595	0.176157	0.0450382	0.0165807	0.854584	0.185234	0.046508	0.0202027	0.807751
28	0.537767	0.0780938	0.00926019	0.00783511	0.568774	0.0666649	0.0146243	0.00742631	0.595798	0.0782408	0.0141847	0.0087198	0.629464	0.0964378	0.0179926	0.0145683	0.63171	0.0868211	0.0190846	0.0146308	1.03454	0.315658	0.0803385	0.0386502	1.00965	0.362598	0.0677417	0.0458265	1.0293	0.362613	0.0754361	0.0440256	1.05189	0.340335	0.0859711	0.0445403	0.927511	0.329604	0.084881	0.0503094	1.01039	0.310991	0.0833228	0.0330758	1.01556	0.322285	0.0839277	0.0353977	0.952415
29	0.722089	0.144775	0.0187864	0.0140368	0.760176	0.121921	0.0268642	0.0126639	0.798111	0.141869	0.0268806	0.0161411	0.810817	0.176926	0.034166	0.0236482	0.823158	0.159544	0.034854	0.025269	1.1941	0.507645	0.146743	0.0721192	1.1523	0.559371	0.128987	0.0825754	1.17885	0.566899	0.139915	0.0812871	1.19996	0.53665	0.163981	0.0814619	1.04628	0.501805	0.160249	0.0932864	1.15529	0.503499	0.149468	0.0629184	1.16026	0.511922	0.157148	0.0661738	1.08144
30	0.887794	0.259435	0.0382834	0.0245438	0.926652	0.219643	0.0480195	0.02722	0.97439	0.25275	0.0502332	0.028137	0.969245	0.310494	0.0666584	0.0412563	0.992921	0.284425	0.0631411	0.0454796	1.32985	0.722316	0.261858	0.133366	1.27639	0.763173	0.236292	0.151886	1.30975	0.775531	0.252775	0.15018	1.32509	0.742696	0.295981	0.148746	1.15272	0.677204	0.27826	0.170862	1.27818	0.711474	0.26501	0.122278	1.28454	0.709957	0.281853	0.122928	1.19392
31	1.0371	0.427816	0.0730111	0.0434097	1.07465	0.374863	0.0866267	0.0486345	1.12593	0.42288	0.0930049	0.0508137	1.11063	0.495556	0.126037	0.0721659	1.14023	0.468081	0.114724	0.0847739	1.44062	0.907067	0.435946	0.241912	1.37815	0.939142	0.40139	0.268509	1.41397	0.957839	0.426686	0.268365	1.42661	0.921201	0.483413	0.265454	1.23707	0.833439	0.430167	0.301267	1.37427	0.898291	0.438134	0.224082	1.37957	0.883366	0.457138	0.22412	1.2873
32	1.17047	0.621244	0.137429	0.0787367	1.2056	0.572786	0.154833	0.0901598	1.26262	0.633446	0.168375	0.095769	1.23594	0.702414	0.230848	0.12975	1.26837	0.682387	0.208269	0.154115	1.53414	1.07161	0.645128	0.407699	1.46651	1.09668	0.607319	0.443237	1.5036	1.11715	0.641091	0.44857	1.51473	1.07978	0.695854	0.439248	1.31484	0.97112	0.586102	0.48743	1.46161	1.0643	0.639535	0.38699	1.46658	1.03554	0.652877	0.383286	1.36907
33	1.29234	0.809665	0.244845	0.143719	1.32116	0.78021	0.270937	0.165248	1.38422	0.844499	0.298381	0.174693	1.34697	0.898952	0.395802	0.232538	1.3852	0.890493	0.361656	0.275192	1.61816	1.22438	0.852775	0.621466	1.54213	1.23963	0.810289	0.658229	1.58355	1.26379	0.854359	0.66348	1.59541	1.22344	0.894064	0.648343	1.38358	1.0983	0.736912	0.69593	1.53521	1.20865	0.839347	0.598011	1.54588	1.17179	0.837037	0.58487	1.44261
34	1.3798	0.967387	0.403607	0.253667	1.40808	0.948659	0.438054	0.290931	1.47626	1.01498	0.485666	0.305074	1.43047	1.05704	0.599607	0.390704	1.46736	1.05963	0.565624	0.455663	1.67515	1.33562	1.01967	0.823578	1.59838	1.34997	0.981275	0.849707	1.6405	1.37473	1.02914	0.8573	1.64337	1.32961	1.05238	0.836994	1.4326	1.19278	0.86341	0.880006	1.58628	1.32171	1.00026	0.797647	1.59528	1.27893	0.986513	0.775754	1.49643
35	1.46158	1.11639	0.588504	0.420285	1.48669	1.10709	0.63142	0.474501	1.55331	1.17325	0.700772	0.497552	1.50828	1.20828	0.8057	0.600949	1.54924	1.21599	0.782407	0.671326	1.72741	1.4397	1.17418	1.00103	1.65581	1.44822	1.13632	1.02414	1.68749	1.47191	1.18954	1.03294	1.69404	1.43033	1.1982	1.00525	1.4817	1.28528	0.984251	1.04356	1.6408	1.4216	1.1462	0.976121	1.64484	1.37186	1.11931	0.94571	1.54468
36	1.52797	1.23927	0.760362	0.612362	1.54706	1.2422	0.800296	0.675236	1.61051	1.30225	0.889413	0.706556	1.56597	1.32933	0.975015	0.801956	1.60602	1.34561	0.965749	0.865023	1.76512	1.51838	1.29387	1.14541	1.68676	1.52334	1.26304	1.16556	1.72842	1.5445	1.31691	1.17519	1.72745	1.50159	1.31559	1.14334	1.51604	1.35444	1.08382	1.18078	1.67693	1.49787	1.26431	1.12555	1.68106	1.4464	1.23087	1.08344	1.58662
37	1.58328	1.34678	0.924685	0.794505	1.59302	1.35692	0.959832	0.863287	1.66128	1.41352	1.05736	0.898724	1.61903	1.43219	1.13326	0.985095	1.65745	1.45497	1.13331	1.04144	1.80015	1.58547	1.4045	1.27644	1.72947	1.59595	1.37446	1.29412	1.76173	1.61505	1.43197	1.30154	1.75788	1.56988	1.41328	1.26669	1.55289	1.42126	1.17481	1.30106	1.70443	1.56699	1.37033	1.25808	1.71624	1.51172	1.32668	1.20728	1.62104
38	1.62729	1.44057	1.07762	0.958614	1.63883	1.4554	1.10344	1.03088	1.70253	1.50505	1.20504	1.06796	1.66153	1.52391	1.26889	1.14683	1.69952	1.54748	1.27578	1.19508	1.82673	1.64802	1.49526	1.38779	1.75569	1.65257	1.4703	1.40086	1.79094	1.6693	1.5213	1.40638	1.78472	1.62662	1.49998	1.37115	1.57664	1.4701	1.2517	1.3989	1.7329	1.62637	1.45388	1.36695	1.73798	1.56726	1.40763	1.31187	1.64968
39	1.67062	1.51866	1.20948	1.10174	1.67575	1.53734	1.2222	1.18111	1.7421	1.58639	1.33165	1.21019	1.69794	1.59634	1.38337	1.28557	1.73338	1.62506	1.39787	1.32468	1.85375	1.69402	1.57016	1.47684	1.78029	1.70174	1.54925	1.49068	1.81448	1.71385	1.59734	1.49362	1.80819	1.67808	1.57336	1.46125	1.60167	1.51843	1.32324	1.4863	1.75378	1.67298	1.52985	1.45789	1.76369	1.61411	1.47745	1.40275	1.67686
40	1.70116	1.58352	1.32317	1.22259	1.70161	1.60516	1.32145	1.30572	1.76912	1.64921	1.42994	1.33207	1.72782	1.66046	1.47816	1.40083	1.76439	1.68664	1.49893	1.43671	1.86922	1.73217	1.63662	1.55479	1.80091	1.74366	1.61271	1.56787	1.83223	1.7516	1.66936	1.57335	1.82656	1.71614	1.63573	1.54574	1.62581	1.5618	1.38674	1.56731	1.7789	1.72447	1.59904	1.5532	1.79051	1.66243	1.55147	1.4955	1.71191
[truncated: 31 more columns]

## Sheet: Results
Threshold = 0.1			Induction				Normalization
Sample	Ct(0.1)	LR eff	E^Ct	No	Sigmoid	Exp (0.35)	dCt	E^Ct	No	Sigmoid	Exp (0.35)
1A	24.75	1.89966	7.89298e+06	1.23103e-08	2.6523e-06	1.86873e-08	1	1	1	1	1
1A 1:10	28.33	1.84838	3.61592e+07	2.63904e-09	1.07313e-07	3.76772e-09	0.0836205	0.218284	0.214377	0.0404605	0.201619
1A 1:50	31.42	1.9378	1.06468e+09	8.94713e-11	2.94727e-09	4.19545e-10	0.00982042	0.00741347	0.007268	0.00111121	0.0224508
1A 1:100	32.33	1.80356	1.90853e+08	5.03725e-10	3.69515e-10	6.80371e-10	0.00522628	0.0413563	0.040919	0.000139319	0.0364082
1B	24.57	1.80984	2.13904e+06	4.45518e-08	2.27228e-06	4.4385e-08	1	1	1	1	1
1B 1:10	28.6	1.8307	3.2424e+07	2.9292e-09	6.28519e-08	3.67657e-09	0.0612138	0.065971	0.0657481	0.0276602	0.0828337
1B 1:50	31.2	1.79403	8.30781e+07	1.16875e-09	2.86695e-09	1.86572e-09	0.0100965	0.0257474	0.0262335	0.0012617	0.0420348
1B 1:100	32.13	1.82718	2.57651e+08	3.78126e-10	5.0366e-10	5.8875e-10	0.00529924	0.0083021	0.00848734	0.000221654	0.0132646
1C	24.53	1.82979	2.73337e+06	3.49846e-08	1.97856e-06	3.68105e-08	1	1	1	1	1
1C 1:10	28.34	1.82742	2.6331e+07	3.6153e-09	6.24862e-08	5.79981e-09	0.0712977	0.103808	0.10334	0.0315816	0.157559
1C 1:50	31.09	1.84418	1.83579e+08	5.30034e-10	1.79772e-09	1.11684e-09	0.0105985	0.0148893	0.0151505	0.000908599	0.0303403
1C 1:100	32.05	1.84257	3.2123e+08	3.04689e-10	3.76851e-10	7.87844e-10	0.00544822	0.00850908	0.00870922	0.000190467	0.0214027
1D	24.28	1.82801	2.29534e+06	4.13944e-08	3.61379e-06	4.21226e-08	1	1	1	1	1
1D 1:10	28.04	1.80621	1.58403e+07	6.22716e-09	1.18424e-07	8.4875e-09	0.073812	0.144905	0.150435	0.0327702	0.201495
1D 1:50	30.56	1.91711	4.34214e+08	2.18858e-10	4.15613e-09	4.30684e-10	0.0128686	0.0052862	0.00528715	0.00115008	0.0102245
1D 1:100	31.48	1.78147	7.84356e+07	1.22695e-09	1.21113e-09	1.47591e-09	0.00680118	0.029264	0.0296405	0.000335142	0.0350385
1E	24.34	1.83031	2.45384e+06	3.8861e-08	2.70153e-06	3.87773e-08	1	1	1	1	1
1E 1:10	28.18	1.83527	2.69819e+07	3.58861e-09	7.97514e-08	5.5779e-09	0.0698304	0.0909437	0.0923449	0.0295208	0.143844
1E 1:50	30.71	1.81487	8.89503e+07	1.08498e-09	3.30467e-09	1.06584e-09	0.0120904	0.0275866	0.0279195	0.00122326	0.0274861
1E 1:100	31.22	1.83072	1.58149e+08	6.08346e-10	1.65769e-09	9.52085e-10	0.00849012	0.015516	0.0156544	0.00061361	0.0245526
2A	22.33	1.87304	1.21899e+06	7.85078e-08	8.36697e-06	1.26667e-07	1	1	1	1	1
2A 1:10	26.04	1.87365	1.26122e+07	7.77879e-09	5.73483e-07	1.7556e-08	0.076415	0.0966514	0.099083	0.0685414	0.138599
2A 1:50	28.3	1.80447	1.79774e+07	5.35824e-09	6.82405e-08	7.54784e-09	0.0159533	0.067807	0.068251	0.00815595	0.0595878
2A 1:100	29.46	1.82918	5.32202e+07	1.79311e-09	1.52686e-08	1.94189e-09	0.00713931	0.0229047	0.0228399	0.00182486	0.0153306
2B	22.13	1.79405	414333	2.34661e-07	1.46199e-05	2.9593e-07	1	1	1	1	1
2B 1:10	25.7	1.81588	4.55538e+06	2.12914e-08	1.01749e-06	2.2272e-08	0.0842021	0.0909545	0.0907328	0.0695967	0.0752611
2B 1:50	28.53	1.90599	9.81382e+07	9.69773e-10	5.50585e-08	1.73133e-09	0.0118415	0.00422193	0.00413266	0.00376601	0.00585046
2B 1:100	29.25	1.8033	3.09012e+07	3.11526e-09	2.40221e-08	4.09376e-09	0.00718897	0.0134083	0.0132756	0.00164312	0.0138335
2C	22.25	1.87209	1.1462e+06	8.47061e-08	1.02886e-05	1.39124e-07	1	1	1	1	1
2C 1:10	25.71	1.88304	1.16582e+07	8.28171e-09	7.24066e-07	1.59341e-08	0.0908733	0.0983169	0.0977699	0.0703753	0.114532
2C 1:50	28.38	1.84761	3.68491e+07	2.5918e-09	5.36734e-08	3.76511e-09	0.0142786	0.0311053	0.0305975	0.00521676	0.0270631
2C 1:100	29.27	1.85974	7.70692e+07	1.24447e-09	1.95397e-08	2.40218e-09	0.00770494	0.0148724	0.0146916	0.00189915	0.0172665
2D	22.15	1.89968	1.48858e+06	6.46086e-08	9.2914e-06	1.57612e-07	1	1	1	1	1
2D 1:10	25.91	1.91838	2.14195e+07	4.65329e-09	6.97208e-07	1.94787e-08	0.073812	0.0694963	0.0720228	0.075038	0.123587
2D 1:50	28.18	1.98625	2.50367e+08	3.80981e-10	6.47515e-08	1.8844e-09	0.0153034	0.00594558	0.00589676	0.00696897	0.0119559
2D 1:100	29.28	1.81435	3.76118e+07	2.55149e-09	2.63648e-08	3.52407e-09	0.00713931	0.0395774	0.0394914	0.00283755	0.0223592
2E	22.06	1.88512	1.18576e+06	8.23799e-08	2.1384e-05	2.2767e-07	1	1	1	1	1
2E 1:10	25.9	1.85355	8.73573e+06	1.11961e-08	1.17121e-06	3.14152e-08	0.0698304	0.135737	0.135908	0.0547705	0.137986
2E 1:50	28.2	1.95653	1.65921e+08	5.76576e-10	2.27557e-07	3.58448e-09	0.01418	0.00714653	0.00699899	0.0106415	0.0157442
2E 1:100	29.09	1.82963	4.28714e+07	2.29365e-09	3.28712e-08	4.19802e-09	0.00765172	0.0276585	0.0278424	0.00153719	0.018439
3A	22.18	1.85821	930042	1.04276e-07	1.09874e-05	1.93315e-07	1	1	1	1	1
3A 1:10	26.06	1.88724	1.54188e+07	6.35258e-09	5.78306e-07	1.73559e-08	0.0679209	0.0603187	0.0609206	0.0526334	0.0897802
3A 1:50	28.25	1.80419	1.73776e+07	5.4825e-09	7.90202e-08	8.52896e-09	0.014885	0.0535196	0.0525766	0.00719188	0.0441194
3A 1:100	29.62	1.942	3.45115e+08	2.76176e-10	1.365e-08	6.7924e-10	0.00575886	0.00269488	0.0026485	0.00124233	0.00351364
3B	22.17	1.83749	720849	1.3531e-07	1.13277e-05	2.14066e-07	1	1	1	1	1
3B 1:10	26	1.86279	1.0574e+07	9.41573e-09	7.29162e-07	2.24104e-08	0.0703162	0.0681716	0.0695866	0.0643698	0.104689
3B 1:50	28.22	1.83165	2.61463e+07	3.71687e-09	9.41472e-08	4.56228e-09	0.0150928	0.0275698	0.0274694	0.00831123	0.0213125
3B 1:100	29.6	1.85075	8.19427e+07	1.16325e-09	1.72109e-08	1.51048e-09	0.00579892	0.00879699	0.00859695	0.00151936	0.00705612
3C	22.16	1.87263	1.09023e+06	8.89323e-08	1.89151e-05	1.76157e-07	1	1	1	1	1
3C 1:10	25.8	1.87642	1.12703e+07	8.52231e-09	1.30665e-06	3.01864e-08	0.0802141	0.0967348	0.0958293	0.0690799	0.171361
3C 1:50	28.35	1.80325	1.81636e+07	5.2078e-09	1.09814e-07	7.0788e-09	0.013697	0.060023	0.0585591	0.0058056	0.0401846
3C 1:100	29.56	1.87793	1.23008e+08	7.78049e-10	1.97774e-08	1.93195e-09	0.00592077	0.00886309	0.00874878	0.00104559	0.0109672
3D	22.14	1.90093	1.5007e+06	6.4296e-08	1.28638e-05	1.6251e-07	1	1	1	1	1
3D 1:10	26.06	1.90933	2.08802e+07	4.65451e-09	7.24812e-07	1.41104e-08	0.0660636	0.0718723	0.0723919	0.0563451	0.0868281
3D 1:50	28.19	1.81349	1.93877e+07	5.02135e-09	1.01121e-07	7.9916e-09	0.0150928	0.0774051	0.0780974	0.00786088	0.0491761
3D 1:100	29.6	1.92641	2.68252e+08	3.57272e-10	1.72732e-08	1.08738e-09	0.00567958	0.00559439	0.00555668	0.00134278	0.00669118
3E	22.23	1.93064	2.24456e+06	4.21673e-08	1.23863e-05	1.14215e-07	1	1	1	1	1
3E 1:10	25.89	1.85592	8.97447e+06	1.08859e-08	9.69032e-07	2.57898e-08	0.0791098	0.250104	0.25816	0.0782339	0.225799
3E 1:50	28.57	1.83082	3.18979e+07	2.98075e-09	8.75133e-08	4.20476e-09	0.0123444	0.070367	0.0706886	0.00706531	0.0368143
3E 1:100	29.44	1.85901	8.46525e+07	1.12252e-09	2.60058e-08	2.06404e-09	0.0067542	0.0265149	0.0266207	0.00209955	0.0180714
4A	21.21	1.90335	848392	1.12895e-07	3.82205e-05	2.70818e-07	1	1	1	1	1
4A 1:10	24.86	1.84159	3.91449e+06	2.49422e-08	2.95257e-06	5.57275e-08	0.07966	0.216731	0.220933	0.077251	0.205775
4A 1:50	27.33	1.86683	2.56632e+07	3.70927e-09	3.86256e-07	7.76354e-09	0.0143779	0.0330587	0.032856	0.010106	0.0286671
4A 1:100	28.44	1.84063	3.4329e+07	2.76793e-09	8.62005e-08	3.84479e-09	0.00666121	0.0247136	0.0245178	0.00225535	0.014197
4B	21.19	1.82395	339509	2.83316e-07	2.7465e-05	2.9788e-07	1	1	1	1	1
4B 1:10	25.15	1.87387	7.23424e+06	1.32784e-08	1.88455e-06	3.53644e-08	0.0642571	0.0469309	0.0468679	0.0686165	0.11872
4B 1:50	27.37	1.85633	2.25465e+07	4.17314e-09	2.20833e-07	5.04627e-09	0.0137922	0.0150581	0.0147296	0.0080405	0.0169406
4B 1:100	28.36	1.90968	9.29022e+07	1.02527e-09	7.77863e-08	1.92026e-09	0.00694408	0.00365448	0.00361883	0.00283219	0.00644643
4C	21.33	1.94341	1.42908e+06	6.70113e-08	2.02615e-05	1.85914e-07	1	1	1	1	1
4C 1:10	25.08	1.85607	5.4496e+06	1.80131e-08	1.60575e-06	3.09212e-08	0.0743254	0.262235	0.268806	0.0792514	0.16632
4C 1:50	27.48	1.89501	4.25345e+07	2.23491e-09	1.77344e-07	3.57357e-09	0.014082	0.0335981	0.0333513	0.00875278	0.0192216
4C 1:100	28.79	2.00509	4.99409e+08	1.94849e-10	5.02475e-08	6.2647e-10	0.00567958	0.00286154	0.00290771	0.00247995	0.00336967
4D	21.31	1.86498	586215	1.60722e-07	2.9293e-05	1.71803e-07	1	1	1	1	1
4D 1:10	25.08	1.86204	5.90634e+06	1.65669e-08	2.60891e-06	3.77492e-08	0.0733022	0.0992518	0.103078	0.0890626	0.219723
4D 1:50	27.39	1.90749	4.80707e+07	1.96343e-09	2.55406e-07	4.58724e-09	0.0147822	0.0121948	0.0122163	0.00871898	0.0267005
4D 1:100	28.53	1.92878	1.37755e+08	6.68135e-10	6.98071e-08	1.05968e-09	0.00670754	0.0042555	0.00415708	0.00238306	0.00616798
4E	21.32	1.94301	1.41355e+06	6.70544e-08	2.10465e-05	1.6174e-07	1	1	1	1	1
4E 1:10	24.92	1.87291	6.18176e+06	1.58569e-08	2.04185e-06	3.87774e-08	0.0824692	0.228664	0.236478	0.097016	0.239752
4E 1:50	27.27	1.92489	5.69798e+07	1.67662e-09	2.71167e-07	5.02876e-09	0.016176	0.0248079	0.0250039	0.0128842	0.0310917
4E 1:100	28.31	1.87261	5.16405e+07	1.86048e-09	9.12894e-08	3.44599e-09	0.00786684	0.0273728	0.0277458	0.0043375	0.0213058
	Ratio					SD
Sample 1	dCt	E^Ct	No	Sigmoid	Exp (0.35)	dCt	E^Ct	No	Sigmoid	Exp (0.35)
1	1	1	1	1	1	0	0	0	0	0
0.1	0.0719549	0.124782	0.125249	0.0323987	0.15747	0.00805996	0.0595635	0.0584832	0.00491256	0.049101
0.02	0.0110949	0.0161846	0.0163717	0.00113097	0.0265073	0.0013233	0.0102328	0.0104623	0.000137671	0.0116011
0.01	0.00625301	0.0205895	0.0206821	0.000300038	0.0261333	0.00140683	0.0143976	0.014205	0.000189433	0.00968705
	% derivation					SD	Stdev
Sample 1	dCt	E^Ct	No	Sigmoid	Exp (0.35)	dCt	E^Ct	No	Sigmoid	Exp (0.35)
1	0	0	0	0	0	0	0	0	0	0
0.1	-28.0451	24.7823	25.2489	-67.6013	57.4702	8.05996	59.5635	58.4832	4.91256	49.101
0.02	-44.5256	-19.0771	-18.1414	-94.3451	32.5366	6.61651	51.1638	52.3117	0.688354	58.0053
0.01	-37.4699	105.895	106.821	-96.9996	161.333	14.0683	143.976	142.05	1.89433	96.8705
	Ratio					SD
Sample 2	dCt	E^Ct	No	Sigmoid	Exp (0.35)	dCt	E^Ct	No	Sigmoid	Exp (0.35)
1	1	1	1	1	1	0	0	0	0	0
0.1	0.0790266	0.0982311	0.0991033	0.0676644	0.117993	0.00845149	0.0239155	0.0232368	0.00762356	0.02595
0.02	0.0143114	0.0232453	0.0231754	0.00694983	0.0240403	0.00156514	0.027239	0.0274306	0.00265629	0.0213219
0.01	0.00736485	0.0236843	0.0236282	0.00194837	0.0174458	0.000287503	0.0106329	0.0106895	0.000517342	0.00326658
	% derivation					SD
Sample 2	dCt	E^Ct	No	Sigmoid	Exp (0.35)	dCt	E^Ct	No	Sigmoid	Exp (0.35)
1	0	0	0	0	0	0	0	0	0	0
0.1	-20.9734	-1.76886	-0.896667	-32.3356	17.9929	8.45149	23.9155	23.2368	7.62356	25.95
0.02	-28.4431	16.2263	15.8769	-65.2509	20.2015	7.82568	136.195	137.153	13.2814	106.609
0.01	-26.3515	136.843	136.282	-80.5163	74.4578	2.87503	106.329	106.895	5.17342	32.6658
	Ratio					SD
Sample 3	dCt	E^Ct	No	Sigmoid	Exp (0.35)	dCt	E^Ct	No	Sigmoid	Exp (0.35)
1	1	1	1	1	1	0	0	0	0	0
0.1	0.0727249	0.10944	0.111378	0.0641324	0.135691	0.00652127	0.0798048	0.0830647	0.0102012	0.060927
0.02	0.0142224	0.0577769	0.0574782	0.00724698	0.0383214	0.00119969	0.0192316	0.0195281	0.000951725	0.0105651
0.01	0.00598247	0.0104929	0.0104343	0.00144992	0.00925992	0.000440114	0.00931454	0.00938918	0.00040153	0.0055909
	% derivation					SD
Sample 3	dCt	E^Ct	No	Sigmoid	Exp (0.35)	dCt	E^Ct	No	Sigmoid	Exp (0.35)
1	0	0	0	0	0	0	0	0	0	0
0.1	-27.2751	9.44034	11.3776	-35.8676	35.6915	6.52127	79.8048	83.0647	10.2012	60.927
0.02	-28.8882	188.885	187.391	-63.7651	91.6068	5.99845	96.1579	97.6405	4.75862	52.8257
0.01	-40.1753	4.92855	4.34328	-85.5008	-7.40082	4.40114	93.1454	93.8918	4.0153	55.909
	Ratio					SD
Sample 4	dCt	E^Ct	No	Sigmoid	Exp (0.35)	dCt	E^Ct	No	Sigmoid	Exp (0.35)
1	1	1	1	1	1	0	0	0	0	0
0.1	0.0748028	0.170763	0.175233	0.0822395	0.190058	0.00700104	0.0925757	0.0952358	0.0110034	0.0480862
0.02	0.0146421	0.0237435	0.0236314	0.00970048	0.0245243	0.000932501	0.00992253	0.00988684	0.00193115	0.0061372
0.01	0.00677185	0.0125716	0.0125894	0.00285761	0.0102974	0.000780721	0.0123436	0.0124229	0.000854587	0.00735301
	% derivation					SD
Sample 4	dCt	E^Ct	No	Sigmoid	Exp (0.35)	dCt	E^Ct	No	Sigmoid	Exp (0.35)
1	0	0	0	0	0	0	0	0	0	0
0.1	-25.1972	70.7626	75.2327	-17.7605	90.0581	7.00104	92.5757	95.2358	11.0034	48.0862
0.02	-26.7896	18.7177	18.157	-51.4976	22.6215	4.66251	49.6127	49.4342	9.65573	30.686
0.01	-32.2815	25.7159	25.8943	-71.4239	2.97371	7.80721	123.436	124.229	8.54587	73.5301
Summary	Ratio					SD					Relative error
All samples	dCt	E^Ct	No	Sigmoid	Exp (0.35)	dCt	E^Ct	No	Sigmoid	Exp (0.35)	dCt	E^Ct	No	Sigmoid	Exp (0.35)
1	1	1	1	1	1	0	0	0	0	0	0	0	0	0	0
0.1	0.0746273	0.125804	0.127741	0.0616087	0.150303	0.00316992	0.0318871	0.0334143	0.0209912	0.0310337	4.24767	25.3466	26.1579	34.0718	20.6474
0.02	0.0135677	0.0302376	0.0301642	0.00625707	0.0283483	0.00165839	0.0186812	0.0185095	0.0036329	0.00673383	12.2231	61.7816	61.3626	58.0607	23.7539
0.01	0.00659304	0.0168345	0.0168335	0.00163899	0.0157841	0.000609942	0.00630894	0.006323	0.00106604	0.00780035	9.2513	37.4761	37.562	65.0424	49.4191
Summary	% derivation					SD
All samples	dCt	E^Ct	No	Sigmoid	Exp (0.35)	dCt	E^Ct	No	Sigmoid	Exp (0.35)
1	0	0	0	0	0	0	0	0	0	0
0.1	-25.3727	25.8041	27.7406	-38.3913	50.3032	3.16992	31.8871	33.4143	20.9912	31.0337
0.02	-32.1616	51.1879	50.8209	-68.7147	41.7416	8.29197	93.4062	92.5477	18.1645	33.6691
0.01	-34.0696	68.3455	68.3351	-83.6101	57.8409	6.09942	63.0894	63.23	10.6604	78.0035
