# Supplementary material for: Statistical significance of quantitative PCR
Source: BMC Bioinformatics. 2007 Apr 20;8:131. doi: 10.1186/1471-2105-8-131 (PMC1868764; doi:10.1186/1471-2105-8-131)
Supplement: Additional file 2 — Complete set of data and macro. Excel file containing all raw qPCR data and the macro used into the present article. [file 1471-2105-8-131-S2.ZIP › Perl.xls]

## Sheet: Perl 250602 results
Well	Reporter	Type	Baseline StdDev	deltaRn	Ct	Quantity	Replicate	Qty Mean	Qty StdDev	IPC	Sample Name
1	SYBR	UNKN	0.0011327	0.80244	23.49	-1		0	0	+	1A
2	SYBR	UNKN	0.00027822	0.73432	27.37	-1		0	0	+	1A 1:10
3	SYBR	UNKN	0.00081756	0.038004	40	-1		0	0	-	1A 1:50
4	SYBR	UNKN	0.0006316	0.074983	39.14	-1		0	0	+	1A 1:100
5	SYBR	UNKN	0.00053279	0.83337	23.4	-1		0	0	+	1B
6	SYBR	UNKN	0.00051314	0.7227	27.67	-1		0	0	+	1B 1:10
7	SYBR	UNKN	0.00066261	0.58207	31.17	-1		0	0	+	1B 1:50
8	SYBR	UNKN	0.00068948	0.76988	23.96	-1		0	0	+	1B 1:100
9	SYBR	UNKN	0.00054559	0.011812	40	-1		0	0	-	1C
10	SYBR	UNKN	0.00064587	1.01	27.31	-1		0	0	+	1C 1:10
11	SYBR	UNKN	0.00060064	0.65453	30.5	-1		0	0	+	1C 1:50
12	SYBR	UNKN	0.00045394	0.58163	31.39	-1		0	0	+	1C 1:100
13	SYBR	UNKN	0.00092914	0.81045	23.04	-1		0	0	+	1D
14	SYBR	UNKN	0.00023942	0.71815	26.97	-1		0	0	+	1D 1:10
15	SYBR	UNKN	0.00062182	0.63602	30.17	-1		0	0	+	1D 1:50
16	SYBR	UNKN	0.00055787	0.56946	31.13	-1		0	0	+	1D 1:100
17	SYBR	UNKN	0.00071293	0.81887	23.03	-1		0	0	+	1E
18	SYBR	UNKN	0.00046861	0.76335	27.08	-1		0	0	+	1E 1:10
19	SYBR	UNKN	0.00062729	0.66162	30.25	-1		0	0	+	1E 1:50
20	SYBR	UNKN	0.00062528	0.54833	31.4	-1		0	0	+	1E 1:100
21	SYBR	UNKN	0.00064092	0.824	22.34	-1		0	0	+	2A
22	SYBR	UNKN	0.0006607	0.73189	26.59	-1		0	0	+	2A 1:10
23	SYBR	UNKN	0.00058205	0.66768	29.42	-1		0	0	+	2A 1:50
24	SYBR	UNKN	0.00046041	0.6426	30.54	-1		0	0	+	2A 1:100
25	SYBR	UNKN	0.00069706	0.80528	22	-1		0	0	+	2B
26	SYBR	UNKN	0.000482	0.73384	25.78	-1		0	0	+	2B 1:10
27	SYBR	UNKN	0.00073539	0.71116	28.48	-1		0	0	+	2B 1:50
28	SYBR	UNKN	0.00086278	0.56556	30.64	-1		0	0	+	2B 1:100
29	SYBR	UNKN	0.00054235	0.79465	22.2	-1		0	0	+	2C
30	SYBR	UNKN	0.00090712	0.74699	26.54	-1		0	0	+	2C 1:10
31	SYBR	UNKN	0.00058978	0.68301	29.22	-1		0	0	+	2C 1:50
32	SYBR	UNKN	0.00070057	0.63212	30.81	-1		0	0	+	2C 1:100
33	SYBR	UNKN	0.00031851	0.8043	22.18	-1		0	0	+	2D
34	SYBR	UNKN	0.00044393	0.72108	26.19	-1		0	0	+	2D 1:10
35	SYBR	UNKN	0.00041708	0.70634	29.04	-1		0	0	+	2D 1:50
36	SYBR	UNKN	0.00063363	0.64062	30.04	-1		0	0	+	2D 1:100
37	SYBR	UNKN	0.0006538	0.77507	21.65	-1		0	0	+	2E
38	SYBR	UNKN	0.00035117	0.73336	25.67	-1		0	0	+	2E 1:10
39	SYBR	UNKN	0.00078483	0.67078	28.88	-1		0	0	+	2E 1:50
40	SYBR	UNKN	0.00081077	0.64711	29.73	-1		0	0	+	2E 1:100
41	SYBR	UNKN	0.00062365	0.82041	22.19	-1		0	0	+	3A
42	SYBR	UNKN	0.00053977	0.76279	26.16	-1		0	0	+	3A 1:10
43	SYBR	UNKN	0.00089626	0.68521	29.09	-1		0	0	+	3A 1:50
44	SYBR	UNKN	0.00047943	0.63757	30.29	-1		0	0	+	3A 1:100
45	SYBR	UNKN	0.00064118	0.77824	22.51	-1		0	0	+	3B
46	SYBR	UNKN	0.00036005	0.76071	25.98	-1		0	0	+	3B 1:10
47	SYBR	UNKN	0.0006712	0.70937	28.5	-1		0	0	+	3B 1:50
48	SYBR	UNKN	0.0007081	0.57892	31.81	-1		0	0	+	3B 1:100
49	SYBR	UNKN	0.00059114	0.78767	21.66	-1		0	0	+	3C
50	SYBR	UNKN	0.00073046	0.77166	25.42	-1		0	0	+	3C 1:10
51	SYBR	UNKN	0.00083086	0.6937	28.44	-1		0	0	+	3C 1:50
52	SYBR	UNKN	0.00095064	0.66727	29.59	-1		0	0	+	3C 1:100
53	SYBR	UNKN	0.00033316	0.79743	22.1	-1		0	0	+	3D
54	SYBR	UNKN	0.00073687	0.75686	26.02	-1		0	0	+	3D 1:10
55	SYBR	UNKN	0.00064207	0.6987	28.96	-1		0	0	+	3D 1:50
56	SYBR	UNKN	0.0012706	0.68019	29.72	-1		0	0	+	3D 1:100
57	SYBR	UNKN	0.0011577	0.77083	22.39	-1		0	0	+	3E
58	SYBR	UNKN	0.00054842	0.72327	26.08	-1		0	0	+	3E 1:10
59	SYBR	UNKN	0.0011992	0.70559	28.85	-1		0	0	+	3E 1:50
60	SYBR	UNKN	0.0012246	0.64835	30.33	-1		0	0	+	3E 1:100
61	SYBR	UNKN	0.001167	0.77807	22.21	-1		0	0	+	4A
62	SYBR	UNKN	0.00059127	0.74966	26.17	-1		0	0	+	4A 1:10
63	SYBR	UNKN	0.00063104	0.67601	29.26	-1		0	0	+	4A 1:50
64	SYBR	UNKN	0.0010369	0.62977	30.23	-1		0	0	+	4A 1:100
65	SYBR	UNKN	0.0011421	0.78146	22.57	-1		0	0	+	4B
66	SYBR	UNKN	0.00097853	0.76378	26.78	-1		0	0	+	4B 1:10
67	SYBR	UNKN	0.00055646	0.68593	29.44	-1		0	0	+	4B 1:50
68	SYBR	UNKN	0.00030306	0.63129	30.63	-1		0	0	+	4B 1:100
69	SYBR	UNKN	0.00012345	0.79578	22.7	-1		0	0	+	4C
70	SYBR	UNKN	0.00064479	0.74153	26.73	-1		0	0	+	4C 1:10
71	SYBR	UNKN	0.00053082	0.66235	29.41	-1		0	0	+	4C 1:50
72	SYBR	UNKN	0.00064797	0.58149	31.02	-1		0	0	+	4C 1:100
73	SYBR	UNKN	0.00090305	0.77434	22.28	-1		0	0	+	4D
74	SYBR	UNKN	0.00057145	0.74522	26.16	-1		0	0	+	4D 1:10
75	SYBR	UNKN	0.0010222	0.68011	28.97	-1		0	0	+	4D 1:50
76	SYBR	UNKN	0.00038539	0.62505	30.85	-1		0	0	+	4D 1:100
77	SYBR	UNKN	0.00067513	0.7735	22.7	-1		0	0	+	4E
78	SYBR	UNKN	0.00047154	0.7343	26.79	-1		0	0	+	4E 1:10
79	SYBR	UNKN	0.00046325	0.68292	29.34	-1		0	0	+	4E 1:50
80	SYBR	UNKN	0.0011747	0.57543	31.98	-1		0	0	+	4E 1:100
81	SYBR	NTC	0.001093	-0.0077483	40	0	NTC	0	0	-	PERL
82	SYBR	NTC	0.00053313	0.011018	40	0	NTC	0	0	-	PERL
83	SYBR	NTC	0.00075169	-0.0047344	40	0	NTC	0	0	-	PERL
Slope	0	cycles/log decade
Intercept	0	cycles
R^2	0
Fit StdDev	0
Threshold detection parameters:
Baseline start	3
Baseline stop	10
Avg. std. dev.	0.000674
Multiplier	10
Threshold	0.05	(Adjusted Manually)

## Sheet: Clipped
		Cycle No.	1.SYBR	2.SYBR	3.SYBR	4.SYBR	5.SYBR	6.SYBR	7.SYBR	8.SYBR	9.SYBR	10.SYBR	11.SYBR	12.SYBR	13.SYBR	14.SYBR	15.SYBR	16.SYBR	17.SYBR	18.SYBR	19.SYBR	20.SYBR	21.SYBR	22.SYBR	23.SYBR	24.SYBR	25.SYBR	26.SYBR	27.SYBR	28.SYBR	29.SYBR	30.SYBR	31.SYBR	32.SYBR	33.SYBR	34.SYBR	35.SYBR	36.SYBR	37.SYBR	38.SYBR	39.SYBR	40.SYBR	41.SYBR	42.SYBR	43.SYBR	44.SYBR	45.SYBR	46.SYBR	47.SYBR
		1	-0.00140302	-0.00120139	-0.00275676	-0.00043422	-0.00319579	-0.00449544	7.95349e-05	-0.0026394	-0.00146301	-0.000186458	-0.00133643	-0.000883937	0.00122495	0.000625178	0.000279933	0.000297591	-0.00166006	-0.000612989	-0.000220493	0.00029631	7.83056e-05	0.000567928	0.00095956	0.000461504	0.00161599	-0.000264063	-0.00216548	0.000571951	-0.000181183	0.000492618	-0.000281006	0.00157559	-0.000116378	-0.000473633	-0.00352161	0.00020124	0.00104789	-0.000474498	0.000152215	-2.57194e-05	-0.000351384	0.000908419	-0.000123724	-7.2673e-05	0.00225826	-0.000216544	-3.01898e-05
		2	-0.00128324	-0.00113748	-0.00127031	-0.000387564	-0.000781789	-0.00301109	0.00108351	-0.00220923	-0.00264211	-3.82215e-05	-0.00182062	-0.000711709	-8.44598e-05	0.000161335	0.000224501	-0.00100578	-0.00189844	-0.000593126	-0.000985265	-0.000455782	-0.000414863	0.000254333	3.44217e-05	-0.000113174	0.00187242	-0.00163111	-0.00050889	0.000740588	-0.000548333	0.00055638	0.00106087	0.000480443	-5.17815e-05	0.000273794	-0.00145188	-3.55244e-05	0.00185356	-0.000668049	0.000154793	0.000181094	0.00147594	5.12451e-05	0.00144412	0.00106335	0.00103857	-0.00104508	-0.000534922
		3	-0.00111115	0.000156298	-0.000786275	-8.8349e-05	-0.00035879	-0.000446647	-0.000725895	-0.000425965	0.000444919	0.00019002	-0.000870168	-0.000434861	0.000175223	4.28855e-05	0.000582784	-0.00101052	-0.00107478	0.000602171	0.00067018	0.000819623	0.000395387	-0.000169292	-0.00056538	0.000423208	0.00048311	-0.000110075	-0.00015305	0.000314221	-0.000631049	0.00039883	0.000632897	-9.21041e-05	0.00034523	-0.000105813	-0.000605136	-0.000943154	5.02318e-05	-0.000205278	-0.000996217	-0.000506848	0.000510231	-0.000703245	0.000919059	0.000462085	0.00107025	-9.74238e-05	-0.000479117
		4	0.000985444	-0.000310987	-0.000821158	-0.000885725	0.000275746	-0.000445932	0.000925444	0.000750661	-2.38866e-05	0.000607207	8.53985e-05	0.000183508	-0.000897765	-0.000315309	-0.000493854	0.000382408	-3.86387e-05	-0.000380516	0.000365645	-0.000768527	-0.000749052	0.000111043	-8.55774e-05	-0.000500426	0.000147373	0.000717819	-0.000714287	0.000906363	0.00039196	0.000159591	-0.000840187	0.00023286	0.000266999	-0.000714451	0.000183135	0.000370189	0.00101104	0.000509843	-0.000193685	0.000433609	-0.000267237	0.000355691	5.70715e-05	-0.000416741	-8.09431e-05	-0.000234768	3.00854e-05
		5	-0.0011417	-0.000196129	0.00125451	0.000983596	-1.05947e-05	0.000523612	-1.94386e-05	-0.00115104	-0.000322655	-0.000365078	0.00101854	-7.1153e-05	0.00168841	0.000299886	-0.00104977	0.000326529	0.00106634	-0.000162303	-0.0010436	-0.000780225	0.000966445	-0.000473276	0.000639915	5.42998e-05	0.000346273	-0.000537738	0.000174209	-0.00158705	0.00082159	-6.96927e-05	0.000691801	-0.00074093	-0.000521213	0.00038816	7.06315e-06	0.000969932	-0.00048475	0.000146627	0.00139762	-1.2666e-05	0.000139251	6.93202e-05	0.000102863	-0.00074704	-0.000567764	-0.000182629	0.000961631
		6	0.000250265	0.000529051	0.000329897	0.000543535	0.000812083	0.000232086	-7.33137e-05	0.000577792	-0.000771567	-0.000551179	0.000365496	0.000790939	-0.00128531	-5.34207e-05	0.000290826	0.000764564	0.000513226	-0.000250652	-0.000309914	0.000217155	-0.000828594	0.00027968	0.000527054	2.1115e-05	-0.00159249	0.000120789	0.000549257	0.000427678	-0.000309512	0.000766411	-0.000223845	0.00073801	-0.000154823	0.000461638	0.000352636	-0.000159159	-0.000225648	-0.000712216	0.000711367	-0.000360548	-0.000545129	0.0010557	-0.00105421	0.000334337	-0.000778571	0.000490502	0.000466436
		7	0.00171861	-0.000239655	0.000859514	-0.000371039	-0.000283659	0.000890181	-0.000306226	0.000454366	0.000268787	0.00015749	0.000176117	-0.000492409	0.000119358	0.000169709	0.000779271	-8.43108e-05	0.000302255	0.00035961	-0.000657365	0.000706583	0.000410885	0.00113982	-0.000693366	0.000460386	-1.04457e-05	-5.08428e-05	0.0014047	-0.000117391	-0.000539407	-0.00135714	-0.000789761	-0.000182211	-0.000206992	0.000587657	0.000727728	-0.000363514	-0.000552297	7.51913e-05	-6.25849e-06	0.00109936	1.60486e-05	-0.000257492	-0.00165331	0.00046216	-0.000119924	6.07967e-06	-0.000551388
		8	0.000914365	0.000176325	0.000122443	0.000317872	-0.000937447	3.22312e-05	0.000864096	0.000575438	0.0007862	-0.000272393	-0.000498846	0.00013192	-0.00010711	9.05693e-05	0.000426084	0.000202	0.000197947	-0.000356883	0.000721767	0.000151843	-0.000433788	-0.00105646	0.000368789	-0.000754029	0.000333965	-0.000768706	-0.00093326	-0.000937834	0.000149846	-0.00115547	7.19726e-06	-0.000328168	-3.23355e-05	-0.000104919	-0.000149787	0.000527874	-0.000686869	0.000147432	-0.000482872	0.000351131	0.000262797	-0.000355273	0.000690892	-5.61774e-05	-0.000364363	0.000406027	-0.00059104
		9	-0.000411809	2.563e-06	1.56313e-05	-0.000682131	0.000387534	-0.000478983	-0.000890426	-0.000592187	-0.00065054	-0.000870883	-0.000506923	0.000348061	0.000715196	-0.000384331	-0.000220791	-6.28978e-05	-0.000932232	-0.000482768	0.000101298	-0.000516817	-0.000156239	0.000460461	0.000505045	-0.000189006	-0.000263646	0.000359029	-5.87553e-05	0.000814468	0.000514433	-8.38339e-05	0.000401974	0.00120337	-0.000107482	-0.000313237	-0.000192314	0.000202701	-6.09606e-05	-2.70605e-05	-0.000713319	-0.00154856	-0.00105751	-0.000297964	0.000505135	0.000389621	3.59118e-05	0.000211611	-0.000664711
		10	-0.001204	-0.000117451	-0.000974491	0.000182197	0.000115111	-0.000306472	0.000225797	-0.000189066	0.000268668	0.00110485	0.000230238	-0.00045608	-0.000408053	0.00014998	-0.000314549	-0.000517815	-3.41982e-05	0.000671446	0.000152007	0.000170454	0.000395	-0.000291824	-0.000696674	0.000484467	0.000555962	0.000269711	-0.000268832	0.000179484	-0.000397816	0.0013414	0.000119924	-0.000830784	0.000410616	-0.000199094	-0.00032334	-0.000604853	0.000949234	6.54161e-05	0.000283405	0.000544488	0.000941619	0.000133202	0.000432566	-0.000428244	0.000805497	-0.000599355	0.000828028
		11	-0.00151274	-0.000266388	1.41412e-05	0.000135139	0.00131762	-0.00218485	-0.000223711	6.1512e-05	-0.000211567	-0.000323042	0.000411525	0.00132962	-0.00201361	-0.000849664	-0.000506669	0.000355542	0.00116138	0.00085856	0.0013132	4.21703e-05	0.000251874	0.000665516	0.000867099	0.000125438	0.000463903	0.000465468	0.00158352	0.000268966	-0.000427604	-0.000214249	0.000242218	2.15769e-05	-0.00154382	-0.000352114	-0.00264089	-0.00116701	-0.000396639	0.000348166	-0.00223976	0.00124179	-0.000502035	-0.00138658	0.00214683	-0.00135271	2.02805e-05	0.000352174	0.000808209
		12	-0.000882804	0.00100858	-0.00082016	0.000107199	0.00321725	-0.000100285	0.000701979	3.01451e-05	0.0022095	0.000250265	0.000991359	0.000927761	-0.00114118	-0.000528261	-0.000992805	0.000741646	0.000601023	0.00192669	0.00134574	0.00084278	0.000945657	-8.8349e-05	0.00247644	0.000878245	0.00247887	0.00218895	0.000955522	0.001533	-0.00020802	-0.00132789	0.000686988	-0.000556648	2.78056e-05	-0.000751153	-0.000643298	-0.00185725	-0.00104177	-0.000455096	-0.00280184	0.00125104	0.00100528	0.000201017	0.00169657	-0.00198741	-0.000650063	-6.9499e-05	0.00101075
		13	-0.000648961	0.000248641	-0.000589132	-0.000718236	0.00288722	-0.00127594	5.34654e-05	0.000306442	0.00150494	-0.000137776	0.000483677	0.00185697	-0.00273413	-0.000582904	-0.000771567	0.0013503	0.00132145	0.000967368	0.00246322	-0.000397116	0.000689149	-9.64254e-05	0.00147405	0.000464827	0.00256376	0.00235273	0.00018172	-0.000133529	0.00117546	-0.00197165	0.00117123	-0.00203115	-0.00163733	7.87377e-05	-0.00280367	8.54433e-05	0.00034228	-0.00150499	-0.00268425	0.00130172	0.000734478	-0.00170958	0.00184074	-0.00116639	-0.00188272	-0.000729069	0.00117557
		14	0.000562012	0.000484019	-0.000464618	0.00055033	0.00416276	-0.000657499	0.0012939	-0.000711441	0.0019528	-0.00162423	-0.000107482	0.00080727	-0.00228648	4.09186e-05	-0.0014164	-0.000205934	0.00194883	0.00210881	0.000818044	-0.00086911	0.00168099	-0.00060311	0.00247922	-0.000687242	0.0024716	0.00142661	0.00246161	0.000848517	0.000601992	-0.00109436	-0.000634029	-0.000990376	-4.60148e-05	-0.00108525	-0.0016273	0.000823811	-0.000681087	-0.000657663	-0.00547141	0.00153845	0.000572473	-0.000918448	0.00151709	-0.000472054	-0.00298333	-8.50856e-05	0.000587299
		15	0.0017917	0.00274128	0.00235078	0.0019024	0.00445613	-0.000442356	0.001601	0.000370279	0.00138634	-0.000704035	-0.000123531	0.0024533	-0.000764787	0.000636607	-0.000156045	0.00247535	0.00345564	0.00354347	0.00186886	-0.000334293	0.0018739	0.000297666	0.00446677	0.000913829	0.00351407	0.00229727	0.00367361	0.00170992	0.00119732	-0.002014	0.000797734	-0.00123645	-0.000419036	-2.5481e-06	-0.000759765	-0.000568897	0.00030084	-0.00107274	-0.00564255	0.000651851	0.00200753	-0.00103958	0.00107707	-0.00138593	-0.0025627	-0.00127053	0.00301956
		16	0.00225705	0.00337154	0.00148457	0.00122172	0.00527254	0.00107208	0.00124447	0.00130463	0.00276205	-0.00141184	0.00103943	0.00428717	0.000278518	0.00144073	0.00025636	0.00238436	0.00284287	0.00353736	0.00298096	0.000117675	0.00342838	0.0017484	0.00433654	0.000793576	0.00397803	0.00294991	0.00298031	0.000762209	0.0022402	-0.00176446	3.75956e-05	-0.000792399	0.00124905	-0.000488996	0.000238746	0.000996262	-0.000743285	-0.000520438	-0.00659102	0.00160618	0.00302672	-0.000407592	0.00337034	-0.00164081	-0.00186406	-0.00105825	0.00226329
		17	0.00249255	0.00313662	0.00305405	0.00092341	0.00706214	0.00254975	0.00234789	0.00334008	0.00256278	-0.0021136	-0.000399143	0.0022198	-0.000371486	0.000943571	0.000621289	0.00357751	0.0045816	0.00306082	0.00188412	1.63913e-05	0.00308292	0.000251189	0.00352378	0.000505701	0.00515491	0.00378734	0.00407022	0.00051795	0.00318478	-0.00200932	-0.00100507	0.000430226	0.00225759	0.00100289	0.000924438	0.000148326	0.0009377	0.00115015	-0.00522588	0.00319266	0.00481136	0.000142828	0.0039947	-0.00087373	-0.000899538	0.000536755	0.00251336
		18	0.00569655	0.00393002	0.00380993	0.00141071	0.00717451	0.00208411	0.00224096	0.00404771	0.00284345	0.000532538	-0.000486314	0.00304008	0.00154392	0.00147069	0.000314698	0.00337191	0.00719339	0.00412069	0.00316577	0.000198275	0.00461076	0.000979081	0.00523233	0.00101134	0.00743638	0.00232838	0.00317542	0.00185055	0.00587408	-0.00204323	-0.000319421	-0.000452057	0.0034523	0.00100461	0.00318184	0.000572935	0.00532573	0.000664428	-0.00561316	0.00170232	0.00667815	0.0010446	0.00284058	-0.000594437	0.00070262	0.000587046	0.00375235
		19	0.00542514	0.00349867	0.00543672	0.00127727	0.00989322	0.00165689	0.0027212	0.00467029	0.00401212	-0.00155228	0.000823244	0.000918463	0.00353141	0.00216503	-0.00049001	0.00433934	0.00902745	0.0039373	0.00264636	0.00118969	0.00841017	0.00108187	0.00414948	0.00122079	0.00894474	0.00421895	0.00286607	0.000953808	0.00883792	-0.00164411	0.0014827	-0.000976667	0.00799426	0.000605315	0.0034748	0.00102593	0.00894074	0.00129814	-0.00459742	0.00200623	0.00987589	0.00136463	0.00328864	-0.000941351	0.00402543	0.00128123	0.00353834
		20	0.00883082	0.00569651	0.0047908	0.00185138	0.0122529	0.00293089	0.00136237	0.00642806	0.00391841	0.000295177	0.000188127	0.000394121	0.00743465	0.00179444	0.00119956	0.00322035	0.0112934	0.00386128	0.00315948	0.00031212	0.0144906	0.00134493	0.00346573	0.00228673	0.0149307	0.00556487	0.00334124	0.00120911	0.0149206	-0.0011185	0.00043577	0.000501364	0.0137182	0.00186436	0.00360109	0.000832751	0.0161546	0.00238182	-0.00475129	0.00249375	0.014524	6.72936e-05	0.00539754	-0.000489101	0.00822309	0.00190611	0.00409381
		21	0.0128378	0.00643584	0.00320949	0.00102061	0.0170733	0.00383384	0.00273357	0.011323	0.00346144	0.000223428	0.000354275	0.0011912	0.0130633	0.00239195	0.00188209	0.0051824	0.0169613	0.00610988	0.00249633	0.000785276	0.0240153	0.00184107	0.00332511	0.000999451	0.0264155	0.00663795	0.00566782	0.00127336	0.0249613	-0.00254156	0.000257611	-0.000434801	0.0247141	0.00138913	0.00431627	0.00083375	0.032196	0.00365674	-0.00415462	0.00349394	0.0255395	0.00258786	0.00574617	-0.00223719	0.017603	0.00326584	0.00389567
		22	0.0233253	0.00604457	0.00297719	0.000479505	0.0264852	0.00231323	0.00246421	0.0187141	0.00492468	0.00135496	0.000328109	0.00110875	0.0253879	0.00371115	0.00174619	0.00369018	0.0301117	0.00725284	0.0032727	-2.95937e-05	0.0403088	0.00260864	0.00390884	0.00104144	0.0498636	0.00994031	0.0052525	0.00115351	0.0439547	-0.000179172	0.00092341	-0.000479177	0.0442405	0.00343743	0.00434114	0.000304967	0.0597976	0.00675699	-0.00530469	0.00315435	0.0440659	0.00351687	0.00534582	-0.00127013	0.0352207	0.00454156	0.00441794
		23	0.0367273	0.00879586	0.0046702	-0.00015378	0.0399765	0.00517134	0.00222863	0.0323952	0.0042506	0.00261103	-0.000109449	-0.000164643	0.0485665	0.00494908	0.00138147	0.00417945	0.0490848	0.00976093	0.00389113	-0.00117777	0.0691138	0.00753187	0.00688265	0.00140978	0.0853363	0.013477	0.00450964	0.00161402	0.0743239	0.00361893	0.00183654	-0.000534892	0.0761712	0.00787565	0.00406781	0.000626057	0.102767	0.0109519	-0.00449041	0.00267817	0.0752732	0.00648706	0.00767289	-0.00110203	0.0644332	0.00851078	0.00516127
		24	0.0638056	0.0113397	0.00443418	0.00143567	0.0650611	0.00706065	0.00244409	0.0506531	0.00447161	0.00618228	0.00143212	-0.000355944	0.0836342	0.00941385	0.0023137	0.00553194	0.0829523	0.0134609	0.00239459	-0.000924066	0.113979	0.0111826	0.00564633	0.0018363	0.141486	0.0197874	0.00561431	0.00328359	0.124366	0.00779279	0.00280671	-6.98566e-05	0.129181	0.012412	0.00474097	0.00232151	0.167079	0.0187531	-0.00449675	0.00346956	0.128096	0.0144633	0.00767586	-0.00179826	0.11249	0.0157318	0.00717391
		25	0.10505	0.0156442	0.00345799	0.000556633	0.105248	0.0121016	0.00359788	0.0868747	0.00399193	0.0119635	0.00155805	0.0013752	0.139115	0.0165593	0.00284304	0.0072917	0.133691	0.0188242	0.00398873	0.00112188	0.181134	0.020082	0.008084	0.00381967	0.21699	0.0337578	0.0100553	0.00384602	0.193522	0.0172404	0.00473003	-9.37879e-05	0.202023	0.0241959	0.00480933	0.00304566	0.243242	0.0327273	-0.00301778	0.00577383	0.200407	0.0239534	0.00845555	-0.00022535	0.178633	0.0286374	0.00899747
		26	0.165491	0.0250026	0.00420214	0.000609681	0.166799	0.0204257	0.00388174	0.138487	0.00479274	0.0228595	0.00198063	0.00143391	0.217898	0.0297422	0.00372903	0.00744313	0.206356	0.0302707	0.006704	0.00131996	0.260795	0.0346525	0.010466	0.00449584	0.297648	0.0546763	0.0141076	0.00440474	0.276604	0.0350104	0.00683148	0.00201373	0.284529	0.0434986	0.00899342	0.00584576	0.317026	0.0586115	0.00158961	0.00826299	0.28687	0.0445049	0.0124504	-0.000460595	0.258872	0.0504988	0.0141449
		27	0.244392	0.0409607	0.0035748	0.00128831	0.243897	0.0344432	0.00761746	0.203887	0.00423418	0.0400188	0.00506824	0.00430445	0.296771	0.0505477	0.00669143	0.0101555	0.286946	0.0471983	0.0100347	0.00306852	0.340061	0.0607798	0.0152844	0.00729777	0.366669	0.0901679	0.0232343	0.00611408	0.351392	0.0628933	0.0145702	0.00298099	0.35894	0.0772424	0.014838	0.00835002	0.379925	0.101271	0.00962158	0.0131738	0.364177	0.0788561	0.0164248	0.00321236	0.33412	0.0870971	0.0231027
		28	0.326649	0.0655784	0.00562024	0.00248207	0.326106	0.0576046	0.0109174	0.280149	0.0067493	0.0726108	0.0109689	0.00735326	0.372326	0.0898206	0.0120789	0.0146832	0.367637	0.0801718	0.0164199	0.00471948	0.412826	0.10482	0.0238842	0.0119747	0.437556	0.149668	0.0375525	0.0126084	0.421785	0.111075	0.0254449	0.00804162	0.430665	0.131014	0.0272664	0.0161616	0.446885	0.166753	0.0257755	0.0197376	0.436659	0.134968	0.0288636	0.00953925	0.402968	0.147564	0.0375533
		29	0.391533	0.106939	0.00455934	0.000540003	0.396511	0.0936944	0.0168292	0.341811	0.00699933	0.125221	0.0203234	0.0129444	0.436076	0.144818	0.0244205	0.0190405	0.433332	0.128704	0.027047	0.0124002	0.478432	0.167759	0.0382297	0.0200865	0.499521	0.223397	0.0635865	0.0186548	0.483612	0.179723	0.04294	0.0166421	0.493203	0.202099	0.0484785	0.0272992	0.503722	0.242942	0.0533468	0.0329553	0.502015	0.211267	0.0473178	0.020541	0.465425	0.2259	0.0624913
		30	0.45851	0.169805	0.00509834	0.000126585	0.465311	0.152358	0.0269984	0.404116	0.00612657	0.204845	0.0362076	0.0225152	0.504698	0.21937	0.0444909	0.0283462	0.501787	0.201874	0.0424698	0.0200562	0.543538	0.246509	0.0663896	0.0357671	0.557643	0.300546	0.106765	0.0331452	0.544815	0.262184	0.0754117	0.0293063	0.552291	0.280234	0.085061	0.0483694	0.553873	0.322218	0.0995344	0.0564116	0.5618	0.29651	0.078379	0.0395989	0.523809	0.310482	0.104486
		31	0.525867	0.249424	0.005243	0.000514656	0.534937	0.227036	0.0447457	0.466206	0.00567304	0.31208	0.0637114	0.0389074	0.565204	0.296854	0.077625	0.0460124	0.565994	0.287927	0.0731477	0.0390755	0.600527	0.325853	0.112312	0.062197	0.608138	0.372902	0.174542	0.0593586	0.595066	0.347286	0.127768	0.0548359	0.60351	0.354062	0.144963	0.0850731	0.598699	0.390761	0.168803	0.0967029	0.615481	0.375696	0.130219	0.0755497	0.576252	0.385823	0.17197
		32	0.580364	0.328259	0.00638214	0.00116001	0.594534	0.306255	0.0753826	0.520125	0.00600471	0.424184	0.107447	0.0675079	0.613684	0.361583	0.13134	0.075758	0.614981	0.366644	0.121712	0.0663369	0.644863	0.388272	0.177287	0.107865	0.645874	0.432005	0.255321	0.0984607	0.635339	0.412862	0.200225	0.0962932	0.640653	0.41376	0.223514	0.141182	0.632355	0.451728	0.250038	0.156534	0.656941	0.439148	0.202542	0.130481	0.615952	0.448887	0.254735
		33	0.624709	0.398126	0.00693575	0.000826284	0.643683	0.373306	0.123163	0.570484	0.00623551	0.522403	0.173691	0.114421	0.654138	0.425845	0.204988	0.121554	0.659514	0.437399	0.190503	0.110587	0.682802	0.45326	0.257607	0.175659	0.679395	0.493946	0.337812	0.155166	0.668316	0.478204	0.285072	0.158724	0.676108	0.477153	0.311851	0.220427	0.662415	0.512025	0.32536	0.236101	0.690423	0.503246	0.28685	0.205257	0.64941	0.512269	0.338401
		34	0.66818	0.465558	0.008614	0.00243273	0.687638	0.442585	0.1917	0.614278	0.00688918	0.619553	0.261035	0.18346	0.6907	0.490142	0.287597	0.187661	0.696653	0.507625	0.280178	0.176037	0.714831	0.517082	0.340202	0.26172	0.707684	0.550661	0.411104	0.223793	0.698993	0.541532	0.366298	0.242254	0.706778	0.53383	0.390643	0.305786	0.688048	0.56332	0.39118	0.320239	0.720638	0.565337	0.367528	0.29266	0.679128	0.570035	0.410787
		35	0.704283	0.531104	0.00939074	0.0059378	0.72537	0.510452	0.273042	0.654172	0.00774692	0.714759	0.345871	0.265888	0.722098	0.54874	0.362871	0.26599	0.728247	0.572099	0.365325	0.248805	0.745145	0.569772	0.409371	0.347179	0.734055	0.595787	0.479164	0.288458	0.723479	0.59578	0.434719	0.328682	0.732096	0.58176	0.460594	0.381015	0.709622	0.608111	0.457883	0.390348	0.746427	0.615021	0.43558	0.367252	0.704415	0.619379	0.478983
		36	0.731643	0.58944	0.0112498	0.00857939	0.752255	0.566915	0.344904	0.684031	0.00706916	0.795767	0.416349	0.339052	0.74356	0.594885	0.426717	0.337421	0.751492	0.625159	0.434688	0.314488	0.764672	0.615088	0.472916	0.417741	0.751794	0.634838	0.540566	0.346019	0.742407	0.636597	0.497739	0.401681	0.748853	0.621385	0.523468	0.441744	0.724251	0.641843	0.51432	0.452179	0.765983	0.653398	0.498406	0.430871	0.720287	0.656077	0.539233
		37	0.753127	0.636441	0.0131937	0.0148242	0.778322	0.61837	0.410249	0.713788	0.00800908	0.867329	0.486892	0.405778	0.767735	0.63419	0.490028	0.400852	0.774277	0.671239	0.500569	0.377375	0.786559	0.65448	0.535511	0.484291	0.770702	0.666067	0.596649	0.409951	0.759602	0.675844	0.55794	0.470384	0.766971	0.654524	0.582402	0.505015	0.743811	0.673409	0.56525	0.514429	0.783368	0.690608	0.559152	0.492816	0.739486	0.690396	0.593923
		38	0.773553	0.673539	0.0181774	0.0256831	0.801164	0.657315	0.47274	0.734769	0.00933841	0.922709	0.550131	0.468177	0.782993	0.667897	0.548218	0.46063	0.790735	0.707716	0.56379	0.437436	0.799611	0.684633	0.586121	0.543939	0.782335	0.691527	0.641878	0.46531	0.773218	0.702331	0.606314	0.529246	0.782959	0.679418	0.630327	0.556348	0.753819	0.696439	0.604787	0.564814	0.798328	0.716919	0.607595	0.549605	0.75401	0.715904	0.635755
		39	0.788914	0.707629	0.025916	0.046017	0.817365	0.694313	0.534552	0.757405	0.0108775	0.97333	0.610236	0.528683	0.79661	0.695443	0.599974	0.522974	0.805647	0.740261	0.620311	0.499497	0.815521	0.712755	0.632492	0.599183	0.79521	0.715559	0.682313	0.520626	0.787006	0.729171	0.65212	0.587691	0.79458	0.702822	0.673736	0.603711	0.764469	0.718418	0.639663	0.610826	0.808815	0.741449	0.650048	0.599486	0.765301	0.740328	0.673458
		40	0.802439	0.734317	0.0380042	0.0749833	0.833367	0.722696	0.582068	0.76988	0.0118118	1.01002	0.654528	0.581633	0.810446	0.718149	0.63602	0.569464	0.818873	0.76335	0.661618	0.54833	0.823996	0.731893	0.667679	0.642603	0.805275	0.733845	0.711159	0.565565	0.794649	0.746992	0.683007	0.632123	0.804302	0.721075	0.70634	0.640615	0.775074	0.733359	0.670779	0.647115	0.820411	0.762795	0.685213	0.637572	0.778239	0.760711	0.70937
[truncated: 36 more columns]

## Sheet: Std all
Sample	Log Dil	Ct(0.05)
1A	0	23.49	RAPPORT DÉTAILLÉ
1A 1:10	-1	27.37
1A 1:50	-1.69897	40	Statistiques de la régression
1A 1:100	-2	39.14	Coefficient de détermination multiple	0.431725
1B	0	23.4	Coefficient de détermination R^2	0.186386
1B 1:10	-1	27.67	Coefficient de détermination R^2	0.141186
1B 1:50	-1.69897	31.17	Erreur-type	4.9428
1B 1:100	-2	23.96	Observations	20
1C	0	40
1C 1:10	-1	27.31	ANALYSE DE VARIANCE
1C 1:50	-1.69897	30.5		Degré de liberté	Somme des carrés	Moyenne des carrés	F	Valeur critique de F
1C 1:100	-2	31.39	Régression	1	100.743	100.743	4.12352	0.0573311
1D	0	23.04	Résidus	18	439.762	24.4312
1D 1:10	-1	26.97	Total	19	540.505
1D 1:50	-1.69897	30.17
1D 1:100	-2	31.13		Coefficients	Erreur-type	Statistique t	Probabilité	Limite inférieure pour seuil de confiance = 95%	Limite supérieure pour seuil de confiance = 95%	Limite inférieure pour seuil de confiance = 95.0%	Limite supérieure pour seuil de confiance = 95.0%
1E	0	23.03	Constante	25.9957	2.01769	12.8839	1.59408e-10	21.7567	30.2347	21.7567	30.2347
1E 1:10	-1	27.08	Variable X 1	-2.91794	1.43695	-2.03065	0.0573311	-5.93686	0.100984	-5.93686	0.100984
1E 1:50	-1.69897	30.25
1E 1:100	-2	31.4
2A	0	22.34	RAPPORT DÉTAILLÉ
2A 1:10	-1	26.59
2A 1:50	-1.69897	29.42	Statistiques de la régression
2A 1:100	-2	30.54	Coefficient de détermination multiple	0.9942
2B	0	22	Coefficient de détermination R^2	0.988435
2B 1:10	-1	25.78	Coefficient de détermination R^2	0.987792
2B 1:50	-1.69897	28.48	Erreur-type	0.361468
2B 1:100	-2	30.64	Observations	20
2C	0	22.2
2C 1:10	-1	26.54	ANALYSE DE VARIANCE
2C 1:50	-1.69897	29.22		Degré de liberté	Somme des carrés	Moyenne des carrés	F	Valeur critique de F
2C 1:100	-2	30.81	Régression	1	201.003	201.003	1538.37	6.90213e-19
2D	0	22.18	Résidus	18	2.35187	0.130659
2D 1:10	-1	26.19	Total	19	203.354
2D 1:50	-1.69897	29.04
2D 1:100	-2	30.04		Coefficients	Erreur-type	Statistique t	Probabilité	Limite inférieure pour seuil de confiance = 95%	Limite supérieure pour seuil de confiance = 95%	Limite inférieure pour seuil de confiance = 95.0%	Limite supérieure pour seuil de confiance = 95.0%
2E	0	21.65	Constante	22.0551	0.147554	149.471	2.63445e-29	21.7451	22.3651	21.7451	22.3651
2E 1:10	-1	25.67	Variable X 1	-4.12164	0.105085	-39.2221	6.90213e-19	-4.34241	-3.90086	-4.34241	-3.90086
2E 1:50	-1.69897	28.88
2E 1:100	-2	29.73
3A	0	22.19	RAPPORT DÉTAILLÉ
3A 1:10	-1	26.16
3A 1:50	-1.69897	29.09	Statistiques de la régression
3A 1:100	-2	30.29	Coefficient de détermination multiple	0.987896
3B	0	22.51	Coefficient de détermination R^2	0.975939
3B 1:10	-1	25.98	Coefficient de détermination R^2	0.974602
3B 1:50	-1.69897	28.5	Erreur-type	0.513775
3B 1:100	-2	31.81	Observations	20
3C	0	21.66
3C 1:10	-1	25.42	ANALYSE DE VARIANCE
3C 1:50	-1.69897	28.44		Degré de liberté	Somme des carrés	Moyenne des carrés	F	Valeur critique de F
3C 1:100	-2	29.59	Régression	1	192.719	192.719	730.094	5.06849e-16
3D	0	22.1	Résidus	18	4.75136	0.263964
3D 1:10	-1	26.02	Total	19	197.47
3D 1:50	-1.69897	28.96
3D 1:100	-2	29.72		Coefficients	Erreur-type	Statistique t	Probabilité	Limite inférieure pour seuil de confiance = 95%	Limite supérieure pour seuil de confiance = 95%	Limite inférieure pour seuil de confiance = 95.0%	Limite supérieure pour seuil de confiance = 95.0%
3E	0	22.39	Constante	22.0635	0.209727	105.201	1.4566e-26	21.6228	22.5041	21.6228	22.5041
3E 1:10	-1	26.08	Variable X 1	-4.03581	0.149363	-27.0202	5.06849e-16	-4.34961	-3.72201	-4.34961	-3.72201
3E 1:50	-1.69897	28.85
3E1:100	-2	30.33
4A	0	22.21	RAPPORT DÉTAILLÉ
4A 1:10	-1	26.17
4A 1:50	-1.69897	29.26	Statistiques de la régression
4A 1:100	-2	30.23	Coefficient de détermination multiple	0.992867
4B	0	22.57	Coefficient de détermination R^2	0.985785
4B 1:10	-1	26.78	Coefficient de détermination R^2	0.984995
4B 1:50	-1.69897	29.44	Erreur-type	0.404392
4B 1:100	-2	30.63	Observations	20
4C	0	22.7
4C 1:10	-1	26.73	ANALYSE DE VARIANCE
4C 1:50	-1.69897	29.41		Degré de liberté	Somme des carrés	Moyenne des carrés	F	Valeur critique de F
4C 1:100 4C 1:100	-2	31.02	Régression	1	204.128	204.128	1248.24	4.42475e-18
4D	0	22.28	Résidus	18	2.9436	0.163533
4D 1:10	-1	26.16	Total	19	207.072
4D 1:50	-1.69897	28.97
4D 1:100	-2	30.85		Coefficients	Erreur-type	Statistique t	Probabilité	Limite inférieure pour seuil de confiance = 95%	Limite supérieure pour seuil de confiance = 95%	Limite inférieure pour seuil de confiance = 95.0%	Limite supérieure pour seuil de confiance = 95.0%
4E	0	22.7	Constante	22.4316	0.165076	135.887	1.46194e-28	22.0848	22.7784	22.0848	22.7784
4E 1:10	-1	26.79	Variable X 1	-4.15356	0.117563	-35.3304	4.42475e-18	-4.40055	-3.90657	-4.40055	-3.90657
4E 1:50	-1.69897	29.34
4E 1:100	-2	31.98

## Sheet: Std
Sample	Log Dil	Ct(0.05)	RAPPORT DÉTAILLÉ
1A	0	23.49
1A 1:10	-1	27.37	Statistiques de la régression
1A 1:100	-2	39.14	Coefficient de détermination multiple	0.899584
1B	0	23.4	Coefficient de détermination R^2	0.809251
1B 1:10	-1	27.67	Coefficient de détermination R^2	0.796535
1B 1:50	-1.69897	31.17	Erreur-type	1.86135
1C 1:10	-1	27.31	Observations	17
1C 1:50	-1.69897	30.5
1C 1:100	-2	31.39	ANALYSE DE VARIANCE
1D	0	23.04		Degré de liberté	Somme des carrés	Moyenne des carrés	F	Valeur critique de F
1D 1:10	-1	26.97	Régression	1	220.481	220.481	63.6375	8.9173e-07
1D 1:50	-1.69897	30.17	Résidus	15	51.9696	3.46464
1D 1:100	-2	31.13	Total	16	272.451
1E	0	23.03
1E 1:10	-1	27.08		Coefficients	Erreur-type	Statistique t	Probabilité	Limite inférieure pour seuil de confiance = 95%	Limite supérieure pour seuil de confiance = 95%	Limite inférieure pour seuil de confiance = 95.0%	Limite supérieure pour seuil de confiance = 95.0%
1E 1:50	-1.69897	30.25	Constante	22.8891	0.835833	27.3848	3.19143e-14	21.1076	24.6706	21.1076	24.6706
1E 1:100	-2	31.4	Variable X 1	-4.81894	0.604081	-7.97731	8.9173e-07	-6.10651	-3.53137	-6.10651	-3.53137
2A	0	22.34	RAPPORT DÉTAILLÉ
2A 1:10	-1	26.59
2A 1:50	-1.69897	29.42	Statistiques de la régression
2A 1:100	-2	30.54	Coefficient de détermination multiple	0.9942
2B	0	22	Coefficient de détermination R^2	0.988435
2B 1:10	-1	25.78	Coefficient de détermination R^2	0.987792
2B 1:50	-1.69897	28.48	Erreur-type	0.361468
2B 1:100	-2	30.64	Observations	20
2C	0	22.2
2C 1:10	-1	26.54	ANALYSE DE VARIANCE
2C 1:50	-1.69897	29.22		Degré de liberté	Somme des carrés	Moyenne des carrés	F	Valeur critique de F
2C 1:100	-2	30.81	Régression	1	201.003	201.003	1538.37	6.90213e-19
2D	0	22.18	Résidus	18	2.35187	0.130659
2D 1:10	-1	26.19	Total	19	203.354
2D 1:50	-1.69897	29.04
2D 1:100	-2	30.04		Coefficients	Erreur-type	Statistique t	Probabilité	Limite inférieure pour seuil de confiance = 95%	Limite supérieure pour seuil de confiance = 95%	Limite inférieure pour seuil de confiance = 95.0%	Limite supérieure pour seuil de confiance = 95.0%
2E	0	21.65	Constante	22.0551	0.147554	149.471	2.63445e-29	21.7451	22.3651	21.7451	22.3651
2E 1:10	-1	25.67	Variable X 1	-4.12164	0.105085	-39.2221	6.90213e-19	-4.34241	-3.90086	-4.34241	-3.90086
2E 1:50	-1.69897	28.88
2E 1:100	-2	29.73
3A	0	22.19	RAPPORT DÉTAILLÉ
3A 1:10	-1	26.16
3A 1:50	-1.69897	29.09	Statistiques de la régression
3A 1:100	-2	30.29	Coefficient de détermination multiple	0.987896
3B	0	22.51	Coefficient de détermination R^2	0.975939
3B 1:10	-1	25.98	Coefficient de détermination R^2	0.974602
3B 1:50	-1.69897	28.5	Erreur-type	0.513775
3B 1:100	-2	31.81	Observations	20
3C	0	21.66
3C 1:10	-1	25.42	ANALYSE DE VARIANCE
3C 1:50	-1.69897	28.44		Degré de liberté	Somme des carrés	Moyenne des carrés	F	Valeur critique de F
3C 1:100	-2	29.59	Régression	1	192.719	192.719	730.094	5.06849e-16
3D	0	22.1	Résidus	18	4.75136	0.263964
3D 1:10	-1	26.02	Total	19	197.47
3D 1:50	-1.69897	28.96
3D 1:100	-2	29.72		Coefficients	Erreur-type	Statistique t	Probabilité	Limite inférieure pour seuil de confiance = 95%	Limite supérieure pour seuil de confiance = 95%	Limite inférieure pour seuil de confiance = 95.0%	Limite supérieure pour seuil de confiance = 95.0%
3E	0	22.39	Constante	22.0635	0.209727	105.201	1.4566e-26	21.6228	22.5041	21.6228	22.5041
3E 1:10	-1	26.08	Variable X 1	-4.03581	0.149363	-27.0202	5.06849e-16	-4.34961	-3.72201	-4.34961	-3.72201
3E 1:50	-1.69897	28.85
3E1:100	-2	30.33
4A	0	22.21	RAPPORT DÉTAILLÉ
4A 1:10	-1	26.17
4A 1:50	-1.69897	29.26	Statistiques de la régression
4A 1:100	-2	30.23	Coefficient de détermination multiple	0.992867
4B	0	22.57	Coefficient de détermination R^2	0.985785
4B 1:10	-1	26.78	Coefficient de détermination R^2	0.984995
4B 1:50	-1.69897	29.44	Erreur-type	0.404392
4B 1:100	-2	30.63	Observations	20
4C	0	22.7
4C 1:10	-1	26.73	ANALYSE DE VARIANCE
4C 1:50	-1.69897	29.41		Degré de liberté	Somme des carrés	Moyenne des carrés	F	Valeur critique de F
4C 1:100 4C 1:100	-2	31.02	Régression	1	204.128	204.128	1248.24	4.42475e-18
4D	0	22.28	Résidus	18	2.9436	0.163533
4D 1:10	-1	26.16	Total	19	207.072
4D 1:50	-1.69897	28.97
4D 1:100	-2	30.85		Coefficients	Erreur-type	Statistique t	Probabilité	Limite inférieure pour seuil de confiance = 95%	Limite supérieure pour seuil de confiance = 95%	Limite inférieure pour seuil de confiance = 95.0%	Limite supérieure pour seuil de confiance = 95.0%
4E	0	22.7	Constante	22.4316	0.165076	135.887	1.46194e-28	22.0848	22.7784	22.0848	22.7784
4E 1:10	-1	26.79	Variable X 1	-4.15356	0.117563	-35.3304	4.42475e-18	-4.40055	-3.90657	-4.40055	-3.90657
4E 1:50	-1.69897	29.34
4E 1:100	-2	31.98

## Sheet: LR 4-6
Analysis of Real Time PCR data			version:7.4
analysis date:02.11.2004
fit option 2: n between 4 and 6 and best R
sample	name	lower limit	upper limit	n included	No	PCR eff	R2
1	1.SYBR	0.02	0.17	5	4.12703e-07	1.64373	0.998948
2	2.SYBR	0.02	0.11	5	9.36713e-08	1.61746	0.99994
3	3.SYBR	0.01	0.03	4	4.09281e-07	1.32631	0.974727
4	4.SYBR	0.01	0.09	5	2.42956e-11	1.72781	0.999393
5	5.SYBR	0.04	0.17	4	6.97015e-07	1.61067	0.999836
6	6.SYBR	0.01	0.06	4	2.71804e-08	1.68258	0.999983
7	7.SYBR	0.03	0.13	4	6.60723e-09	1.6611	0.999875
8	8.SYBR	0.01	0.1	5	2.69603e-07	1.66047	0.999246
9	9.SYBR	0.01	0.01	4	3.83975e-05	1.15562	0.997746
10	10.SYBR	0.02	0.13	4	8.41282e-09	1.7679	0.999734
11	11.SYBR	0.01	0.07	4	8.43405e-10	1.79596	0.999591
12	12.SYBR	0.01	0.07	4	1.52549e-09	1.73355	0.999995
13	13.SYBR	0.01	0.09	5	3.31561e-08	1.85035	0.998819
14	14.SYBR	0.01	0.09	5	1.28995e-08	1.75545	0.999815
15	15.SYBR	0.02	0.13	4	2.17991e-09	1.75132	0.999125
16	16.SYBR	0.03	0.12	4	1.29639e-08	1.62682	0.999904
17	17.SYBR	0.03	0.14	4	5.06039e-07	1.64816	0.999695
18	18.SYBR	0.02	0.21	6	1.20534e-07	1.61305	0.999542
19	19.SYBR	0.01	0.12	6	1.46019e-08	1.64455	0.999513
20	20.SYBR	0.04	0.18	4	6.77411e-09	1.65312	0.99915
21	21.SYBR	0.01	0.12	6	4.25873e-07	1.68383	0.999887
22	22.SYBR	0.02	0.11	4	2.04085e-08	1.73657	0.999964
23	23.SYBR	0.02	0.18	5	1.54481e-08	1.66309	0.999019
24	24.SYBR	0.02	0.11	4	1.81383e-09	1.74993	0.999875
25	25.SYBR	0.01	0.09	4	1.20219e-07	1.79767	0.99907
26	26.SYBR	0.03	0.15	4	1.35414e-07	1.64343	0.999873
27	27.SYBR	0.01	0.18	6	2.76704e-08	1.65717	0.999835
28	28.SYBR	0.02	0.1	4	1.80731e-09	1.74601	0.99901
29	29.SYBR	0.01	0.13	6	3.61326e-07	1.70155	0.999844
30	30.SYBR	0.01	0.11	4	3.54773e-09	1.85422	0.997159
31	31.SYBR	0.01	0.13	5	6.30501e-09	1.72098	0.999881
32	32.SYBR	0.02	0.1	4	6.26516e-10	1.80271	0.999555
33	33.SYBR	0.01	0.08	5	1.6307e-07	1.76463	0.99976
34	34.SYBR	0.02	0.13	4	1.83686e-08	1.75797	0.999433
35	35.SYBR	0.03	0.15	4	4.58e-09	1.74625	0.999703
36	36.SYBR	0.02	0.09	4	2.80753e-09	1.74275	0.999637
37	37.SYBR	0.01	0.06	4	4.69237e-08	1.89471	0.999212
38	38.SYBR	0.02	0.1	4	2.46647e-08	1.75805	0.999865
39	39.SYBR	0.03	0.17	4	6.58757e-10	1.87042	0.994966
40	40.SYBR	0.02	0.1	4	6.93544e-09	1.69976	0.999857
41	41.SYBR	0.02	0.13	4	3.22455e-07	1.7114	0.999966
42	42.SYBR	0.01	0.14	5	1.79389e-08	1.76092	0.999157
43	43.SYBR	0.03	0.13	4	2.23225e-08	1.65278	0.999963
44	44.SYBR	0.01	0.08	4	4.44041e-11	1.98665	0.998236
45	45.SYBR	0.01	0.11	4	9.22041e-09	1.98767	0.997381
46	46.SYBR	0	0.09	6	1.04273e-08	1.80706	0.999284
47	47.SYBR	0.04	0.18	4	2.5094e-08	1.66175	0.99996
48	48.SYBR	0.03	0.16	4	3.74429e-09	1.67458	0.99966
49	49.SYBR	0.01	0.13	4	1.67978e-07	1.78462	0.998957
50	50.SYBR	0.01	0.07	4	1.39726e-08	1.80748	0.999949
51	51.SYBR	0.01	0.07	4	4.04031e-10	1.92198	0.999574
52	52.SYBR	0.01	0.11	5	2.91894e-09	1.75349	0.999739
53	53.SYBR	0.01	0.08	4	1.59406e-07	1.7717	0.99989
54	54.SYBR	0.01	0.13	5	1.47887e-07	1.63378	0.998095
55	55.SYBR	0.02	0.09	4	5.41462e-09	1.73864	0.999625
56	56.SYBR	0.01	0.06	4	6.88644e-09	1.69975	0.999533
57	57.SYBR	0.02	0.12	4	1.79086e-07	1.74629	0.998598
58	58.SYBR	0.01	0.09	5	6.05461e-08	1.68543	0.999876
59	59.SYBR	0.03	0.16	4	6.73664e-09	1.72962	0.999302
60	60.SYBR	0.02	0.12	4	1.20007e-09	1.78008	0.999148
61	61.SYBR	0.01	0.13	5	3.33754e-07	1.70827	0.999705
62	62.SYBR	0.01	0.14	5	2.61416e-08	1.73639	0.999567
63	63.SYBR	0.02	0.13	4	2.33872e-09	1.77765	0.99974
64	64.SYBR	0.01	0.08	4	4.54179e-10	1.84214	0.999049
65	65.SYBR	0.01	0.06	4	1.2376e-07	1.76859	0.999919
66	66.SYBR	0.01	0.1	4	2.17388e-09	1.87953	0.999559
67	67.SYBR	0.01	0.11	5	8.86886e-09	1.6942	0.999846
68	68.SYBR	0	0.08	5	1.60542e-10	1.89193	0.999424
69	69.SYBR	0.01	0.1	5	2.04357e-07	1.72453	0.999856
70	70.SYBR	0.02	0.1	4	7.36266e-09	1.79849	0.999861
71	71.SYBR	0.02	0.12	4	4.4815e-09	1.73386	0.999983
72	72.SYBR	0.01	0.09	4	1.72858e-10	1.87293	0.999162
73	73.SYBR	0.02	0.12	4	2.31126e-07	1.73218	0.999648
74	74.SYBR	0.01	0.08	4	2.03646e-08	1.75341	0.999929
75	75.SYBR	0.02	0.09	4	1.90487e-09	1.80322	0.999991
76	76.SYBR	0.01	0.11	4	2.48146e-12	2.15108	0.995033
77	77.SYBR	0.02	0.16	5	4.4151e-07	1.66848	0.999727
78	78.SYBR	0	0.06	5	1.17319e-09	1.92433	0.999093
79	79.SYBR	0.02	0.12	4	8.62793e-09	1.69838	0.999636
80	80.SYBR	0.02	0.09	4	1.58239e-09	1.71576	0.999976
81	81.SYBR	0	0	5	0.00348002	0.735106	0.122883
82	82.SYBR	0	0.01	5	2.82119e-08	2.05324	0.854101
83	83.SYBR	0	0	4	0.00208033	0.813167	0

## Sheet: Eff-Ct
													Perlican
Perlican													ANOVA								ANOVA- dilution
	Ct					PCR eff							Sample dep	Sample 1	Sample 2	Sample 3	Sample 4	Total			Sample 1	1	10	50	100	Total
Sample 1	Serie A	Serie B	Serie C	Serie D	Serie E	Serie A	Serie B	Serie C	Serie D	Serie E			n	16	20	20	20	76			n	5	5	5	5	20
1	23.49	23.4	40	23.04	23.03	1.64373	1.61067	1.15562	1.85035	1.64816			Tot	27.0557	34.9917	35.2957	35.8753	133.218			Tot	7.90853	8.43643	8.17923	8.40177	32.926
1:10	27.37	27.67	27.31	26.97	27.08	1.61746	1.68258	1.7679	1.75545	1.61305			Avrg	1.69098	1.74959	1.76478	1.79377	1.75287			Avrg	1.58171	1.68729	1.63585	1.68035	1.6463
1:50	40	31.17	30.5	30.17	30.25	1.32631	1.6611	1.79596	1.75132	1.64455			SD	0.0742113	0.068663	0.100562	0.111573	0.0965148			SD	0.256327	0.0734049	0.184052	0.0476599	0.156367
1:100	39.14	23.96	31.39	31.13	31.4	1.72781	1.66047	1.73355	1.62682	1.65312
													Source of var	SS	df	MS	F stat	Ft (0.05)	p-value		Source of var	SS	df	MS	F stat	Ft (0.05)	p-value
	Ct					PCR eff							Between	0.0977839	3	0.0325946	3.90583	2.73181	0.0121088		Between	0.0356066	3	0.0118689	0.442709	3.23887	0.725698
Sample 2	Serie A	Serie B	Serie C	Serie D	Serie E	Serie A	Serie B	Serie C	Serie D	Serie E			Within	0.600849	72	0.00834512					Within	0.428954	16	0.0268096
1	22.34	22	22.2	22.18	21.65	1.68383	1.79767	1.70155	1.76463	1.89471
1:10	26.59	25.78	26.54	26.19	25.67	1.73657	1.64343	1.85422	1.75797	1.75805
1:50	29.42	28.48	29.22	29.04	28.88	1.66309	1.65717	1.72098	1.74625	1.87042
1:100	30.54	30.64	30.81	30.04	29.73	1.74993	1.74601	1.80271	1.74275	1.69976											Sample 2	1	10	50	100	Total
																					n	5	5	5	5	20
	Ct					PCR eff															Tot	8.84239	8.75024	8.65791	8.74117	34.9917
Sample 3	Serie A	Serie B	Serie C	Serie D	Serie E	Serie A	Serie B	Serie C	Serie D	Serie E											Avrg	1.76848	1.75005	1.73158	1.74823	1.74959
1	22.19	22.51	21.66	22.1	22.39	1.7114	1.98767	1.78462	1.7717	1.74629											SD	0.0843318	0.0750457	0.0863589	0.0365917	0.068663
1:10	26.16	25.98	25.42	26.02	26.08	1.76092	1.80706	1.80748	1.63378	1.68543
1:50	29.09	28.5	28.44	28.96	28.85	1.65278	1.66175	1.92198	1.73864	1.72962											Source of var	SS	df	MS	F stat	Ft (0.05)	p-value
1:100	30.29	31.81	29.59	29.72	30.33	1.98665	1.67458	1.75349	1.69975	1.78008											Between	0.00341552	3	0.00113851	0.211417	3.23887	0.887012
																					Within	0.0861621	16	0.00538513
	Ct					PCR eff
Sample 4	Serie A	Serie B	Serie C	Serie D	Serie E	Serie A	Serie B	Serie C	Serie D	Serie E
1	22.21	22.57	22.7	22.28	22.7	1.70827	1.76859	1.72453	1.73218	1.66848
1:10	26.17	26.78	26.73	26.16	26.79	1.73639	1.87953	1.79849	1.75341	1.92433											Sample 3	1	10	50	100	Total
1:50	29.26	29.44	29.41	28.97	29.34	1.77765	1.6942	1.73386	1.80322	1.69838											n	5	5	5	5	20
1:100	30.23	30.63	31.02	30.85	31.98	1.84214	1.89193	1.87293	2.15108	1.71576											Tot	9.00168	8.69467	8.70477	8.89455	35.2957
																					Avrg	1.80034	1.73893	1.74095	1.77891	1.76478
																					SD	0.108385	0.0770447	0.108345	0.123445	0.100562
Sample 1	Avrg Ct	Stdev Ct	LinReg avrg	Stdev Eff		Sample 2	Avrg Ct	Stdev Ct	LinReg avrg	Stdev Eff											Source of var	SS	df	MS	F stat	Ft (0.05/0.025)	p-value
1	23.24	0.239583	1.68823	0.256327		1	22.074	0.266045	1.76848	0.0843318											Between	0.0134984	3	0.00449945	0.402991	3.23887	0.752823
1:10	27.28	0.27258	1.68729	0.0734049		1:10	26.154	0.422646	1.75005	0.0750457											Within	0.178642	16	0.0111651
1:50	30.5225	0.453973	1.71323	0.184052		1:50	29.008	0.357379	1.73158	0.0863589
1:100	31.3067	0.15308	1.67116	0.0476599		1:100	30.352	0.450633	1.74823	0.0365917			t-test
	SerDil Eff	SerDil E SD	LR All E Avrg	LR All E SD			SerDil Eff	SerDil E SD	LR All E Avrg	LR All E SD			S1-S2	t meas	t theo	p-value
	1.61255	2.24298	1.69098	0.0742113			1.74832	0.423036	1.74959	0.068663				-1.91257	1.99346	0.0597815					Sample 4	1	10	50	100	Total
	R2	0.809251					R2	0.988435			Ct SD Max	0.881771									n	5	5	5	5	20
											Ct SD Min	0.15308	S1-S3	t meas	t theo	p-value					Tot	8.60205	9.09216	8.70731	9.47383	35.8753
Sample 3	Avrg Ct	Stdev Ct	LinReg avrg	Stdev Eff		Sample 4	Avrg Ct	Stdev Ct	LinReg avrg	Stdev Eff				-2.40858	1.99346	0.0185756					Avrg	1.72041	1.81843	1.74146	1.89477	1.79377
1	22.17	0.327643	1.80034	0.108385		1	22.492	0.232959	1.72041	0.0364715											SD	0.0364715	0.0810903	0.0481406	0.1589	0.111573
1:10	25.932	0.294143	1.73893	0.0770447		1:10	26.526	0.330348	1.81843	0.0810903			S1-S4	t meas	t theo	p-value
1:50	28.768	0.28578	1.74095	0.108345		1:50	29.284	0.188759	1.74146	0.0481406				-3.35451	1.99346	0.00127112					Source of var	SS	df	MS	F stat	Ft (0.05)	p-value
1:100	30.348	0.881771	1.77891	0.123445		1:100	30.942	0.651207	1.89477	0.1589											Between	0.0946312	3	0.0315437	3.55699	3.23887	0.0381871
	SerDil Eff	SerDil E SD	LR All E Avrg	LR All E SD			SerDil Eff	SerDil E SD	LR All E Avrg	LR All E SD			S2-S3	t meas	t theo	p-value					Within	0.14189	16	0.0088681
	1.76922	0.60847	1.76478	0.100562			1.74083	0.471243	1.79377	0.111573				-0.526103	1.99346	0.600433
	R2	0.975939					R2	0.985785
													S2-S4	t meas	t theo	p-value
	Efficiencies		Std Dev			% Ct Relative errors								-1.52941	1.99346	0.130544					Sample 4 t-test
	Serial dilution	LinReg	Serial dilution	LinReg			Sample 1	Sample 2	Sample 3	Sample 4											1-10	t meas	t theo	p-value
Sample 1	1.61255	1.69098	2.24298	0.0742113		1	1.03091	1.20524	1.47787	1.03574	Ct RE Max	2.90553	S3-S4	t meas	t theo	p-value						-1.64579	2.11991	0.119306
Sample 2	1.74832	1.74959	0.423036	0.068663		1:10	0.999195	1.61599	1.13429	1.24538	Ct RE Min	0.488968		-1.00331	1.99346	0.319073
Sample 3	1.76922	1.76478	0.60847	0.100562		1:50	1.48734	1.232	0.993394	0.644581											1-50	t meas	t theo	p-value
Sample 4	1.74083	1.79377	0.471243	0.111573		1:100	0.488968	1.48469	2.90553	2.1046	Avrg RE	1.31786										-0.353467	2.11991	0.728353
																					1-100	t meas	t theo	p-value
Normalized ratio						% Efficiencies Relative errors																-2.92747	2.11991	0.00986198
Sample 1	LinReg	SerDil	LR Stdev	SD Stdev			Serial dilution	LinReg
1	1	1	1.45333	32.3277		Sample 1	139.095	4.38865													10-50	t meas	t theo	p-value
0.1	0.119761	0.145091	0.189735	4.69056		Sample 2	24.1966	3.92453														1.29232	2.11991	0.214599
0.02	0.0218059	0.030816	0.0371806	0.996363		Sample 3	34.392	5.69825
0.01	0.0144436	0.021186	0.0248087	0.684872		Sample 4	27.07	6.22002													10-100	t meas	t theo	p-value
																						-1.28168	2.11991	0.218218
																					50-100	t meas	t theo	p-value
																						-2.574	2.11991	0.0203883

## Sheet: Eff-Ct S2-4
													Perlican
Perlican													ANOVA								ANOVA- dilution
	Ct					PCR eff							Sample dep	Sample 1	Sample 2	Sample 3	Sample 4	Total			Sample 1	1	10	50	100	Total
Sample 1	Serie A	Serie B	Serie C	Serie D	Serie E	Serie A	Serie B	Serie C	Serie D	Serie E			n	16	20	20	20	76			n	5	5	5	5	20
1	23.49	23.4	40	23.04	23.03	1.64373	1.61067	1.15562	1.85035	1.64816			Tot	27.0557	34.9917	35.2957	35.8753	133.218			Tot	7.90853	8.43643	8.17923	8.40177	32.926
1:10	27.37	27.67	27.31	26.97	27.08	1.61746	1.68258	1.7679	1.75545	1.61305			Avrg	1.69098	1.74959	1.76478	1.79377	1.75287			Avrg	1.58171	1.68729	1.63585	1.68035	1.6463
1:50	40	31.17	30.5	30.17	30.25	1.32631	1.6611	1.79596	1.75132	1.64455			SD	0.0742113	0.068663	0.100562	0.111573	0.0965148			SD	0.256327	0.0734049	0.184052	0.0476599	0.156367
1:100	39.14	23.96	31.39	31.13	31.4	1.72781	1.66047	1.73355	1.62682	1.65312
													Source of var	SS	df	MS	F stat	Ft (0.05)	p-value		Source of var	SS	df	MS	F stat	Ft (0.05)	p-value
	Ct					PCR eff							Between	0.0977839	3	0.0325946	3.90583	2.73181	0.0121088		Between	0.0356066	3	0.0118689	0.442709	3.23887	0.725698
Sample 2	Serie A	Serie B	Serie C	Serie D	Serie E	Serie A	Serie B	Serie C	Serie D	Serie E			Within	0.600849	72	0.00834512					Within	0.428954	16	0.0268096
1	22.34	22	22.2	22.18	21.65	1.68383	1.79767	1.70155	1.76463	1.89471
1:10	26.59	25.78	26.54	26.19	25.67	1.73657	1.64343	1.85422	1.75797	1.75805
1:50	29.42	28.48	29.22	29.04	28.88	1.66309	1.65717	1.72098	1.74625	1.87042
1:100	30.54	30.64	30.81	30.04	29.73	1.74993	1.74601	1.80271	1.74275	1.69976											Sample 2	1	10	50	100	Total
																					n	5	5	5	5	20
	Ct					PCR eff															Tot	8.84239	8.75024	8.65791	8.74117	34.9917
Sample 3	Serie A	Serie B	Serie C	Serie D	Serie E	Serie A	Serie B	Serie C	Serie D	Serie E											Avrg	1.76848	1.75005	1.73158	1.74823	1.74959
1	22.19	22.51	21.66	22.1	22.39	1.7114	1.98767	1.78462	1.7717	1.74629											SD	0.0843318	0.0750457	0.0863589	0.0365917	0.068663
1:10	26.16	25.98	25.42	26.02	26.08	1.76092	1.80706	1.80748	1.63378	1.68543
1:50	29.09	28.5	28.44	28.96	28.85	1.65278	1.66175	1.92198	1.73864	1.72962											Source of var	SS	df	MS	F stat	Ft (0.05)	p-value
1:100	30.29	31.81	29.59	29.72	30.33	1.98665	1.67458	1.75349	1.69975	1.78008											Between	0.00341552	3	0.00113851	0.211417	3.23887	0.887012
																					Within	0.0861621	16	0.00538513
	Ct					PCR eff
Sample 4	Serie A	Serie B	Serie C	Serie D	Serie E	Serie A	Serie B	Serie C	Serie D	Serie E
1	22.21	22.57	22.7	22.28	22.7	1.70827	1.76859	1.72453	1.73218	1.66848
1:10	26.17	26.78	26.73	26.16	26.79	1.73639	1.87953	1.79849	1.75341	1.92433											Sample 3	1	10	50	100	Total
1:50	29.26	29.44	29.41	28.97	29.34	1.77765	1.6942	1.73386	1.80322	1.69838											n	5	5	5	5	20
1:100	30.23	30.63	31.02	30.85	31.98	1.84214	1.89193	1.87293	2.15108	1.71576											Tot	9.00168	8.69467	8.70477	8.89455	35.2957
																					Avrg	1.80034	1.73893	1.74095	1.77891	1.76478
																					SD	0.108385	0.0770447	0.108345	0.123445	0.100562
Sample 1	Avrg Ct	Stdev Ct	LinReg avrg	Stdev Eff		Sample 2	Avrg Ct	Stdev Ct	LinReg avrg	Stdev Eff											Source of var	SS	df	MS	F stat	Ft (0.05/0.025)	p-value
1	23.24	0.239583	1.68823	0.256327		1	22.074	0.266045	1.76848	0.0843318											Between	0.0134984	3	0.00449945	0.402991	3.23887	0.752823
1:10	27.28	0.27258	1.68729	0.0734049		1:10	26.154	0.422646	1.75005	0.0750457											Within	0.178642	16	0.0111651
1:50	30.5225	0.453973	1.71323	0.184052		1:50	29.008	0.357379	1.73158	0.0863589
1:100	31.3067	0.15308	1.67116	0.0476599		1:100	30.352	0.450633	1.74823	0.0365917			t-test
	SerDil Eff	SerDil E SD	LR All E Avrg	LR All E SD			SerDil Eff	SerDil E SD	LR All E Avrg	LR All E SD			S1-S2	t meas	t theo	p-value
	1.61255	2.24298	1.69098	0.0742113			1.74832	0.423036	1.74959	0.068663				-1.91257	1.99346	0.0597815					Sample 4	1	10	50	100	Total
	R2	0.809251					R2	0.988435			Ct SD Max	0.881771									n	5	5	5	5	20
											Ct SD Min	0.15308	S1-S3	t meas	t theo	p-value					Tot	8.60205	9.09216	8.70731	9.47383	35.8753
Sample 3	Avrg Ct	Stdev Ct	LinReg avrg	Stdev Eff		Sample 4	Avrg Ct	Stdev Ct	LinReg avrg	Stdev Eff				-2.40858	1.99346	0.0185756					Avrg	1.72041	1.81843	1.74146	1.89477	1.79377
1	22.17	0.327643	1.80034	0.108385		1	22.492	0.232959	1.72041	0.0364715											SD	0.0364715	0.0810903	0.0481406	0.1589	0.111573
1:10	25.932	0.294143	1.73893	0.0770447		1:10	26.526	0.330348	1.81843	0.0810903			S1-S4	t meas	t theo	p-value
1:50	28.768	0.28578	1.74095	0.108345		1:50	29.284	0.188759	1.74146	0.0481406				-3.35451	1.99346	0.00127112					Source of var	SS	df	MS	F stat	Ft (0.05)	p-value
1:100	30.348	0.881771	1.77891	0.123445		1:100	30.942	0.651207	1.89477	0.1589											Between	0.0946312	3	0.0315437	3.55699	3.23887	0.0381871
	SerDil Eff	SerDil E SD	LR All E Avrg	LR All E SD			SerDil Eff	SerDil E SD	LR All E Avrg	LR All E SD			S2-S3	t meas	t theo	p-value					Within	0.14189	16	0.0088681
	1.76922	0.60847	1.76478	0.100562			1.74083	0.471243	1.79377	0.111573				-0.526103	1.99346	0.600433
	R2	0.975939					R2	0.985785
													S2-S4	t meas	t theo	p-value
	Efficiencies		SEM			% Ct Relative errors								-1.52941	1.99346	0.130544					Sample 4 t-test
	Serial dilution	LinReg	Serial dilution	LinReg			Sample 1	Sample 2	Sample 3	Sample 4											1-10	t meas	t theo	p-value
Sample 1	1.61255	1.69098	2.24298	0.0742113		1	1.03091	1.20524	1.47787	1.03574	Ct RE Max	2.90553	S3-S4	t meas	t theo	p-value						-1.64579	2.11991	0.119306
Sample 2	1.74832	1.74959	0.0945937	0.0153535		1:10	0.999195	1.61599	1.13429	1.24538	Ct RE Min	0.488968		-1.00331	1.99346	0.319073
Sample 3	1.76922	1.76478	0.136058	0.0224863		1:50	1.48734	1.232	0.993394	0.644581											1-50	t meas	t theo	p-value
Sample 4	1.74083	1.79377	0.105373	0.0249484		1:100	0.488968	1.48469	2.90553	2.1046	Avrg RE	1.31786										-0.353467	2.11991	0.728353
																					1-100	t meas	t theo	p-value
Normalized ratio						% Efficiencies Relative errors																-2.92747	2.11991	0.00986198
Sample 1	LinReg	SerDil	LR Stdev	SD Stdev			Serial dilution	LinReg
1	1	1	1.45333	32.3277		Sample 1	139.095	4.38865													10-50	t meas	t theo	p-value
0.1	0.119761	0.145091	0.189735	4.69056		Sample 2	5.41053	0.877552														1.29232	2.11991	0.214599
0.02	0.0218059	0.030816	0.0371806	0.996363		Sample 3	7.69029	1.27417
0.01	0.0144436	0.021186	0.0248087	0.684872		Sample 4	6.05303	1.39084													10-100	t meas	t theo	p-value
																						-1.28168	2.11991	0.218218
								Hartley test: variance equality test			F test	SerDil	LinReg								50-100	t meas	t theo	p-value
								Variances	SerDil	LinReg	Variances	0.257088	0.00909191									-2.574	2.11991	0.0203883
								Sample 1	5.03095	0.00550732	DL	54	57
								Sample 2	0.178959	0.00471461	F value	28.2766
								Sample 3	0.370235	0.0101127	F(0.05)	1.55893
								Sample 4	0.22207	0.0124485	p-value	7.31133e-27	VHS RHo
								Max var	0.370235
								Min var	0.00471461
								H calculated	78.5294
								k	6
								r	19
								H(k,r) (0.95)	3.76
								H(k,r) (0.05)	0.04	RHo
								Variances are unequal!
								ANOVA	n/grp =	20
								Source of var	SS	df	MS	F stat	Ft (0.05)	p-value
								Between	0.457075	7	0.0652964	0.0659648	2.09238	0.999546
								Within	110.865	112	0.989866			AHo

## Sheet: Sigmo
0.96	0.789857	0.747351		0.226983	0.821914	0.737964	0.635147	0.764236	0.015882		6.90047	6.08129	0.791048	0.72157	0.665022	0.628776	0.802512	0.77218	0.698799	0.600763	0.806455	0.73265	0.693524	0.673246	0.784304	0.729324	0.727512	0.614656	0.775045	0.741428	0.701529	0.663393	0.782399	0.715524	0.720061	0.660225	0.752061	0.725048	0.671264	0.670018	0.798444	0.753749	0.706439	0.656523	0.754403	0.75067	0.718872	0.633043	0.76224
b	2.49951	2.26757		1.53862	2.54779	2.26086	1.94594	2.63533	9.41942		4.68978	4.29525	2.47004	2.28911	1.96684	2.00023	2.49516	2.25969	1.96851	1.9449	2.52003	2.29151	2.06494	1.8973	2.52136	2.35009	2.12509	2.09665	2.4793	2.19753	2.03355	1.85934	2.47793	2.27509	2.03541	1.93544	2.52871	2.29321	1.99665	2.00456	2.46526	2.25225	2.08141	1.89519	2.43431	2.27076	2.09829	1.83193	2.5176
x0	29.2668	32.7957		41.0981	29.4166	33.0457	35.7162	29.8608	34.4748		49.8976	49.0992	28.6253	32.1402	34.7347	35.7786	28.7625	32.4413	34.9671	35.8566	28.1439	31.8361	34.2633	35.0248	27.6274	31.1376	33.5102	35.3935	27.8009	31.5962	33.9794	35.1801	27.7431	31.3127	33.7769	34.4844	27.2034	30.8312	33.3319	34.3819	27.773	31.2978	33.9934	34.6357	27.9178	31.1251	33.461	36.0965	27.2306
R^2	0.937887	0.947824		0.881172	0.942337	0.944874	0.952582	0.933685	0.617737		0.693292	0.94542	0.931147	0.938741	0.942538	0.950458	0.939621	0.94664	0.948733	0.943195	0.937068	0.936453	0.94554	0.946862	0.933102	0.93993	0.944608	0.941491	0.935176	0.932777	0.943574	0.94544	0.931627	0.935718	0.939737	0.942914	0.928935	0.935548	0.920567	0.945242	0.934407	0.932651	0.945692	0.933449	0.929123	0.933409	0.942898	0.94656	0.93063
F0	6.50675e-06	3.94219e-07		9.56684e-13	7.95228e-06	3.31033e-07	6.85316e-09	9.20258e-06	0.000398372		0.000159382	3.45963e-09	7.32671e-06	5.77727e-07	1.42736e-08	1.0331e-08	7.90987e-06	4.4919e-07	1.34051e-08	5.75663e-09	1.14197e-05	6.77786e-07	4.32545e-08	6.47196e-09	1.37015e-05	1.27801e-06	1.03261e-07	2.91665e-08	1.04629e-05	4.21825e-07	3.80774e-08	4.12741e-09	1.07387e-05	7.53026e-07	4.46194e-08	1.24871e-08	1.59954e-05	1.04674e-06	3.76282e-08	2.34968e-08	1.02176e-05	6.97563e-07	5.6042e-08	7.83246e-09	7.83957e-06	8.41619e-07	8.65047e-08	1.81796e-09	1.52887e-05
Cycle No.	1.SYBR	2.SYBR	3.SYBR	4.SYBR	5.SYBR	6.SYBR	7.SYBR	8.SYBR	9.SYBR	10.SYBR	11.SYBR	12.SYBR	13.SYBR	14.SYBR	15.SYBR	16.SYBR	17.SYBR	18.SYBR	19.SYBR	20.SYBR	21.SYBR	22.SYBR	23.SYBR	24.SYBR	25.SYBR	26.SYBR	27.SYBR	28.SYBR	29.SYBR	30.SYBR	31.SYBR	32.SYBR	33.SYBR	34.SYBR	35.SYBR	36.SYBR	37.SYBR	38.SYBR	39.SYBR	40.SYBR	41.SYBR	42.SYBR	43.SYBR	44.SYBR	45.SYBR	46.SYBR	47.SYBR	48.SYBR	49.SYBR
1	-0.00140302	-0.00120139	-0.00275676	-0.00043422	-0.00319579	-0.00449544	7.95349e-05	-0.0026394	-0.00146301	-0.000186458	-0.00133643	-0.000883937	0.00122495	0.000625178	0.000279933	0.000297591	-0.00166006	-0.000612989	-0.000220493	0.00029631	7.83056e-05	0.000567928	0.00095956	0.000461504	0.00161599	-0.000264063	-0.00216548	0.000571951	-0.000181183	0.000492618	-0.000281006	0.00157559	-0.000116378	-0.000473633	-0.00352161	0.00020124	0.00104789	-0.000474498	0.000152215	-2.57194e-05	-0.000351384	0.000908419	-0.000123724	-7.2673e-05	0.00225826	-0.000216544	-3.01898e-05	0.000307366	-5.73248e-05
2	-0.00128324	-0.00113748	-0.00127031	-0.000387564	-0.000781789	-0.00301109	0.00108351	-0.00220923	-0.00264211	-3.82215e-05	-0.00182062	-0.000711709	-8.44598e-05	0.000161335	0.000224501	-0.00100578	-0.00189844	-0.000593126	-0.000985265	-0.000455782	-0.000414863	0.000254333	3.44217e-05	-0.000113174	0.00187242	-0.00163111	-0.00050889	0.000740588	-0.000548333	0.00055638	0.00106087	0.000480443	-5.17815e-05	0.000273794	-0.00145188	-3.55244e-05	0.00185356	-0.000668049	0.000154793	0.000181094	0.00147594	5.12451e-05	0.00144412	0.00106335	0.00103857	-0.00104508	-0.000534922	-0.00107515	-0.00105752
3	-0.00111115	0.000156298	-0.000786275	-8.8349e-05	-0.00035879	-0.000446647	-0.000725895	-0.000425965	0.000444919	0.00019002	-0.000870168	-0.000434861	0.000175223	4.28855e-05	0.000582784	-0.00101052	-0.00107478	0.000602171	0.00067018	0.000819623	0.000395387	-0.000169292	-0.00056538	0.000423208	0.00048311	-0.000110075	-0.00015305	0.000314221	-0.000631049	0.00039883	0.000632897	-9.21041e-05	0.00034523	-0.000105813	-0.000605136	-0.000943154	5.02318e-05	-0.000205278	-0.000996217	-0.000506848	0.000510231	-0.000703245	0.000919059	0.000462085	0.00107025	-9.74238e-05	-0.000479117	0.000320643	-0.0010154
4	0.000985444	-0.000310987	-0.000821158	-0.000885725	0.000275746	-0.000445932	0.000925444	0.000750661	-2.38866e-05	0.000607207	8.53985e-05	0.000183508	-0.000897765	-0.000315309	-0.000493854	0.000382408	-3.86387e-05	-0.000380516	0.000365645	-0.000768527	-0.000749052	0.000111043	-8.55774e-05	-0.000500426	0.000147373	0.000717819	-0.000714287	0.000906363	0.00039196	0.000159591	-0.000840187	0.00023286	0.000266999	-0.000714451	0.000183135	0.000370189	0.00101104	0.000509843	-0.000193685	0.000433609	-0.000267237	0.000355691	5.70715e-05	-0.000416741	-8.09431e-05	-0.000234768	3.00854e-05	-0.000781879	0.00061366
5	-0.0011417	-0.000196129	0.00125451	0.000983596	-1.05947e-05	0.000523612	-1.94386e-05	-0.00115104	-0.000322655	-0.000365078	0.00101854	-7.1153e-05	0.00168841	0.000299886	-0.00104977	0.000326529	0.00106634	-0.000162303	-0.0010436	-0.000780225	0.000966445	-0.000473276	0.000639915	5.42998e-05	0.000346273	-0.000537738	0.000174209	-0.00158705	0.00082159	-6.96927e-05	0.000691801	-0.00074093	-0.000521213	0.00038816	7.06315e-06	0.000969932	-0.00048475	0.000146627	0.00139762	-1.2666e-05	0.000139251	6.93202e-05	0.000102863	-0.00074704	-0.000567764	-0.000182629	0.000961631	0.000692576	0.000229359
6	0.000250265	0.000529051	0.000329897	0.000543535	0.000812083	0.000232086	-7.33137e-05	0.000577792	-0.000771567	-0.000551179	0.000365496	0.000790939	-0.00128531	-5.34207e-05	0.000290826	0.000764564	0.000513226	-0.000250652	-0.000309914	0.000217155	-0.000828594	0.00027968	0.000527054	2.1115e-05	-0.00159249	0.000120789	0.000549257	0.000427678	-0.000309512	0.000766411	-0.000223845	0.00073801	-0.000154823	0.000461638	0.000352636	-0.000159159	-0.000225648	-0.000712216	0.000711367	-0.000360548	-0.000545129	0.0010557	-0.00105421	0.000334337	-0.000778571	0.000490502	0.000466436	0.000125602	1.42157e-05
7	0.00171861	-0.000239655	0.000859514	-0.000371039	-0.000283659	0.000890181	-0.000306226	0.000454366	0.000268787	0.00015749	0.000176117	-0.000492409	0.000119358	0.000169709	0.000779271	-8.43108e-05	0.000302255	0.00035961	-0.000657365	0.000706583	0.000410885	0.00113982	-0.000693366	0.000460386	-1.04457e-05	-5.08428e-05	0.0014047	-0.000117391	-0.000539407	-0.00135714	-0.000789761	-0.000182211	-0.000206992	0.000587657	0.000727728	-0.000363514	-0.000552297	7.51913e-05	-6.25849e-06	0.00109936	1.60486e-05	-0.000257492	-0.00165331	0.00046216	-0.000119924	6.07967e-06	-0.000551388	-0.00110471	0.000652894
8	0.000914365	0.000176325	0.000122443	0.000317872	-0.000937447	3.22312e-05	0.000864096	0.000575438	0.0007862	-0.000272393	-0.000498846	0.00013192	-0.00010711	9.05693e-05	0.000426084	0.000202	0.000197947	-0.000356883	0.000721767	0.000151843	-0.000433788	-0.00105646	0.000368789	-0.000754029	0.000333965	-0.000768706	-0.00093326	-0.000937834	0.000149846	-0.00115547	7.19726e-06	-0.000328168	-3.23355e-05	-0.000104919	-0.000149787	0.000527874	-0.000686869	0.000147432	-0.000482872	0.000351131	0.000262797	-0.000355273	0.000690892	-5.61774e-05	-0.000364363	0.000406027	-0.00059104	0.00053367	0.000392363
9	-0.000411809	2.563e-06	1.56313e-05	-0.000682131	0.000387534	-0.000478983	-0.000890426	-0.000592187	-0.00065054	-0.000870883	-0.000506923	0.000348061	0.000715196	-0.000384331	-0.000220791	-6.28978e-05	-0.000932232	-0.000482768	0.000101298	-0.000516817	-0.000156239	0.000460461	0.000505045	-0.000189006	-0.000263646	0.000359029	-5.87553e-05	0.000814468	0.000514433	-8.38339e-05	0.000401974	0.00120337	-0.000107482	-0.000313237	-0.000192314	0.000202701	-6.09606e-05	-2.70605e-05	-0.000713319	-0.00154856	-0.00105751	-0.000297964	0.000505135	0.000389621	3.59118e-05	0.000211611	-0.000664711	0.000728384	-0.000521183
10	-0.001204	-0.000117451	-0.000974491	0.000182197	0.000115111	-0.000306472	0.000225797	-0.000189066	0.000268668	0.00110485	0.000230238	-0.00045608	-0.000408053	0.00014998	-0.000314549	-0.000517815	-3.41982e-05	0.000671446	0.000152007	0.000170454	0.000395	-0.000291824	-0.000696674	0.000484467	0.000555962	0.000269711	-0.000268832	0.000179484	-0.000397816	0.0013414	0.000119924	-0.000830784	0.000410616	-0.000199094	-0.00032334	-0.000604853	0.000949234	6.54161e-05	0.000283405	0.000544488	0.000941619	0.000133202	0.000432566	-0.000428244	0.000805497	-0.000599355	0.000828028	-0.000514284	-0.000365913
11	-0.00151274	-0.000266388	1.41412e-05	0.000135139	0.00131762	-0.00218485	-0.000223711	6.1512e-05	-0.000211567	-0.000323042	0.000411525	0.00132962	-0.00201361	-0.000849664	-0.000506669	0.000355542	0.00116138	0.00085856	0.0013132	4.21703e-05	0.000251874	0.000665516	0.000867099	0.000125438	0.000463903	0.000465468	0.00158352	0.000268966	-0.000427604	-0.000214249	0.000242218	2.15769e-05	-0.00154382	-0.000352114	-0.00264089	-0.00116701	-0.000396639	0.000348166	-0.00223976	0.00124179	-0.000502035	-0.00138658	0.00214683	-0.00135271	2.02805e-05	0.000352174	0.000808209	-0.000219002	-0.00073418
12	-0.000882804	0.00100858	-0.00082016	0.000107199	0.00321725	-0.000100285	0.000701979	3.01451e-05	0.0022095	0.000250265	0.000991359	0.000927761	-0.00114118	-0.000528261	-0.000992805	0.000741646	0.000601023	0.00192669	0.00134574	0.00084278	0.000945657	-8.8349e-05	0.00247644	0.000878245	0.00247887	0.00218895	0.000955522	0.001533	-0.00020802	-0.00132789	0.000686988	-0.000556648	2.78056e-05	-0.000751153	-0.000643298	-0.00185725	-0.00104177	-0.000455096	-0.00280184	0.00125104	0.00100528	0.000201017	0.00169657	-0.00198741	-0.000650063	-6.9499e-05	0.00101075	0.00112084	0.00157566
13	-0.000648961	0.000248641	-0.000589132	-0.000718236	0.00288722	-0.00127594	5.34654e-05	0.000306442	0.00150494	-0.000137776	0.000483677	0.00185697	-0.00273413	-0.000582904	-0.000771567	0.0013503	0.00132145	0.000967368	0.00246322	-0.000397116	0.000689149	-9.64254e-05	0.00147405	0.000464827	0.00256376	0.00235273	0.00018172	-0.000133529	0.00117546	-0.00197165	0.00117123	-0.00203115	-0.00163733	7.87377e-05	-0.00280367	8.54433e-05	0.00034228	-0.00150499	-0.00268425	0.00130172	0.000734478	-0.00170958	0.00184074	-0.00116639	-0.00188272	-0.000729069	0.00117557	0.000251234	0.000526696
14	0.000562012	0.000484019	-0.000464618	0.00055033	0.00416276	-0.000657499	0.0012939	-0.000711441	0.0019528	-0.00162423	-0.000107482	0.00080727	-0.00228648	4.09186e-05	-0.0014164	-0.000205934	0.00194883	0.00210881	0.000818044	-0.00086911	0.00168099	-0.00060311	0.00247922	-0.000687242	0.0024716	0.00142661	0.00246161	0.000848517	0.000601992	-0.00109436	-0.000634029	-0.000990376	-4.60148e-05	-0.00108525	-0.0016273	0.000823811	-0.000681087	-0.000657663	-0.00547141	0.00153845	0.000572473	-0.000918448	0.00151709	-0.000472054	-0.00298333	-8.50856e-05	0.000587299	0.00094305	0.00090085
15	0.0017917	0.00274128	0.00235078	0.0019024	0.00445613	-0.000442356	0.001601	0.000370279	0.00138634	-0.000704035	-0.000123531	0.0024533	-0.000764787	0.000636607	-0.000156045	0.00247535	0.00345564	0.00354347	0.00186886	-0.000334293	0.0018739	0.000297666	0.00446677	0.000913829	0.00351407	0.00229727	0.00367361	0.00170992	0.00119732	-0.002014	0.000797734	-0.00123645	-0.000419036	-2.5481e-06	-0.000759765	-0.000568897	0.00030084	-0.00107274	-0.00564255	0.000651851	0.00200753	-0.00103958	0.00107707	-0.00138593	-0.0025627	-0.00127053	0.00301956	0.00167035	0.00159548
16	0.00225705	0.00337154	0.00148457	0.00122172	0.00527254	0.00107208	0.00124447	0.00130463	0.00276205	-0.00141184	0.00103943	0.00428717	0.000278518	0.00144073	0.00025636	0.00238436	0.00284287	0.00353736	0.00298096	0.000117675	0.00342838	0.0017484	0.00433654	0.000793576	0.00397803	0.00294991	0.00298031	0.000762209	0.0022402	-0.00176446	3.75956e-05	-0.000792399	0.00124905	-0.000488996	0.000238746	0.000996262	-0.000743285	-0.000520438	-0.00659102	0.00160618	0.00302672	-0.000407592	0.00337034	-0.00164081	-0.00186406	-0.00105825	0.00226329	0.00200513	0.0026505
17	0.00249255	0.00313662	0.00305405	0.00092341	0.00706214	0.00254975	0.00234789	0.00334008	0.00256278	-0.0021136	-0.000399143	0.0022198	-0.000371486	0.000943571	0.000621289	0.00357751	0.0045816	0.00306082	0.00188412	1.63913e-05	0.00308292	0.000251189	0.00352378	0.000505701	0.00515491	0.00378734	0.00407022	0.00051795	0.00318478	-0.00200932	-0.00100507	0.000430226	0.00225759	0.00100289	0.000924438	0.000148326	0.0009377	0.00115015	-0.00522588	0.00319266	0.00481136	0.000142828	0.0039947	-0.00087373	-0.000899538	0.000536755	0.00251336	0.00202221	0.00499451
18	0.00569655	0.00393002	0.00380993	0.00141071	0.00717451	0.00208411	0.00224096	0.00404771	0.00284345	0.000532538	-0.000486314	0.00304008	0.00154392	0.00147069	0.000314698	0.00337191	0.00719339	0.00412069	0.00316577	0.000198275	0.00461076	0.000979081	0.00523233	0.00101134	0.00743638	0.00232838	0.00317542	0.00185055	0.00587408	-0.00204323	-0.000319421	-0.000452057	0.0034523	0.00100461	0.00318184	0.000572935	0.00532573	0.000664428	-0.00561316	0.00170232	0.00667815	0.0010446	0.00284058	-0.000594437	0.00070262	0.000587046	0.00375235	0.00220953	0.00574116
19	0.00542514	0.00349867	0.00543672	0.00127727	0.00989322	0.00165689	0.0027212	0.00467029	0.00401212	-0.00155228	0.000823244	0.000918463	0.00353141	0.00216503	-0.00049001	0.00433934	0.00902745	0.0039373	0.00264636	0.00118969	0.00841017	0.00108187	0.00414948	0.00122079	0.00894474	0.00421895	0.00286607	0.000953808	0.00883792	-0.00164411	0.0014827	-0.000976667	0.00799426	0.000605315	0.0034748	0.00102593	0.00894074	0.00129814	-0.00459742	0.00200623	0.00987589	0.00136463	0.00328864	-0.000941351	0.00402543	0.00128123	0.00353834	0.00323081	0.0114496
20	0.00883082	0.00569651	0.0047908	0.00185138	0.0122529	0.00293089	0.00136237	0.00642806	0.00391841	0.000295177	0.000188127	0.000394121	0.00743465	0.00179444	0.00119956	0.00322035	0.0112934	0.00386128	0.00315948	0.00031212	0.0144906	0.00134493	0.00346573	0.00228673	0.0149307	0.00556487	0.00334124	0.00120911	0.0149206	-0.0011185	0.00043577	0.000501364	0.0137182	0.00186436	0.00360109	0.000832751	0.0161546	0.00238182	-0.00475129	0.00249375	0.014524	6.72936e-05	0.00539754	-0.000489101	0.00822309	0.00190611	0.00409381	0.00301894	0.017724
21	0.0128378	0.00643584	0.00320949	0.00102061	0.0170733	0.00383384	0.00273357	0.011323	0.00346144	0.000223428	0.000354275	0.0011912	0.0130633	0.00239195	0.00188209	0.0051824	0.0169613	0.00610988	0.00249633	0.000785276	0.0240153	0.00184107	0.00332511	0.000999451	0.0264155	0.00663795	0.00566782	0.00127336	0.0249613	-0.00254156	0.000257611	-0.000434801	0.0247141	0.00138913	0.00431627	0.00083375	0.032196	0.00365674	-0.00415462	0.00349394	0.0255395	0.00258786	0.00574617	-0.00223719	0.017603	0.00326584	0.00389567	0.00340831	0.0325891
22	0.0233253	0.00604457	0.00297719	0.000479505	0.0264852	0.00231323	0.00246421	0.0187141	0.00492468	0.00135496	0.000328109	0.00110875	0.0253879	0.00371115	0.00174619	0.00369018	0.0301117	0.00725284	0.0032727	-2.95937e-05	0.0403088	0.00260864	0.00390884	0.00104144	0.0498636	0.00994031	0.0052525	0.00115351	0.0439547	-0.000179172	0.00092341	-0.000479177	0.0442405	0.00343743	0.00434114	0.000304967	0.0597976	0.00675699	-0.00530469	0.00315435	0.0440659	0.00351687	0.00534582	-0.00127013	0.0352207	0.00454156	0.00441794	0.00259007	0.0590703
23	0.0367273	0.00879586	0.0046702	-0.00015378	0.0399765	0.00517134	0.00222863	0.0323952	0.0042506	0.00261103	-0.000109449	-0.000164643	0.0485665	0.00494908	0.00138147	0.00417945	0.0490848	0.00976093	0.00389113	-0.00117777	0.0691138	0.00753187	0.00688265	0.00140978	0.0853363	0.013477	0.00450964	0.00161402	0.0743239	0.00361893	0.00183654	-0.000534892	0.0761712	0.00787565	0.00406781	0.000626057	0.102767	0.0109519	-0.00449041	0.00267817	0.0752732	0.00648706	0.00767289	-0.00110203	0.0644332	0.00851078	0.00516127	0.00350706	0.100219
24	0.0638056	0.0113397	0.00443418	0.00143567	0.0650611	0.00706065	0.00244409	0.0506531	0.00447161	0.00618228	0.00143212	-0.000355944	0.0836342	0.00941385	0.0023137	0.00553194	0.0829523	0.0134609	0.00239459	-0.000924066	0.113979	0.0111826	0.00564633	0.0018363	0.141486	0.0197874	0.00561431	0.00328359	0.124366	0.00779279	0.00280671	-6.98566e-05	0.129181	0.012412	0.00474097	0.00232151	0.167079	0.0187531	-0.00449675	0.00346956	0.128096	0.0144633	0.00767586	-0.00179826	0.11249	0.0157318	0.00717391	0.00259078	0.164284
25	0.10505	0.0156442	0.00345799	0.000556633	0.105248	0.0121016	0.00359788	0.0868747	0.00399193	0.0119635	0.00155805	0.0013752	0.139115	0.0165593	0.00284304	0.0072917	0.133691	0.0188242	0.00398873	0.00112188	0.181134	0.020082	0.008084	0.00381967	0.21699	0.0337578	0.0100553	0.00384602	0.193522	0.0172404	0.00473003	-9.37879e-05	0.202023	0.0241959	0.00480933	0.00304566	0.243242	0.0327273	-0.00301778	0.00577383	0.200407	0.0239534	0.00845555	-0.00022535	0.178633	0.0286374	0.00899747	0.00458153	0.241036
26	0.165491	0.0250026	0.00420214	0.000609681	0.166799	0.0204257	0.00388174	0.138487	0.00479274	0.0228595	0.00198063	0.00143391	0.217898	0.0297422	0.00372903	0.00744313	0.206356	0.0302707	0.006704	0.00131996	0.260795	0.0346525	0.010466	0.00449584	0.297648	0.0546763	0.0141076	0.00440474	0.276604	0.0350104	0.00683148	0.00201373	0.284529	0.0434986	0.00899342	0.00584576	0.317026	0.0586115	0.00158961	0.00826299	0.28687	0.0445049	0.0124504	-0.000460595	0.258872	0.0504988	0.0141449	0.00530724	0.318195
27	0.244392	0.0409607	0.0035748	0.00128831	0.243897	0.0344432	0.00761746	0.203887	0.00423418	0.0400188	0.00506824	0.00430445	0.296771	0.0505477	0.00669143	0.0101555	0.286946	0.0471983	0.0100347	0.00306852	0.340061	0.0607798	0.0152844	0.00729777	0.366669	0.0901679	0.0232343	0.00611408	0.351392	0.0628933	0.0145702	0.00298099	0.35894	0.0772424	0.014838	0.00835002	0.379925	0.101271	0.00962158	0.0131738	0.364177	0.0788561	0.0164248	0.00321236	0.33412	0.0870971	0.0231027	0.00575907	0.385154
28	0.326649	0.0655784	0.00562024	0.00248207	0.326106	0.0576046	0.0109174	0.280149	0.0067493	0.0726108	0.0109689	0.00735326	0.372326	0.0898206	0.0120789	0.0146832	0.367637	0.0801718	0.0164199	0.00471948	0.412826	0.10482	0.0238842	0.0119747	0.437556	0.149668	0.0375525	0.0126084	0.421785	0.111075	0.0254449	0.00804162	0.430665	0.131014	0.0272664	0.0161616	0.446885	0.166753	0.0257755	0.0197376	0.436659	0.134968	0.0288636	0.00953925	0.402968	0.147564	0.0375533	0.00827946	0.451122
29	0.391533	0.106939	0.00455934	0.000540003	0.396511	0.0936944	0.0168292	0.341811	0.00699933	0.125221	0.0203234	0.0129444	0.436076	0.144818	0.0244205	0.0190405	0.433332	0.128704	0.027047	0.0124002	0.478432	0.167759	0.0382297	0.0200865	0.499521	0.223397	0.0635865	0.0186548	0.483612	0.179723	0.04294	0.0166421	0.493203	0.202099	0.0484785	0.0272992	0.503722	0.242942	0.0533468	0.0329553	0.502015	0.211267	0.0473178	0.020541	0.465425	0.2259	0.0624913	0.0116003	0.509923
30	0.45851	0.169805	0.00509834	0.000126585	0.465311	0.152358	0.0269984	0.404116	0.00612657	0.204845	0.0362076	0.0225152	0.504698	0.21937	0.0444909	0.0283462	0.501787	0.201874	0.0424698	0.0200562	0.543538	0.246509	0.0663896	0.0357671	0.557643	0.300546	0.106765	0.0331452	0.544815	0.262184	0.0754117	0.0293063	0.552291	0.280234	0.085061	0.0483694	0.553873	0.322218	0.0995344	0.0564116	0.5618	0.29651	0.078379	0.0395989	0.523809	0.310482	0.104486	0.0178358	0.562444
31	0.525867	0.249424	0.005243	0.000514656	0.534937	0.227036	0.0447457	0.466206	0.00567304	0.31208	0.0637114	0.0389074	0.565204	0.296854	0.077625	0.0460124	0.565994	0.287927	0.0731477	0.0390755	0.600527	0.325853	0.112312	0.062197	0.608138	0.372902	0.174542	0.0593586	0.595066	0.347286	0.127768	0.0548359	0.60351	0.354062	0.144963	0.0850731	0.598699	0.390761	0.168803	0.0967029	0.615481	0.375696	0.130219	0.0755497	0.576252	0.385823	0.17197	0.0328343	0.608344
32	0.580364	0.328259	0.00638214	0.00116001	0.594534	0.306255	0.0753826	0.520125	0.00600471	0.424184	0.107447	0.0675079	0.613684	0.361583	0.13134	0.075758	0.614981	0.366644	0.121712	0.0663369	0.644863	0.388272	0.177287	0.107865	0.645874	0.432005	0.255321	0.0984607	0.635339	0.412862	0.200225	0.0962932	0.640653	0.41376	0.223514	0.141182	0.632355	0.451728	0.250038	0.156534	0.656941	0.439148	0.202542	0.130481	0.615952	0.448887	0.254735	0.0539951	0.63958
33	0.624709	0.398126	0.00693575	0.000826284	0.643683	0.373306	0.123163	0.570484	0.00623551	0.522403	0.173691	0.114421	0.654138	0.425845	0.204988	0.121554	0.659514	0.437399	0.190503	0.110587	0.682802	0.45326	0.257607	0.175659	0.679395	0.493946	0.337812	0.155166	0.668316	0.478204	0.285072	0.158724	0.676108	0.477153	0.311851	0.220427	0.662415	0.512025	0.32536	0.236101	0.690423	0.503246	0.28685	0.205257	0.64941	0.512269	0.338401	0.0930315	0.670239
34	0.66818	0.465558	0.008614	0.00243273	0.687638	0.442585	0.1917	0.614278	0.00688918	0.619553	0.261035	0.18346	0.6907	0.490142	0.287597	0.187661	0.696653	0.507625	0.280178	0.176037	0.714831	0.517082	0.340202	0.26172	0.707684	0.550661	0.411104	0.223793	0.698993	0.541532	0.366298	0.242254	0.706778	0.53383	0.390643	0.305786	0.688048	0.56332	0.39118	0.320239	0.720638	0.565337	0.367528	0.29266	0.679128	0.570035	0.410787	0.152729	0.69692
35	0.704283	0.531104	0.00939074	0.0059378	0.72537	0.510452	0.273042	0.654172	0.00774692	0.714759	0.345871	0.265888	0.722098	0.54874	0.362871	0.26599	0.728247	0.572099	0.365325	0.248805	0.745145	0.569772	0.409371	0.347179	0.734055	0.595787	0.479164	0.288458	0.723479	0.59578	0.434719	0.328682	0.732096	0.58176	0.460594	0.381015	0.709622	0.608111	0.457883	0.390348	0.746427	0.615021	0.43558	0.367252	0.704415	0.619379	0.478983	0.233988	0.718992
36	0.731643	0.58944	0.0112498	0.00857939	0.752255	0.566915	0.344904	0.684031	0.00706916	0.795767	0.416349	0.339052	0.74356	0.594885	0.426717	0.337421	0.751492	0.625159	0.434688	0.314488	0.764672	0.615088	0.472916	0.417741	0.751794	0.634838	0.540566	0.346019	0.742407	0.636597	0.497739	0.401681	0.748853	0.621385	0.523468	0.441744	0.724251	0.641843	0.51432	0.452179	0.765983	0.653398	0.498406	0.430871	0.720287	0.656077	0.539233	0.318423	0.734906
37	0.753127	0.636441	0.0131937	0.0148242	0.778322	0.61837	0.410249	0.713788	0.00800908	0.867329	0.486892	0.405778	0.767735	0.63419	0.490028	0.400852	0.774277	0.671239	0.500569	0.377375	0.786559	0.65448	0.535511	0.484291	0.770702	0.666067	0.596649	0.409951	0.759602	0.675844	0.55794	0.470384	0.766971	0.654524	0.582402	0.505015	0.743811	0.673409	0.56525	0.514429	0.783368	0.690608	0.559152	0.492816	0.739486	0.690396	0.593923	0.391597	0.751361
38	0.773553	0.673539	0.0181774	0.0256831	0.801164	0.657315	0.47274	0.734769	0.00933841	0.922709	0.550131	0.468177	0.782993	0.667897	0.548218	0.46063	0.790735	0.707716	0.56379	0.437436	0.799611	0.684633	0.586121	0.543939	0.782335	0.691527	0.641878	0.46531	0.773218	0.702331	0.606314	0.529246	0.782959	0.679418	0.630327	0.556348	0.753819	0.696439	0.604787	0.564814	0.798328	0.716919	0.607595	0.549605	0.75401	0.715904	0.635755	0.452792	0.763576
39	0.788914	0.707629	0.025916	0.046017	0.817365	0.694313	0.534552	0.757405	0.0108775	0.97333	0.610236	0.528683	0.79661	0.695443	0.599974	0.522974	0.805647	0.740261	0.620311	0.499497	0.815521	0.712755	0.632492	0.599183	0.79521	0.715559	0.682313	0.520626	0.787006	0.729171	0.65212	0.587691	0.79458	0.702822	0.673736	0.603711	0.764469	0.718418	0.639663	0.610826	0.808815	0.741449	0.650048	0.599486	0.765301	0.740328	0.673458	0.517944	0.775112
40	0.802439	0.734317	0.0380042	0.0749833	0.833367	0.722696	0.582068	0.76988	0.0118118	1.01002	0.654528	0.581633	0.810446	0.718149	0.63602	0.569464	0.818873	0.76335	0.661618	0.54833	0.823996	0.731893	0.667679	0.642603	0.805275	0.733845	0.711159	0.565565	0.794649	0.746992	0.683007	0.632123	0.804302	0.721075	0.70634	0.640615	0.775074	0.733359	0.670779	0.647115	0.820411	0.762795	0.685213	0.637572	0.778239	0.760711	0.70937	0.578922	0.787667
[truncated: 31 more columns]

## Sheet: Exp (0.1)
A	0.502733	0.424537	0.21328	0.530831	0.395338	0.499067	0.488593	0.504367	0.0706941	0.60258	0.589935	0.554076	0.600679	0.558582	0.585864	0.41523	0.488426	0.446234	0.488552	0.587331	0.522432	0.556883	0.450254	0.541366	0.549372	0.470212	0.464849	0.530719	0.5321	0.673369	0.556241	0.599241	0.569333	0.588514	0.554006	0.561342	0.647597	0.562027	0.728441	0.513314	0.521963	0.589285	0.452444	0.688641	0.669846	0.563675	0.458935	0.51117	0.568548
X0	29.4976	34.4769	56.0297	44.8652	31.0056	33.7412	37.3139	29.8574	103.438	32.3465	35.6568	36.8626	28.1125	32.3198	35.3541	38.3009	29.1229	33.7176	36.3822	36.6007	28.123	32.0302	36.1021	36.1404	27.4852	32.1428	34.9758	36.363	27.8854	31.0834	34.6471	35.8929	27.5122	31.3463	34.4571	35.3922	26.3417	31.0554	33.1412	35.5689	27.9669	31.3051	35.6812	34.7372	27.0747	31.3229	35.0863	37.6664	26.9892
F0	3.62796e-07	4.39904e-07	6.45908e-06	4.53848e-11	4.74846e-06	4.86271e-08	1.20848e-08	2.8835e-07	0.000667179	3.42781e-09	7.32065e-10	1.34794e-09	4.63698e-08	1.44397e-08	1.01064e-09	1.23912e-07	6.64409e-07	2.92156e-07	1.90801e-08	4.61405e-10	4.1609e-07	1.79248e-08	8.71965e-08	3.18377e-09	2.76896e-07	2.72962e-07	8.69022e-08	4.15665e-09	3.59765e-07	8.12768e-10	4.26784e-09	4.56028e-10	1.57538e-07	9.7332e-09	5.12346e-09	2.35411e-09	3.90347e-08	2.62925e-08	3.27736e-11	1.17667e-08	4.57413e-07	9.7343e-09	9.74678e-08	4.08363e-11	1.32952e-08	2.14844e-08	1.01587e-07	4.3463e-09	2.16717e-07
R^2	0.864658	0.802396	0.552928	0.880172	0.800979	0.874698	0.861707	0.908093	0.594845	0.899039	0.899755	0.831946	0.880247	0.940168	0.909223	0.769277	0.877291	0.824268	0.823106	0.892671	0.931798	0.916802	0.721212	0.897512	0.871019	0.873501	0.760661	0.909894	0.952689	0.79784	0.92574	0.910814	0.930405	0.940333	0.815243	0.930767	0.884744	0.920503	0.68157	0.877265	0.920279	0.918713	0.763746	0.847469	0.824716	0.946646	0.79644	0.83864	0.904822
n	24	28	40	40	24	29	32	25	40	28	31	32	24	28	31	32	24	28	31	32	23	27	30	31	23	27	29	32	23	27	30	32	23	27	30	31	22	26	30	31	23	27	30	31	23	27	29	33	22
Cycle No.	1.SYBR	2.SYBR	3.SYBR	4.SYBR	5.SYBR	6.SYBR	7.SYBR	8.SYBR	9.SYBR	10.SYBR	11.SYBR	12.SYBR	13.SYBR	14.SYBR	15.SYBR	16.SYBR	17.SYBR	18.SYBR	19.SYBR	20.SYBR	21.SYBR	22.SYBR	23.SYBR	24.SYBR	25.SYBR	26.SYBR	27.SYBR	28.SYBR	29.SYBR	30.SYBR	31.SYBR	32.SYBR	33.SYBR	34.SYBR	35.SYBR	36.SYBR	37.SYBR	38.SYBR	39.SYBR	40.SYBR	41.SYBR	42.SYBR	43.SYBR	44.SYBR	45.SYBR	46.SYBR	47.SYBR	48.SYBR	49.SYBR
1	-0.00140302	-0.00120139	-0.00275676	-0.00043422	-0.00319579	-0.00449544	7.95349e-05	-0.0026394	-0.00146301	-0.000186458	-0.00133643	-0.000883937	0.00122495	0.000625178	0.000279933	0.000297591	-0.00166006	-0.000612989	-0.000220493	0.00029631	7.83056e-05	0.000567928	0.00095956	0.000461504	0.00161599	-0.000264063	-0.00216548	0.000571951	-0.000181183	0.000492618	-0.000281006	0.00157559	-0.000116378	-0.000473633	-0.00352161	0.00020124	0.00104789	-0.000474498	0.000152215	-2.57194e-05	-0.000351384	0.000908419	-0.000123724	-7.2673e-05	0.00225826	-0.000216544	-3.01898e-05	0.000307366	-5.73248e-05
2	-0.00128324	-0.00113748	-0.00127031	-0.000387564	-0.000781789	-0.00301109	0.00108351	-0.00220923	-0.00264211	-3.82215e-05	-0.00182062	-0.000711709	-8.44598e-05	0.000161335	0.000224501	-0.00100578	-0.00189844	-0.000593126	-0.000985265	-0.000455782	-0.000414863	0.000254333	3.44217e-05	-0.000113174	0.00187242	-0.00163111	-0.00050889	0.000740588	-0.000548333	0.00055638	0.00106087	0.000480443	-5.17815e-05	0.000273794	-0.00145188	-3.55244e-05	0.00185356	-0.000668049	0.000154793	0.000181094	0.00147594	5.12451e-05	0.00144412	0.00106335	0.00103857	-0.00104508	-0.000534922	-0.00107515	-0.00105752
3	-0.00111115	0.000156298	-0.000786275	-8.8349e-05	-0.00035879	-0.000446647	-0.000725895	-0.000425965	0.000444919	0.00019002	-0.000870168	-0.000434861	0.000175223	4.28855e-05	0.000582784	-0.00101052	-0.00107478	0.000602171	0.00067018	0.000819623	0.000395387	-0.000169292	-0.00056538	0.000423208	0.00048311	-0.000110075	-0.00015305	0.000314221	-0.000631049	0.00039883	0.000632897	-9.21041e-05	0.00034523	-0.000105813	-0.000605136	-0.000943154	5.02318e-05	-0.000205278	-0.000996217	-0.000506848	0.000510231	-0.000703245	0.000919059	0.000462085	0.00107025	-9.74238e-05	-0.000479117	0.000320643	-0.0010154
4	0.000985444	-0.000310987	-0.000821158	-0.000885725	0.000275746	-0.000445932	0.000925444	0.000750661	-2.38866e-05	0.000607207	8.53985e-05	0.000183508	-0.000897765	-0.000315309	-0.000493854	0.000382408	-3.86387e-05	-0.000380516	0.000365645	-0.000768527	-0.000749052	0.000111043	-8.55774e-05	-0.000500426	0.000147373	0.000717819	-0.000714287	0.000906363	0.00039196	0.000159591	-0.000840187	0.00023286	0.000266999	-0.000714451	0.000183135	0.000370189	0.00101104	0.000509843	-0.000193685	0.000433609	-0.000267237	0.000355691	5.70715e-05	-0.000416741	-8.09431e-05	-0.000234768	3.00854e-05	-0.000781879	0.00061366
5	-0.0011417	-0.000196129	0.00125451	0.000983596	-1.05947e-05	0.000523612	-1.94386e-05	-0.00115104	-0.000322655	-0.000365078	0.00101854	-7.1153e-05	0.00168841	0.000299886	-0.00104977	0.000326529	0.00106634	-0.000162303	-0.0010436	-0.000780225	0.000966445	-0.000473276	0.000639915	5.42998e-05	0.000346273	-0.000537738	0.000174209	-0.00158705	0.00082159	-6.96927e-05	0.000691801	-0.00074093	-0.000521213	0.00038816	7.06315e-06	0.000969932	-0.00048475	0.000146627	0.00139762	-1.2666e-05	0.000139251	6.93202e-05	0.000102863	-0.00074704	-0.000567764	-0.000182629	0.000961631	0.000692576	0.000229359
6	0.000250265	0.000529051	0.000329897	0.000543535	0.000812083	0.000232086	-7.33137e-05	0.000577792	-0.000771567	-0.000551179	0.000365496	0.000790939	-0.00128531	-5.34207e-05	0.000290826	0.000764564	0.000513226	-0.000250652	-0.000309914	0.000217155	-0.000828594	0.00027968	0.000527054	2.1115e-05	-0.00159249	0.000120789	0.000549257	0.000427678	-0.000309512	0.000766411	-0.000223845	0.00073801	-0.000154823	0.000461638	0.000352636	-0.000159159	-0.000225648	-0.000712216	0.000711367	-0.000360548	-0.000545129	0.0010557	-0.00105421	0.000334337	-0.000778571	0.000490502	0.000466436	0.000125602	1.42157e-05
7	0.00171861	-0.000239655	0.000859514	-0.000371039	-0.000283659	0.000890181	-0.000306226	0.000454366	0.000268787	0.00015749	0.000176117	-0.000492409	0.000119358	0.000169709	0.000779271	-8.43108e-05	0.000302255	0.00035961	-0.000657365	0.000706583	0.000410885	0.00113982	-0.000693366	0.000460386	-1.04457e-05	-5.08428e-05	0.0014047	-0.000117391	-0.000539407	-0.00135714	-0.000789761	-0.000182211	-0.000206992	0.000587657	0.000727728	-0.000363514	-0.000552297	7.51913e-05	-6.25849e-06	0.00109936	1.60486e-05	-0.000257492	-0.00165331	0.00046216	-0.000119924	6.07967e-06	-0.000551388	-0.00110471	0.000652894
8	0.000914365	0.000176325	0.000122443	0.000317872	-0.000937447	3.22312e-05	0.000864096	0.000575438	0.0007862	-0.000272393	-0.000498846	0.00013192	-0.00010711	9.05693e-05	0.000426084	0.000202	0.000197947	-0.000356883	0.000721767	0.000151843	-0.000433788	-0.00105646	0.000368789	-0.000754029	0.000333965	-0.000768706	-0.00093326	-0.000937834	0.000149846	-0.00115547	7.19726e-06	-0.000328168	-3.23355e-05	-0.000104919	-0.000149787	0.000527874	-0.000686869	0.000147432	-0.000482872	0.000351131	0.000262797	-0.000355273	0.000690892	-5.61774e-05	-0.000364363	0.000406027	-0.00059104	0.00053367	0.000392363
9	-0.000411809	2.563e-06	1.56313e-05	-0.000682131	0.000387534	-0.000478983	-0.000890426	-0.000592187	-0.00065054	-0.000870883	-0.000506923	0.000348061	0.000715196	-0.000384331	-0.000220791	-6.28978e-05	-0.000932232	-0.000482768	0.000101298	-0.000516817	-0.000156239	0.000460461	0.000505045	-0.000189006	-0.000263646	0.000359029	-5.87553e-05	0.000814468	0.000514433	-8.38339e-05	0.000401974	0.00120337	-0.000107482	-0.000313237	-0.000192314	0.000202701	-6.09606e-05	-2.70605e-05	-0.000713319	-0.00154856	-0.00105751	-0.000297964	0.000505135	0.000389621	3.59118e-05	0.000211611	-0.000664711	0.000728384	-0.000521183
10	-0.001204	-0.000117451	-0.000974491	0.000182197	0.000115111	-0.000306472	0.000225797	-0.000189066	0.000268668	0.00110485	0.000230238	-0.00045608	-0.000408053	0.00014998	-0.000314549	-0.000517815	-3.41982e-05	0.000671446	0.000152007	0.000170454	0.000395	-0.000291824	-0.000696674	0.000484467	0.000555962	0.000269711	-0.000268832	0.000179484	-0.000397816	0.0013414	0.000119924	-0.000830784	0.000410616	-0.000199094	-0.00032334	-0.000604853	0.000949234	6.54161e-05	0.000283405	0.000544488	0.000941619	0.000133202	0.000432566	-0.000428244	0.000805497	-0.000599355	0.000828028	-0.000514284	-0.000365913
11	-0.00151274	-0.000266388	1.41412e-05	0.000135139	0.00131762	-0.00218485	-0.000223711	6.1512e-05	-0.000211567	-0.000323042	0.000411525	0.00132962	-0.00201361	-0.000849664	-0.000506669	0.000355542	0.00116138	0.00085856	0.0013132	4.21703e-05	0.000251874	0.000665516	0.000867099	0.000125438	0.000463903	0.000465468	0.00158352	0.000268966	-0.000427604	-0.000214249	0.000242218	2.15769e-05	-0.00154382	-0.000352114	-0.00264089	-0.00116701	-0.000396639	0.000348166	-0.00223976	0.00124179	-0.000502035	-0.00138658	0.00214683	-0.00135271	2.02805e-05	0.000352174	0.000808209	-0.000219002	-0.00073418
12	-0.000882804	0.00100858	-0.00082016	0.000107199	0.00321725	-0.000100285	0.000701979	3.01451e-05	0.0022095	0.000250265	0.000991359	0.000927761	-0.00114118	-0.000528261	-0.000992805	0.000741646	0.000601023	0.00192669	0.00134574	0.00084278	0.000945657	-8.8349e-05	0.00247644	0.000878245	0.00247887	0.00218895	0.000955522	0.001533	-0.00020802	-0.00132789	0.000686988	-0.000556648	2.78056e-05	-0.000751153	-0.000643298	-0.00185725	-0.00104177	-0.000455096	-0.00280184	0.00125104	0.00100528	0.000201017	0.00169657	-0.00198741	-0.000650063	-6.9499e-05	0.00101075	0.00112084	0.00157566
13	-0.000648961	0.000248641	-0.000589132	-0.000718236	0.00288722	-0.00127594	5.34654e-05	0.000306442	0.00150494	-0.000137776	0.000483677	0.00185697	-0.00273413	-0.000582904	-0.000771567	0.0013503	0.00132145	0.000967368	0.00246322	-0.000397116	0.000689149	-9.64254e-05	0.00147405	0.000464827	0.00256376	0.00235273	0.00018172	-0.000133529	0.00117546	-0.00197165	0.00117123	-0.00203115	-0.00163733	7.87377e-05	-0.00280367	8.54433e-05	0.00034228	-0.00150499	-0.00268425	0.00130172	0.000734478	-0.00170958	0.00184074	-0.00116639	-0.00188272	-0.000729069	0.00117557	0.000251234	0.000526696
14	0.000562012	0.000484019	-0.000464618	0.00055033	0.00416276	-0.000657499	0.0012939	-0.000711441	0.0019528	-0.00162423	-0.000107482	0.00080727	-0.00228648	4.09186e-05	-0.0014164	-0.000205934	0.00194883	0.00210881	0.000818044	-0.00086911	0.00168099	-0.00060311	0.00247922	-0.000687242	0.0024716	0.00142661	0.00246161	0.000848517	0.000601992	-0.00109436	-0.000634029	-0.000990376	-4.60148e-05	-0.00108525	-0.0016273	0.000823811	-0.000681087	-0.000657663	-0.00547141	0.00153845	0.000572473	-0.000918448	0.00151709	-0.000472054	-0.00298333	-8.50856e-05	0.000587299	0.00094305	0.00090085
15	0.0017917	0.00274128	0.00235078	0.0019024	0.00445613	-0.000442356	0.001601	0.000370279	0.00138634	-0.000704035	-0.000123531	0.0024533	-0.000764787	0.000636607	-0.000156045	0.00247535	0.00345564	0.00354347	0.00186886	-0.000334293	0.0018739	0.000297666	0.00446677	0.000913829	0.00351407	0.00229727	0.00367361	0.00170992	0.00119732	-0.002014	0.000797734	-0.00123645	-0.000419036	-2.5481e-06	-0.000759765	-0.000568897	0.00030084	-0.00107274	-0.00564255	0.000651851	0.00200753	-0.00103958	0.00107707	-0.00138593	-0.0025627	-0.00127053	0.00301956	0.00167035	0.00159548
16	0.00225705	0.00337154	0.00148457	0.00122172	0.00527254	0.00107208	0.00124447	0.00130463	0.00276205	-0.00141184	0.00103943	0.00428717	0.000278518	0.00144073	0.00025636	0.00238436	0.00284287	0.00353736	0.00298096	0.000117675	0.00342838	0.0017484	0.00433654	0.000793576	0.00397803	0.00294991	0.00298031	0.000762209	0.0022402	-0.00176446	3.75956e-05	-0.000792399	0.00124905	-0.000488996	0.000238746	0.000996262	-0.000743285	-0.000520438	-0.00659102	0.00160618	0.00302672	-0.000407592	0.00337034	-0.00164081	-0.00186406	-0.00105825	0.00226329	0.00200513	0.0026505
17	0.00249255	0.00313662	0.00305405	0.00092341	0.00706214	0.00254975	0.00234789	0.00334008	0.00256278	-0.0021136	-0.000399143	0.0022198	-0.000371486	0.000943571	0.000621289	0.00357751	0.0045816	0.00306082	0.00188412	1.63913e-05	0.00308292	0.000251189	0.00352378	0.000505701	0.00515491	0.00378734	0.00407022	0.00051795	0.00318478	-0.00200932	-0.00100507	0.000430226	0.00225759	0.00100289	0.000924438	0.000148326	0.0009377	0.00115015	-0.00522588	0.00319266	0.00481136	0.000142828	0.0039947	-0.00087373	-0.000899538	0.000536755	0.00251336	0.00202221	0.00499451
18	0.00569655	0.00393002	0.00380993	0.00141071	0.00717451	0.00208411	0.00224096	0.00404771	0.00284345	0.000532538	-0.000486314	0.00304008	0.00154392	0.00147069	0.000314698	0.00337191	0.00719339	0.00412069	0.00316577	0.000198275	0.00461076	0.000979081	0.00523233	0.00101134	0.00743638	0.00232838	0.00317542	0.00185055	0.00587408	-0.00204323	-0.000319421	-0.000452057	0.0034523	0.00100461	0.00318184	0.000572935	0.00532573	0.000664428	-0.00561316	0.00170232	0.00667815	0.0010446	0.00284058	-0.000594437	0.00070262	0.000587046	0.00375235	0.00220953	0.00574116
19	0.00542514	0.00349867	0.00543672	0.00127727	0.00989322	0.00165689	0.0027212	0.00467029	0.00401212	-0.00155228	0.000823244	0.000918463	0.00353141	0.00216503	-0.00049001	0.00433934	0.00902745	0.0039373	0.00264636	0.00118969	0.00841017	0.00108187	0.00414948	0.00122079	0.00894474	0.00421895	0.00286607	0.000953808	0.00883792	-0.00164411	0.0014827	-0.000976667	0.00799426	0.000605315	0.0034748	0.00102593	0.00894074	0.00129814	-0.00459742	0.00200623	0.00987589	0.00136463	0.00328864	-0.000941351	0.00402543	0.00128123	0.00353834	0.00323081	0.0114496
20	0.00883082	0.00569651	0.0047908	0.00185138	0.0122529	0.00293089	0.00136237	0.00642806	0.00391841	0.000295177	0.000188127	0.000394121	0.00743465	0.00179444	0.00119956	0.00322035	0.0112934	0.00386128	0.00315948	0.00031212	0.0144906	0.00134493	0.00346573	0.00228673	0.0149307	0.00556487	0.00334124	0.00120911	0.0149206	-0.0011185	0.00043577	0.000501364	0.0137182	0.00186436	0.00360109	0.000832751	0.0161546	0.00238182	-0.00475129	0.00249375	0.014524	6.72936e-05	0.00539754	-0.000489101	0.00822309	0.00190611	0.00409381	0.00301894	0.017724
21	0.0128378	0.00643584	0.00320949	0.00102061	0.0170733	0.00383384	0.00273357	0.011323	0.00346144	0.000223428	0.000354275	0.0011912	0.0130633	0.00239195	0.00188209	0.0051824	0.0169613	0.00610988	0.00249633	0.000785276	0.0240153	0.00184107	0.00332511	0.000999451	0.0264155	0.00663795	0.00566782	0.00127336	0.0249613	-0.00254156	0.000257611	-0.000434801	0.0247141	0.00138913	0.00431627	0.00083375	0.032196	0.00365674	-0.00415462	0.00349394	0.0255395	0.00258786	0.00574617	-0.00223719	0.017603	0.00326584	0.00389567	0.00340831	0.0325891
22	0.0233253	0.00604457	0.00297719	0.000479505	0.0264852	0.00231323	0.00246421	0.0187141	0.00492468	0.00135496	0.000328109	0.00110875	0.0253879	0.00371115	0.00174619	0.00369018	0.0301117	0.00725284	0.0032727	-2.95937e-05	0.0403088	0.00260864	0.00390884	0.00104144	0.0498636	0.00994031	0.0052525	0.00115351	0.0439547	-0.000179172	0.00092341	-0.000479177	0.0442405	0.00343743	0.00434114	0.000304967	0.0597976	0.00675699	-0.00530469	0.00315435	0.0440659	0.00351687	0.00534582	-0.00127013	0.0352207	0.00454156	0.00441794	0.00259007	0.0590703
23	0.0367273	0.00879586	0.0046702	-0.00015378	0.0399765	0.00517134	0.00222863	0.0323952	0.0042506	0.00261103	-0.000109449	-0.000164643	0.0485665	0.00494908	0.00138147	0.00417945	0.0490848	0.00976093	0.00389113	-0.00117777	0.0691138	0.00753187	0.00688265	0.00140978	0.0853363	0.013477	0.00450964	0.00161402	0.0743239	0.00361893	0.00183654	-0.000534892	0.0761712	0.00787565	0.00406781	0.000626057	0.102767	0.0109519	-0.00449041	0.00267817	0.0752732	0.00648706	0.00767289	-0.00110203	0.0644332	0.00851078	0.00516127	0.00350706	0.100219
24	0.0638056	0.0113397	0.00443418	0.00143567	0.0650611	0.00706065	0.00244409	0.0506531	0.00447161	0.00618228	0.00143212	-0.000355944	0.0836342	0.00941385	0.0023137	0.00553194	0.0829523	0.0134609	0.00239459	-0.000924066	0.113979	0.0111826	0.00564633	0.0018363	0.141486	0.0197874	0.00561431	0.00328359	0.124366	0.00779279	0.00280671	-6.98566e-05	0.129181	0.012412	0.00474097	0.00232151	0.167079	0.0187531	-0.00449675	0.00346956	0.128096	0.0144633	0.00767586	-0.00179826	0.11249	0.0157318	0.00717391	0.00259078	0.164284
25	0.10505	0.0156442	0.00345799	0.000556633	0.105248	0.0121016	0.00359788	0.0868747	0.00399193	0.0119635	0.00155805	0.0013752	0.139115	0.0165593	0.00284304	0.0072917	0.133691	0.0188242	0.00398873	0.00112188	0.181134	0.020082	0.008084	0.00381967	0.21699	0.0337578	0.0100553	0.00384602	0.193522	0.0172404	0.00473003	-9.37879e-05	0.202023	0.0241959	0.00480933	0.00304566	0.243242	0.0327273	-0.00301778	0.00577383	0.200407	0.0239534	0.00845555	-0.00022535	0.178633	0.0286374	0.00899747	0.00458153	0.241036
26	0.165491	0.0250026	0.00420214	0.000609681	0.166799	0.0204257	0.00388174	0.138487	0.00479274	0.0228595	0.00198063	0.00143391	0.217898	0.0297422	0.00372903	0.00744313	0.206356	0.0302707	0.006704	0.00131996	0.260795	0.0346525	0.010466	0.00449584	0.297648	0.0546763	0.0141076	0.00440474	0.276604	0.0350104	0.00683148	0.00201373	0.284529	0.0434986	0.00899342	0.00584576	0.317026	0.0586115	0.00158961	0.00826299	0.28687	0.0445049	0.0124504	-0.000460595	0.258872	0.0504988	0.0141449	0.00530724	0.318195
27	0.244392	0.0409607	0.0035748	0.00128831	0.243897	0.0344432	0.00761746	0.203887	0.00423418	0.0400188	0.00506824	0.00430445	0.296771	0.0505477	0.00669143	0.0101555	0.286946	0.0471983	0.0100347	0.00306852	0.340061	0.0607798	0.0152844	0.00729777	0.366669	0.0901679	0.0232343	0.00611408	0.351392	0.0628933	0.0145702	0.00298099	0.35894	0.0772424	0.014838	0.00835002	0.379925	0.101271	0.00962158	0.0131738	0.364177	0.0788561	0.0164248	0.00321236	0.33412	0.0870971	0.0231027	0.00575907	0.385154
28	0.326649	0.0655784	0.00562024	0.00248207	0.326106	0.0576046	0.0109174	0.280149	0.0067493	0.0726108	0.0109689	0.00735326	0.372326	0.0898206	0.0120789	0.0146832	0.367637	0.0801718	0.0164199	0.00471948	0.412826	0.10482	0.0238842	0.0119747	0.437556	0.149668	0.0375525	0.0126084	0.421785	0.111075	0.0254449	0.00804162	0.430665	0.131014	0.0272664	0.0161616	0.446885	0.166753	0.0257755	0.0197376	0.436659	0.134968	0.0288636	0.00953925	0.402968	0.147564	0.0375533	0.00827946	0.451122
29	0.391533	0.106939	0.00455934	0.000540003	0.396511	0.0936944	0.0168292	0.341811	0.00699933	0.125221	0.0203234	0.0129444	0.436076	0.144818	0.0244205	0.0190405	0.433332	0.128704	0.027047	0.0124002	0.478432	0.167759	0.0382297	0.0200865	0.499521	0.223397	0.0635865	0.0186548	0.483612	0.179723	0.04294	0.0166421	0.493203	0.202099	0.0484785	0.0272992	0.503722	0.242942	0.0533468	0.0329553	0.502015	0.211267	0.0473178	0.020541	0.465425	0.2259	0.0624913	0.0116003	0.509923
30	0.45851	0.169805	0.00509834	0.000126585	0.465311	0.152358	0.0269984	0.404116	0.00612657	0.204845	0.0362076	0.0225152	0.504698	0.21937	0.0444909	0.0283462	0.501787	0.201874	0.0424698	0.0200562	0.543538	0.246509	0.0663896	0.0357671	0.557643	0.300546	0.106765	0.0331452	0.544815	0.262184	0.0754117	0.0293063	0.552291	0.280234	0.085061	0.0483694	0.553873	0.322218	0.0995344	0.0564116	0.5618	0.29651	0.078379	0.0395989	0.523809	0.310482	0.104486	0.0178358	0.562444
31	0.525867	0.249424	0.005243	0.000514656	0.534937	0.227036	0.0447457	0.466206	0.00567304	0.31208	0.0637114	0.0389074	0.565204	0.296854	0.077625	0.0460124	0.565994	0.287927	0.0731477	0.0390755	0.600527	0.325853	0.112312	0.062197	0.608138	0.372902	0.174542	0.0593586	0.595066	0.347286	0.127768	0.0548359	0.60351	0.354062	0.144963	0.0850731	0.598699	0.390761	0.168803	0.0967029	0.615481	0.375696	0.130219	0.0755497	0.576252	0.385823	0.17197	0.0328343	0.608344
32	0.580364	0.328259	0.00638214	0.00116001	0.594534	0.306255	0.0753826	0.520125	0.00600471	0.424184	0.107447	0.0675079	0.613684	0.361583	0.13134	0.075758	0.614981	0.366644	0.121712	0.0663369	0.644863	0.388272	0.177287	0.107865	0.645874	0.432005	0.255321	0.0984607	0.635339	0.412862	0.200225	0.0962932	0.640653	0.41376	0.223514	0.141182	0.632355	0.451728	0.250038	0.156534	0.656941	0.439148	0.202542	0.130481	0.615952	0.448887	0.254735	0.0539951	0.63958
33	0.624709	0.398126	0.00693575	0.000826284	0.643683	0.373306	0.123163	0.570484	0.00623551	0.522403	0.173691	0.114421	0.654138	0.425845	0.204988	0.121554	0.659514	0.437399	0.190503	0.110587	0.682802	0.45326	0.257607	0.175659	0.679395	0.493946	0.337812	0.155166	0.668316	0.478204	0.285072	0.158724	0.676108	0.477153	0.311851	0.220427	0.662415	0.512025	0.32536	0.236101	0.690423	0.503246	0.28685	0.205257	0.64941	0.512269	0.338401	0.0930315	0.670239
34	0.66818	0.465558	0.008614	0.00243273	0.687638	0.442585	0.1917	0.614278	0.00688918	0.619553	0.261035	0.18346	0.6907	0.490142	0.287597	0.187661	0.696653	0.507625	0.280178	0.176037	0.714831	0.517082	0.340202	0.26172	0.707684	0.550661	0.411104	0.223793	0.698993	0.541532	0.366298	0.242254	0.706778	0.53383	0.390643	0.305786	0.688048	0.56332	0.39118	0.320239	0.720638	0.565337	0.367528	0.29266	0.679128	0.570035	0.410787	0.152729	0.69692
35	0.704283	0.531104	0.00939074	0.0059378	0.72537	0.510452	0.273042	0.654172	0.00774692	0.714759	0.345871	0.265888	0.722098	0.54874	0.362871	0.26599	0.728247	0.572099	0.365325	0.248805	0.745145	0.569772	0.409371	0.347179	0.734055	0.595787	0.479164	0.288458	0.723479	0.59578	0.434719	0.328682	0.732096	0.58176	0.460594	0.381015	0.709622	0.608111	0.457883	0.390348	0.746427	0.615021	0.43558	0.367252	0.704415	0.619379	0.478983	0.233988	0.718992
36	0.731643	0.58944	0.0112498	0.00857939	0.752255	0.566915	0.344904	0.684031	0.00706916	0.795767	0.416349	0.339052	0.74356	0.594885	0.426717	0.337421	0.751492	0.625159	0.434688	0.314488	0.764672	0.615088	0.472916	0.417741	0.751794	0.634838	0.540566	0.346019	0.742407	0.636597	0.497739	0.401681	0.748853	0.621385	0.523468	0.441744	0.724251	0.641843	0.51432	0.452179	0.765983	0.653398	0.498406	0.430871	0.720287	0.656077	0.539233	0.318423	0.734906
37	0.753127	0.636441	0.0131937	0.0148242	0.778322	0.61837	0.410249	0.713788	0.00800908	0.867329	0.486892	0.405778	0.767735	0.63419	0.490028	0.400852	0.774277	0.671239	0.500569	0.377375	0.786559	0.65448	0.535511	0.484291	0.770702	0.666067	0.596649	0.409951	0.759602	0.675844	0.55794	0.470384	0.766971	0.654524	0.582402	0.505015	0.743811	0.673409	0.56525	0.514429	0.783368	0.690608	0.559152	0.492816	0.739486	0.690396	0.593923	0.391597	0.751361
38	0.773553	0.673539	0.0181774	0.0256831	0.801164	0.657315	0.47274	0.734769	0.00933841	0.922709	0.550131	0.468177	0.782993	0.667897	0.548218	0.46063	0.790735	0.707716	0.56379	0.437436	0.799611	0.684633	0.586121	0.543939	0.782335	0.691527	0.641878	0.46531	0.773218	0.702331	0.606314	0.529246	0.782959	0.679418	0.630327	0.556348	0.753819	0.696439	0.604787	0.564814	0.798328	0.716919	0.607595	0.549605	0.75401	0.715904	0.635755	0.452792	0.763576
39	0.788914	0.707629	0.025916	0.046017	0.817365	0.694313	0.534552	0.757405	0.0108775	0.97333	0.610236	0.528683	0.79661	0.695443	0.599974	0.522974	0.805647	0.740261	0.620311	0.499497	0.815521	0.712755	0.632492	0.599183	0.79521	0.715559	0.682313	0.520626	0.787006	0.729171	0.65212	0.587691	0.79458	0.702822	0.673736	0.603711	0.764469	0.718418	0.639663	0.610826	0.808815	0.741449	0.650048	0.599486	0.765301	0.740328	0.673458	0.517944	0.775112
40	0.802439	0.734317	0.0380042	0.0749833	0.833367	0.722696	0.582068	0.76988	0.0118118	1.01002	0.654528	0.581633	0.810446	0.718149	0.63602	0.569464	0.818873	0.76335	0.661618	0.54833	0.823996	0.731893	0.667679	0.642603	0.805275	0.733845	0.711159	0.565565	0.794649	0.746992	0.683007	0.632123	0.804302	0.721075	0.70634	0.640615	0.775074	0.733359	0.670779	0.647115	0.820411	0.762795	0.685213	0.637572	0.778239	0.760711	0.70937	0.578922	0.787667
[truncated: 31 more columns]

## Sheet: Results
Threshold = 0.05			Induction				Normalization
Sample	Ct(0.05)	LR eff	E^Ct	No	Sigmoid	Exp (0.1)	dCt	E^Ct	No	Sigmoid	Exp (0.1)
1A	23.49	1.64373	117451	4.12703e-07	6.50675e-06	3.62796e-07	1	1	1	1	1
1A 1:10	27.37	1.61746	519735	9.36713e-08	3.94219e-07	4.39904e-07	0.0679209	0.225983	0.22697	0.0605862	1.21254
1A 1:50	40	1.32631	80489.8	4.09281e-07	N/A	6.45908e-06	1.07151e-05	1.45921	0.991708	#VALUE!	17.8036
1A 1:100	39.14	1.72781	1.97519e+09	2.42956e-11	9.56684e-13	4.53848e-11	1.94483e-05	5.94632e-05	5.88695e-05	1.47029e-07	0.000125097
1B	23.4	1.61067	69812.7	6.97015e-07	7.95228e-06	4.74846e-06	1	1	1	1	1
1B 1:10	27.67	1.68258	1.78971e+06	2.71804e-08	3.31033e-07	4.86271e-08	0.0518325	0.0390078	0.0389954	0.0416275	0.0102406
1B 1:50	31.17	1.6611	7.40816e+06	6.60723e-09	6.85316e-09	1.20848e-08	0.00458139	0.00942376	0.00947932	0.000861786	0.00254498
1B 1:100	23.96	1.66047	189112	2.69603e-07	9.20258e-06	2.8835e-07	0.678302	0.369162	0.386797	1.15723	0.0607249
1C	40	1.15562	325.594	3.83975e-05	0.000398372	0.000667179	1	1	1	1	1
1C 1:10	27.31	1.7679	5.72854e+06	8.41282e-09	N/A	3.42781e-09	6608.01	5.68372e-05	0.000219098	#VALUE!	5.13776e-06
1C 1:50	30.5	1.79596	5.70235e+07	8.43405e-10	0.000159382	7.32065e-10	724.077	5.70981e-06	2.19651e-05	0.400082	1.09725e-06
1C 1:100	31.39	1.73355	3.16395e+07	1.52549e-09	3.45963e-09	1.34794e-09	390.722	1.02907e-05	3.9729e-05	8.68441e-06	2.02036e-06
1D	23.04	1.85035	1.43718e+06	3.31561e-08	7.32671e-06	4.63698e-08	1	1	1	1	1
1D 1:10	26.97	1.75545	3.90063e+06	1.28995e-08	5.77727e-07	1.44397e-08	0.0656073	0.368449	0.389054	0.0788522	0.311404
1D 1:50	30.17	1.75132	2.19967e+07	2.17991e-09	1.42736e-08	1.01064e-09	0.00713931	0.0653363	0.0657469	0.00194816	0.0217953
1D 1:100	31.13	1.62682	3.7928e+06	1.29639e-08	1.0331e-08	1.23912e-07	0.00367001	0.378924	0.390997	0.00141005	2.67225
1E	23.03	1.64816	99421.4	5.06039e-07	7.90987e-06	6.64409e-07	1	1	1	1	1
1E 1:10	27.08	1.61305	419828	1.20534e-07	4.4919e-07	2.92156e-07	0.060371	0.236815	0.238192	0.0567886	0.439723
1E 1:50	30.25	1.64455	3.43079e+06	1.46019e-08	1.34051e-08	1.90801e-08	0.00670754	0.0289792	0.0288552	0.00169473	0.0287175
1E 1:100	31.4	1.65312	7.15739e+06	6.77411e-09	5.75663e-09	4.61405e-10	0.00302259	0.0138907	0.0133865	0.000727778	0.000694459
2A	22.34	1.68383	113633	4.25873e-07	1.14197e-05	4.1609e-07	1	1	1	1	1
2A 1:10	26.59	1.73657	2.36291e+06	2.04085e-08	6.77786e-07	1.79248e-08	0.052556	0.0480904	0.0479216	0.0593523	0.0430792
2A 1:50	29.42	1.66309	3.15746e+06	1.54481e-08	4.32545e-08	8.71965e-08	0.00739108	0.0359888	0.0362739	0.0037877	0.209562
2A 1:100	30.54	1.74993	2.6417e+07	1.81383e-09	6.47196e-09	3.18377e-09	0.00340059	0.00430151	0.00425908	0.000566735	0.00765163
2B	22	1.79767	401418	1.20219e-07	1.37015e-05	2.76896e-07	1	1	1	1	1
2B 1:10	25.78	1.64343	364825	1.35414e-07	1.27801e-06	2.72962e-07	0.0727958	1.1003	1.1264	0.0932754	0.985794
2B 1:50	28.48	1.65717	1.76841e+06	2.76704e-08	1.03261e-07	8.69022e-08	0.0112028	0.226994	0.230168	0.0075365	0.313844
2B 1:100	30.64	1.74601	2.60822e+07	1.80731e-09	2.91665e-08	4.15665e-09	0.00250669	0.0153905	0.0150335	0.00212871	0.0150116
2C	22.2	1.70155	133270	3.61326e-07	1.04629e-05	3.59765e-07	1	1	1	1	1
2C 1:10	26.54	1.85422	1.30923e+07	3.54773e-09	4.21825e-07	8.12768e-10	0.0493776	0.0101792	0.00981865	0.0403162	0.00225916
2C 1:50	29.22	1.72098	7.75074e+06	6.30501e-09	3.80774e-08	4.26784e-09	0.00770494	0.0171944	0.0174496	0.00363928	0.0118628
2C 1:100	30.81	1.80271	7.6756e+07	6.26516e-10	4.12741e-09	4.56028e-10	0.00255936	0.00173628	0.00173394	0.000394481	0.00126757
2D	22.18	1.76463	295669	1.6307e-07	1.07387e-05	1.57538e-07	1	1	1	1	1
2D 1:10	26.19	1.75797	2.61108e+06	1.83686e-08	7.53026e-07	9.7332e-09	0.0620683	0.113236	0.112642	0.0701229	0.0617832
2D 1:50	29.04	1.74625	1.07351e+07	4.58e-09	4.46194e-08	5.12346e-09	0.00860863	0.0275422	0.0280861	0.00415502	0.032522
2D 1:100	30.04	1.74275	1.76478e+07	2.80753e-09	1.24871e-08	2.35411e-09	0.00430432	0.0167538	0.0172167	0.00116282	0.0149431
2E	21.65	1.89471	1.02052e+06	4.69237e-08	1.59954e-05	3.90347e-08	1	1	1	1	1
2E 1:10	25.67	1.75805	1.94959e+06	2.46647e-08	1.04674e-06	2.62925e-08	0.0616395	0.523455	0.525634	0.0654401	0.673568
2E 1:50	28.88	1.87042	7.13822e+07	6.58757e-10	3.76282e-08	3.27736e-11	0.00666121	0.0142966	0.0140389	0.00235244	0.000839602
2E 1:100	29.73	1.69976	7.07005e+06	6.93544e-09	2.34968e-08	1.17667e-08	0.00369554	0.144344	0.147803	0.00146897	0.301441
3A	22.19	1.7114	150683	3.22455e-07	1.02176e-05	4.57413e-07	1	1	1	1	1
3A 1:10	26.16	1.76092	2.68253e+06	1.79389e-08	6.97563e-07	9.7343e-09	0.0638133	0.0561719	0.0556321	0.0682707	0.0212812
3A 1:50	29.09	1.65278	2.22767e+06	2.23225e-08	5.6042e-08	9.74678e-08	0.00837323	0.0676416	0.0692267	0.00548485	0.213085
3A 1:100	30.29	1.98665	1.07178e+09	4.44041e-11	7.83246e-09	4.08363e-11	0.00364466	0.000140591	0.000137706	0.000766565	8.92768e-05
3B	22.51	1.98767	5.19648e+06	9.22041e-09	7.83957e-06	1.32952e-08	1	1	1	1	1
3B 1:10	25.98	1.80706	4.74437e+06	1.04273e-08	8.41619e-07	2.14844e-08	0.0902456	1.09529	1.13089	0.107355	1.61595
3B 1:50	28.5	1.66175	1.93246e+06	2.5094e-08	8.65047e-08	1.01587e-07	0.0157337	2.68905	2.72157	0.0110344	7.64089
3B 1:100	31.81	1.67458	1.3257e+07	3.74429e-09	1.81796e-09	4.3463e-09	0.00158643	0.391981	0.406087	0.000231896	0.326907
3C	21.66	1.78462	280855	1.67978e-07	1.52887e-05	2.16717e-07	1	1	1	1	1
3C 1:10	25.42	1.80748	3.42595e+06	1.39726e-08	1.26852e-06	2.66732e-08	0.073812	0.0819788	0.0831813	0.0829711	0.123079
3C 1:50	28.44	1.92198	1.17446e+08	4.04031e-10	9.02511e-08	5.69491e-10	0.00909948	0.00239136	0.00240526	0.00590314	0.00262781
3C 1:100	29.59	1.75349	1.64864e+07	2.91894e-09	3.12467e-08	3.54931e-09	0.00410046	0.0170355	0.0173769	0.00204378	0.0163777
3D	22.1	1.7717	308638	1.59406e-07	1.05317e-05	1.32824e-07	1	1	1	1	1
3D 1:10	26.02	1.63378	352594	1.47887e-07	1.12096e-06	1.44597e-07	0.0660636	0.875333	0.927737	0.106437	1.08864
3D 1:50	28.96	1.73864	9.04691e+06	5.41462e-09	6.60918e-08	1.2125e-08	0.00860863	0.0341153	0.0339675	0.00627554	0.0912863
3D 1:100	29.72	1.69975	7.03138e+06	6.88644e-09	2.83031e-08	3.2603e-08	0.00508337	0.0438943	0.0432007	0.00268743	0.245461
3E	22.39	1.74629	263640	1.79086e-07	1.12207e-05	1.03115e-07	1	1	1	1	1
3E 1:10	26.08	1.68543	817774	6.05461e-08	1.00886e-06	8.78575e-08	0.0774817	0.322387	0.338085	0.0899108	0.852038
3E 1:50	28.85	1.72962	7.32594e+06	6.73664e-09	7.32096e-08	1.64978e-09	0.0113592	0.0359872	0.0376169	0.00652451	0.0159995
3E 1:100	30.33	1.78008	3.94301e+07	1.20007e-09	1.5227e-08	1.31328e-09	0.00407213	0.00668627	0.00670109	0.00135705	0.0127362
4A	22.21	1.70827	146249	3.33754e-07	1.79352e-05	6.55448e-07	1	1	1	1	1
4A 1:10	26.17	1.73639	1.86886e+06	2.61416e-08	1.01945e-06	5.75707e-08	0.0642571	0.0782559	0.078326	0.0568406	0.087834
4A 1:50	29.26	1.77765	2.04401e+07	2.33872e-09	5.67027e-08	3.58436e-09	0.00754638	0.00715502	0.00700733	0.00316153	0.00546857
4A 1:100	30.23	1.84214	1.04877e+08	4.54179e-10	1.67494e-08	6.72999e-10	0.00385247	0.00139448	0.00136082	0.000933886	0.00102678
4B	22.57	1.76859	388103	1.2376e-07	8.56133e-06	1.91576e-07	1	1	1	1	1
4B 1:10	26.78	1.87953	2.18298e+07	2.17388e-09	4.33055e-07	9.83052e-10	0.0540336	0.0177786	0.0175653	0.0505827	0.00513139
4B 1:50	29.44	1.6942	5.50461e+06	8.86886e-09	4.96809e-08	4.39302e-08	0.00854917	0.0705051	0.0716617	0.00580294	0.229309
4B 1:100	30.63	1.89193	3.03088e+08	1.60542e-10	6.70481e-09	2.46079e-10	0.00374713	0.0012805	0.0012972	0.00078315	0.0012845
4C	22.7	1.72453	235727	2.04357e-07	7.76817e-06	2.44283e-07	1	1	1	1	1
4C 1:10	26.73	1.79849	6.51205e+06	7.36266e-09	4.2065e-07	2.30942e-09	0.0612138	0.0361987	0.0360284	0.0541505	0.00945388
4C 1:50	29.41	1.73386	1.07005e+07	4.4815e-09	3.69513e-08	2.65769e-09	0.00955188	0.0220295	0.0219297	0.00475676	0.0108795
4C 1:100	31.02	1.87293	2.8419e+08	1.72858e-10	5.76146e-09	1.71423e-10	0.00312918	0.000829472	0.000845864	0.000741676	0.00070174
4D	22.28	1.73218	206940	2.31126e-07	1.07952e-05	1.78666e-07	1	1	1	1	1
4D 1:10	26.16	1.75341	2.39888e+06	2.03646e-08	7.85421e-07	2.06552e-08	0.0679209	0.0862654	0.0881103	0.0727562	0.115608
4D 1:50	28.97	1.80322	2.61643e+07	1.90487e-09	6.31989e-08	2.31591e-09	0.00968522	0.00790925	0.00824166	0.00585433	0.0129622
4D 1:100	30.85	2.15108	1.83007e+10	2.48146e-12	3.54853e-09	5.45956e-14	0.00263132	1.13077e-05	1.07364e-05	0.000328712	3.05573e-07
4E	22.7	1.66848	111351	4.4151e-07	9.15452e-06	4.83382e-07	1	1	1	1	1
4E 1:10	26.79	1.92433	4.12883e+07	1.17319e-09	3.8653e-07	4.21077e-09	0.0587202	0.00269692	0.00265722	0.0422229	0.00871106
4E 1:50	29.34	1.69838	5.61383e+06	8.62793e-09	5.04145e-08	3.82594e-08	0.0100268	0.0198352	0.0195419	0.00550706	0.0791494
4E 1:100	31.98	1.71576	3.1471e+07	1.58239e-09	1.50719e-09	3.55506e-09	0.00160858	0.00353822	0.00358405	0.000164639	0.00735456
	Ratio					SD
Sample 1	dCt	E^Ct	No	Sigmoid	Exp (0.1)	dCt	E^Ct	No	Sigmoid	Exp (0.1)
1	1	1	1	1	1	0	0	0	0	0
0.1	0.0614329	0.217564	0.223303	0.0594636	0.493477	0.00713713	0.135511	0.143385	0.0153021	0.512057
0.02	0.00614275	0.0345798	0.0346938	0.00150156	0.0176859	0.0013693	0.0283739	0.0285845	0.000568364	0.0135615
0.01	0.0033463	0.196407	0.134814	0.000712659	0.891025	0.000457797	0.258117	0.221961	0.000705075	1.54259
	% derivation					SD	Stdev
Sample 1	dCt	E^Ct	No	Sigmoid	Exp (0.1)	dCt	E^Ct	No	Sigmoid	Exp (0.1)
1	0	0	0	0	0	0	0	0	0	0
0.1	-38.5671	117.564	123.303	-40.5364	393.477	7.13713	135.511	143.385	15.3021	512.057
0.02	-69.2863	72.8988	73.469	-92.4922	-11.5704	6.84651	141.87	142.923	2.84182	67.8076
0.01	-66.537	1864.07	1248.14	-92.8734	8810.25	4.57797	2581.17	2219.61	7.05075	15425.9
	Ratio					SD
Sample 2	dCt	E^Ct	No	Sigmoid	Exp (0.1)	dCt	E^Ct	No	Sigmoid	Exp (0.1)
1	1	1	1	1	1	0	0	0	0	0
0.1	0.0596875	0.359053	0.364483	0.0657014	0.353297	0.00919864	0.462416	0.473261	0.0191354	0.449185
0.02	0.00831373	0.0644032	0.0652033	0.00429419	0.113726	0.00175971	0.0912978	0.0926365	0.0019357	0.140486
0.01	0.0032933	0.0365053	0.0372092	0.00114434	0.068063	0.000766955	0.0606448	0.0621823	0.000701896	0.130588
	% derivation					SD
Sample 2	dCt	E^Ct	No	Sigmoid	Exp (0.1)	dCt	E^Ct	No	Sigmoid	Exp (0.35)
1	0	0	0	0	0	0	0	0	0	0
0.1	-40.3125	259.053	264.483	-34.2986	253.297	9.19864	462.416	473.261	19.1354	449.185
0.02	-58.4314	222.016	226.016	-78.5291	468.631	8.79854	456.489	463.182	9.6785	702.43
0.01	-67.067	265.053	272.092	-88.5566	580.63	7.66955	606.448	621.823	7.01896	1305.88
	Ratio					SD
Sample 3	dCt	E^Ct	No	Sigmoid	Exp (0.1)	dCt	E^Ct	No	Sigmoid	Exp (0.1)
1	1	1	1	1	1	0	0	0	0	0
0.1	0.0742832	0.486233	0.507105	0.0966686	0.740196	0.010517	0.473702	0.494507	0.0121507	0.670547
0.02	0.0106348	0.565837	0.572957	0.00743439	1.59278	0.00308628	1.18714	1.20134	0.00241353	3.38203
0.01	0.00369741	0.0919475	0.0947007	0.00158004	0.120314	0.00129255	0.168552	0.174842	0.00105017	0.15425
	% derivation					SD
Sample 3	dCt	E^Ct	No	Sigmoid	Exp (0.1)	dCt	E^Ct	No	Sigmoid	Exp (0.1)
1	0	0	0	0	0	0	0	0	0	0
0.1	-25.7168	386.233	407.105	-3.33139	640.196	10.517	473.702	494.507	12.1507	670.547
0.02	-46.8258	2729.19	2764.78	-62.828	7863.89	15.4314	5935.68	6006.72	12.0677	16910.1
0.01	-63.0259	819.475	847.007	-84.1996	1103.14	12.9255	1685.52	1748.42	10.5017	1542.5
	Ratio					SD
Sample 4	dCt	E^Ct	No	Sigmoid	Exp (0.1)	dCt	E^Ct	No	Sigmoid	Exp (0.1)
1	1	1	1	1	1	0	0	0	0	0
0.1	0.0612291	0.0442391	0.0445374	0.0498821	0.0453476	0.00529197	0.0367897	0.0373969	0.007334	0.0524155
0.02	0.00907188	0.0254868	0.0256765	0.00508147	0.0675538	0.00101474	0.0260555	0.0265463	0.00128907	0.0953232
0.01	0.00299373	0.0014108	0.00141973	0.000552597	0.00207358	0.000918339	0.00130764	0.00132451	0.00036477	0.00299114
	% derivation					SD
Sample 4	dCt	E^Ct	No	Sigmoid	Exp (0.1)	dCt	E^Ct	No	Sigmoid	Exp (0.1)
1	0	0	0	0	0	0	0	0	0	0
0.1	-38.7709	-55.7609	-55.4626	-50.1179	-54.6524	5.29197	36.7897	37.3969	7.334	52.4155
0.02	-54.6406	27.4341	28.3823	-74.5927	237.769	5.07369	130.278	132.731	6.44537	476.616
0.01	-70.0627	-85.892	-85.8027	-94.474	-79.2642	9.18339	13.0764	13.2451	3.6477	29.9114
Summary	Ratio					SD					Relative error
All samples	dCt	E^Ct	No	Sigmoid	Exp (0.1)	dCt	E^Ct	No	Sigmoid	Exp (0.1)	dCt	E^Ct	No	Sigmoid	Exp (0.1)
1	1	1	1	1	1	0	0	0	0	0	0	0	0	0	0
0.1	0.0641582	0.276772	0.284857	0.0679289	0.408079	0.00679487	0.189931	0.197718	0.0202343	0.289925	10.5908	68.6236	69.4095	29.7875	71.0463
0.02	0.0085408	0.172577	0.174633	0.0045779	0.447936	0.00186809	0.2627	0.266088	0.0024466	0.764235	21.8725	152.222	152.37	53.4436	170.613
0.01	0.00333269	0.0815677	0.0670359	0.00099741	0.270369	0.000288472	0.0851501	0.0593137	0.000461875	0.416589	8.65584	104.392	88.4804	46.3075	154.082
Summary	% derivation					SD
All samples	dCt	E^Ct	No	Sigmoid	Exp (0.1)	dCt	E^Ct	No	Sigmoid	Exp (0.1)
1	0	0	0	0	0	0	0	0	0	0
0.1	-35.8418	176.772	184.857	-32.0711	308.079	6.79487	189.931	197.718	20.2343	289.925
0.02	-57.296	762.884	773.163	-77.1105	2139.68	9.34044	1313.5	1330.44	12.233	3821.17
0.01	-66.6731	715.677	570.359	-90.0259	2603.69	2.88472	851.501	593.137	4.61875	4165.89
