# Supplementary material for: Statistical significance of quantitative PCR
Source: BMC Bioinformatics. 2007 Apr 20;8:131. doi: 10.1186/1471-2105-8-131 (PMC1868764; doi:10.1186/1471-2105-8-131)
Supplement: Additional file 2 — Complete set of data and macro. Excel file containing all raw qPCR data and the macro used into the present article. [file 1471-2105-8-131-S2.ZIP › TGF induction (1).xls]

## Sheet: Report
Applied Biosystems - Sequence Detection Systems 1.9.1
Filename:	2005-02-07
User:
Date:	Lun, 7 fŽv 2005
Comment:
Plate Type:	7700 Single Reporter	Standard Plate
PCR Volume:	25
Exposure time:	10
Thermal Cycler Conditions
Cycle	Temperature	Time	Repeat	Ramp Time	Auto Increment
Hold	95	1899-12-31 10:00:00		Auto
Cycle	95	1899-12-31 00:15:00	40	Auto
	62	1899-12-31 01:00:00		Auto
Standard Curve
0	0	0	0.2	(3 , 8)
Sample Information
Well	Type	Sample Name	Replicate	Ct	Quantity	Std. Dev.	Mean
A1	UNKN	PAI-1	+	20.13		0	0
A2	UNKN	PAI-1	+	20.22		0	0
A3	UNKN	PAI-1	+	20.24		0	0
A4	UNKN	PAI-1	+	20.23		0	0
A5	UNKN	PAI-1	+	20.17		0	0
A6	UNKN	PAI-1	+	20.21		0	0
A7	UNKN	PAI-1	+	20.22		0	0
A8	UNKN	PAI-1	+	20.17		0	0
A9	UNKN	PAI-1	+	20.14		0	0
A10	UNKN	PAI-1	+	20.1		0	0
B1	UNKN	FN	+	16.4		0	0
B2	UNKN	FN	+	16.36		0	0
B3	UNKN	FN	+	16.32		0	0
B4	UNKN	FN	+	16.41		0	0
B5	UNKN	FN	+	16.3		0	0
B6	UNKN	FN	+	16.36		0	0
B7	UNKN	FN	+	16.33		0	0
B8	UNKN	FN	+	16.36		0	0
B9	UNKN	FN	+	16.33		0	0
B10	UNKN	FN	+	16.3		0	0
C1	UNKN	CTGF	+	21.07		0	0
C2	UNKN	CTGF	+	21.26		0	0
C3	UNKN	CTGF	+	21.13		0	0
C4	UNKN	CTGF	+	21.16		0	0
C5	UNKN	CTGF	+	21.15		0	0
C6	UNKN	CTGF	+	21.21		0	0
C7	UNKN	CTGF	+	21.21		0	0
C8	UNKN	CTGF	+	21.2		0	0
C9	UNKN	CTGF	+	21.21		0	0
C10	UNKN	CTGF	+	21.12		0	0
D1	UNKN	L27	+	15.76		0	0
D2	UNKN	L27	+	15.87		0	0
D3	UNKN	L27	+	15.89		0	0
D4	UNKN	L27	+	15.96		0	0
D5	UNKN	L27	+	15.97		0	0
D6	UNKN	L27	+	16		0	0
D7	UNKN	L27	+	15.97		0	0
D8	UNKN	L27	+	16.02		0	0
D9	UNKN	L27	+	15.95		0	0
D10	UNKN	L27	+	15.9		0	0
E1	UNKN	PAI-1	-	24.16		0	0
E2	UNKN	PAI-1	-	24.51		0	0
E3	UNKN	PAI-1	-	23.86		0	0
E4	UNKN	PAI-1	-	24.26		0	0
E5	UNKN	PAI-1	-	24.2		0	0
E6	UNKN	PAI-1	-	24.22		0	0
E7	UNKN	PAI-1	-	24.27		0	0
E8	UNKN	PAI-1	-	24.29		0	0
E9	UNKN	PAI-1	-	24.22		0	0
E10	UNKN	PAI-1	-	24.31		0	0
F1	UNKN	FN	-	16.45		0	0
F2	UNKN	FN	-	16.46		0	0
F3	UNKN	FN	-	16.52		0	0
F4	UNKN	FN	-	16.72		0	0
F5	UNKN	FN	-	16.79		0	0
F6	UNKN	FN	-	16.77		0	0
F7	UNKN	FN	-	16.79		0	0
F8	UNKN	FN	-	16.75		0	0
F9	UNKN	FN	-	16.86		0	0
F10	UNKN	FN	-	16.74		0	0
G1	UNKN	CTGF	-	26.46		0	0
G2	UNKN	CTGF	-	26.71		0	0
G3	UNKN	CTGF	-	26.55		0	0
G4	UNKN	CTGF	-	26.73		0	0
G5	UNKN	CTGF	-	26.77		0	0
G6	UNKN	CTGF	-	26.99		0	0
G7	UNKN	CTGF	-	26.78		0	0
G8	UNKN	CTGF	-	26.71		0	0
G9	UNKN	CTGF	-	26.86		0	0
G10	UNKN	CTGF	-	27		0	0
H1	UNKN	L27	-	16.05		0	0
H2	UNKN	L27	-	16.08		0	0
H3	UNKN	L27	-	16.06		0	0
H4	UNKN	L27	-	16.12		0	0
H5	UNKN	L27	-	16.17		0	0
H6	UNKN	L27	-	16.14		0	0
H7	UNKN	L27	-	16.17		0	0
H8	UNKN	L27	-	16.23		0	0
H9	UNKN	L27	-	16.28		0	0
H10	UNKN	L27	-	16.27		0	0
A11	NTC	PAI-1	NTC	40		0	0
A12	NTC	PAI-1	NTC	39.31		0	0
B11	NTC	FN	NTC	40		0	0
B12	NTC	FN	NTC	40		0	0
C11	NTC	CTGF	NTC	40		0	0
C12	NTC	CTGF	NTC	40		0	0
D11	NTC	L27	NTC	40		0	0
D12	NTC	L27	NTC	40		0	0
E11	NTC	PAI-1	NTC	40		0	0
E12	NTC	PAI-1	NTC	40		0	0
F11	NTC	FN	NTC	40		0	0
F12	NTC	FN	NTC	40		0	0
G11	NTC	CTGF	NTC	40		0	0
G12	NTC	CTGF	NTC	40		0	0
H11	NTC	L27	NTC	40		0	0
H12	NTC	L27	NTC	37.25		0	0

## Sheet: RawResults
Well	Reporter	Type	Baseline StdDev	deltaRn	Ct	Quantity	Replicate	Qty Mean	Qty StdDev	IPC	Sample Name
1	SYBR	UNKN	0.0043846	7.1768	20.13	-1	+	0	0	+	PAI-1
2	SYBR	UNKN	0.0041693	7.596	20.22	-1	+	0	0	+	PAI-1
3	SYBR	UNKN	0.0035265	7.8604	20.24	-1	+	0	0	+	PAI-1
4	SYBR	UNKN	0.0047638	7.8057	20.23	-1	+	0	0	+	PAI-1
5	SYBR	UNKN	0.0010129	7.8971	20.17	-1	+	0	0	+	PAI-1
6	SYBR	UNKN	0.00094967	7.6515	20.21	-1	+	0	0	+	PAI-1
7	SYBR	UNKN	0.0017882	7.8479	20.22	-1	+	0	0	+	PAI-1
8	SYBR	UNKN	0.0010102	8.118	20.17	-1	+	0	0	+	PAI-1
9	SYBR	UNKN	0.0010559	7.9834	20.14	-1	+	0	0	+	PAI-1
10	SYBR	UNKN	0.00050281	7.8277	20.1	-1	+	0	0	+	PAI-1
11	SYBR	NTC	0.00055383	0.034747	40	0	NTC	0	0	-	PAI-1
12	SYBR	NTC	0.0013403	0.30468	39.31	0	NTC	0	0	+	PAI-1
13	SYBR	UNKN	0.0017918	5.0694	16.4	-1	+	0	0	+	FN
14	SYBR	UNKN	0.00096253	5.368	16.36	-1	+	0	0	+	FN
15	SYBR	UNKN	0.00075219	5.5995	16.32	-1	+	0	0	+	FN
16	SYBR	UNKN	0.0013601	5.5164	16.41	-1	+	0	0	+	FN
17	SYBR	UNKN	0.00052169	5.2597	16.3	-1	+	0	0	+	FN
18	SYBR	UNKN	0.00089891	5.2464	16.36	-1	+	0	0	+	FN
19	SYBR	UNKN	0.0011019	5.3206	16.33	-1	+	0	0	+	FN
20	SYBR	UNKN	0.0008089	5.214	16.36	-1	+	0	0	+	FN
21	SYBR	UNKN	0.00084576	5.2048	16.33	-1	+	0	0	+	FN
22	SYBR	UNKN	0.00079807	5.0676	16.3	-1	+	0	0	+	FN
23	SYBR	NTC	0.0011632	0.0064067	40	0	NTC	0	0	-	FN
24	SYBR	NTC	0.00049368	0.00012656	40	0	NTC	0	0	-	FN
25	SYBR	UNKN	0.00038482	5.2269	21.07	-1	+	0	0	+	CTGF
26	SYBR	UNKN	0.0015076	5.3026	21.26	-1	+	0	0	+	CTGF
27	SYBR	UNKN	0.0013073	5.4374	21.13	-1	+	0	0	+	CTGF
28	SYBR	UNKN	0.000979	5.4358	21.16	-1	+	0	0	+	CTGF
29	SYBR	UNKN	0.0015956	5.4909	21.15	-1	+	0	0	+	CTGF
30	SYBR	UNKN	0.00071689	5.4174	21.21	-1	+	0	0	+	CTGF
31	SYBR	UNKN	0.00061206	5.4621	21.21	-1	+	0	0	+	CTGF
32	SYBR	UNKN	0.001216	5.3471	21.2	-1	+	0	0	+	CTGF
33	SYBR	UNKN	0.0010464	5.3316	21.21	-1	+	0	0	+	CTGF
34	SYBR	UNKN	0.0012399	5.2851	21.12	-1	+	0	0	+	CTGF
35	SYBR	NTC	0.00095633	-0.01419	40	0	NTC	0	0	-	CTGF
36	SYBR	NTC	0.00060884	0.007716	40	0	NTC	0	0	-	CTGF
37	SYBR	UNKN	0.0011349	8.4347	15.76	-1	+	0	0	+	L27
38	SYBR	UNKN	0.0017118	8.3419	15.87	-1	+	0	0	+	L27
39	SYBR	UNKN	0.0010072	8.5593	15.89	-1	+	0	0	+	L27
40	SYBR	UNKN	0.0012454	8.4995	15.96	-1	+	0	0	+	L27
41	SYBR	UNKN	0.00087616	8.4764	15.97	-1	+	0	0	+	L27
42	SYBR	UNKN	0.0014426	8.3997	16	-1	+	0	0	+	L27
43	SYBR	UNKN	0.00093828	8.5848	15.97	-1	+	0	0	+	L27
44	SYBR	UNKN	0.00050229	8.4852	16.02	-1	+	0	0	+	L27
45	SYBR	UNKN	0.0010022	8.5114	15.95	-1	+	0	0	+	L27
46	SYBR	UNKN	0.00090941	8.4578	15.9	-1	+	0	0	+	L27
47	SYBR	NTC	0.0012276	0.093132	40	0	NTC	0	0	-	L27
48	SYBR	NTC	0.0012671	0.017643	40	0	NTC	0	0	-	L27
49	SYBR	UNKN	0.0005165	5.9649	24.16	-1	-	0	0	+	PAI-1
50	SYBR	UNKN	0.0010639	6.2192	24.51	-1	-	0	0	+	PAI-1
51	SYBR	UNKN	0.00075493	6.1005	23.86	-1	-	0	0	+	PAI-1
52	SYBR	UNKN	0.000562	6.0666	24.26	-1	-	0	0	+	PAI-1
53	SYBR	UNKN	0.0011338	6.0857	24.2	-1	-	0	0	+	PAI-1
54	SYBR	UNKN	0.00099718	6.1325	24.22	-1	-	0	0	+	PAI-1
55	SYBR	UNKN	0.0015761	6.1	24.27	-1	-	0	0	+	PAI-1
56	SYBR	UNKN	0.0006181	6.1697	24.29	-1	-	0	0	+	PAI-1
57	SYBR	UNKN	0.00089163	5.9996	24.22	-1	-	0	0	+	PAI-1
58	SYBR	UNKN	0.00099288	6.0498	24.31	-1	-	0	0	+	PAI-1
59	SYBR	NTC	0.00054866	0.19883	40	0	NTC	0	0	-	PAI-1
60	SYBR	NTC	0.00043968	0.15332	40	0	NTC	0	0	-	PAI-1
61	SYBR	UNKN	0.0011688	4.6115	16.45	-1	-	0	0	+	FN
62	SYBR	UNKN	0.0011974	4.8451	16.46	-1	-	0	0	+	FN
63	SYBR	UNKN	0.00076007	4.8093	16.52	-1	-	0	0	+	FN
64	SYBR	UNKN	0.00051316	4.9041	16.72	-1	-	0	0	+	FN
65	SYBR	UNKN	0.00081086	4.8463	16.79	-1	-	0	0	+	FN
66	SYBR	UNKN	0.00057849	4.9173	16.77	-1	-	0	0	+	FN
67	SYBR	UNKN	0.00068706	4.8571	16.79	-1	-	0	0	+	FN
68	SYBR	UNKN	0.00062412	4.9795	16.75	-1	-	0	0	+	FN
69	SYBR	UNKN	0.0010824	4.8966	16.86	-1	-	0	0	+	FN
70	SYBR	UNKN	0.0017109	4.7901	16.74	-1	-	0	0	+	FN
71	SYBR	NTC	0.00073714	0.013565	40	0	NTC	0	0	-	FN
72	SYBR	NTC	0.00052344	-0.0060722	40	0	NTC	0	0	-	FN
73	SYBR	UNKN	0.00062295	4.7608	26.46	-1	-	0	0	+	CTGF
74	SYBR	UNKN	0.0015025	4.9192	26.71	-1	-	0	0	+	CTGF
75	SYBR	UNKN	0.0013212	4.88	26.55	-1	-	0	0	+	CTGF
76	SYBR	UNKN	0.00082381	5.065	26.73	-1	-	0	0	+	CTGF
77	SYBR	UNKN	0.0012895	5.039	26.77	-1	-	0	0	+	CTGF
78	SYBR	UNKN	0.0013689	5.1593	26.99	-1	-	0	0	+	CTGF
79	SYBR	UNKN	0.00047391	5.1071	26.78	-1	-	0	0	+	CTGF
80	SYBR	UNKN	0.00041942	5.1844	26.71	-1	-	0	0	+	CTGF
81	SYBR	UNKN	0.0011923	5.0641	26.86	-1	-	0	0	+	CTGF
82	SYBR	UNKN	0.00077421	5.2007	27	-1	-	0	0	+	CTGF
83	SYBR	NTC	0.00048979	-0.0076134	40	0	NTC	0	0	-	CTGF
84	SYBR	NTC	0.00047305	-0.0029393	40	0	NTC	0	0	-	CTGF
85	SYBR	UNKN	0.0010199	7.7918	16.05	-1	-	0	0	+	L27
86	SYBR	UNKN	0.00069357	8.4966	16.08	-1	-	0	0	+	L27
87	SYBR	UNKN	0.00078122	8.2749	16.06	-1	-	0	0	+	L27
88	SYBR	UNKN	0.0017842	8.7215	16.12	-1	-	0	0	+	L27
89	SYBR	UNKN	0.001289	8.5222	16.17	-1	-	0	0	+	L27
90	SYBR	UNKN	0.0023956	8.6728	16.14	-1	-	0	0	+	L27
91	SYBR	UNKN	0.0015737	8.4599	16.17	-1	-	0	0	+	L27
92	SYBR	UNKN	0.0062871	8.6676	16.23	-1	-	0	0	+	L27
93	SYBR	UNKN	0.0072055	8.6641	16.28	-1	-	0	0	+	L27
94	SYBR	UNKN	0.0067872	9.0793	16.27	-1	-	0	0	+	L27
95	SYBR	NTC	0.0060846	0.17529	40	0	NTC	0	0	-	L27
96	SYBR	NTC	0.0072339	1.3132	37.25	0	NTC	0	0	+	L27
Slope	0	cycles/log decade
Intercept	0	cycles
R^2	0
Fit StdDev	0
Threshold detection parameters:
Baseline start	3
Baseline stop	8
Avg. std. dev.	0.001421
Multiplier	10
Threshold	0.2	(Adjusted Manually)

## Sheet: Clipped
		Cycle No.	1.SYBR	2.SYBR	3.SYBR	4.SYBR	5.SYBR	6.SYBR	7.SYBR	8.SYBR	9.SYBR	10.SYBR	11.SYBR	12.SYBR	13.SYBR	14.SYBR	15.SYBR	16.SYBR	17.SYBR	18.SYBR	19.SYBR	20.SYBR	21.SYBR	22.SYBR	23.SYBR	24.SYBR	25.SYBR	26.SYBR	27.SYBR	28.SYBR	29.SYBR	30.SYBR	31.SYBR	32.SYBR	33.SYBR	34.SYBR	35.SYBR	36.SYBR	37.SYBR	38.SYBR	39.SYBR	40.SYBR	41.SYBR	42.SYBR	43.SYBR	44.SYBR	45.SYBR	46.SYBR	47.SYBR
		1	-0.00660706	-0.00854471	-0.00631073	-0.0094685	-0.0121554	-0.00864825	-0.00388518	-0.0107853	-0.00446758	-0.00412995	0.000904851	-0.00411703	-0.0065015	-0.00682163	-0.00286755	-0.00433817	6.26743e-05	-0.00514644	-0.000237673	-0.00935906	-0.00493884	-0.00384438	-0.00170773	-0.00102294	-0.00678548	-0.0125379	-0.00794974	-0.00560281	-0.00899339	-0.005003	-0.00503826	-0.0129848	-0.00447285	-0.00732344	0.00219425	-0.00293312	0.00125212	-0.00100273	-0.00119847	0.00256485	0.00274718	-0.00192285	-0.0025807	-0.00439763	-0.000775814	-0.00470871	0.00339732
		2	0.00284833	0.002675	0.00447032	0.00362459	-0.00268054	-0.00230268	-0.00232366	-0.00352976	-0.0031012	-0.00288662	-0.000112772	-0.000853926	-0.00120795	-0.00211784	-0.0023101	-0.000946313	0.000258058	-0.00340876	-3.96371e-06	-0.00257844	-0.000484884	-0.0032447	-0.00150085	-0.00181633	-0.00272766	-0.00550634	-0.00275114	-0.000893265	-0.00194761	0.00232932	-0.00200155	-0.00461909	-0.00281724	-0.00197381	7.25836e-05	-0.00127978	0.00142455	-0.00148481	0.000519931	0.00121462	0.000158846	-0.00127929	-0.00107163	-0.000592172	-0.00305933	-0.00288183	0.00340342
		3	-0.00260416	-0.00310796	-0.00291684	-0.00269422	-0.000966251	0.000472695	-0.000615001	-3.27527e-05	-0.000704765	-9.94504e-05	-0.000345141	-0.000325382	-0.001605	-0.000714064	-3.25739e-05	-0.00188491	0.00024265	-0.000618458	0.00101531	-4.14252e-05	0.00011164	0.000522822	0.00118461	-0.000406258	-5.31673e-05	-0.0011732	-0.00165477	-0.000217557	-0.00181749	-0.000270963	0.000171483	-0.0013997	-0.00060001	-0.000974238	0.00121402	-0.000246629	0.000408709	-0.00117558	-0.000658393	0.00101847	0.000932753	-0.00035882	1.65105e-05	0.000449181	0.00037241	0.000378549	0.00135624
		4	-0.00299811	-0.0023033	-0.00168112	-0.00300068	0.00033167	-0.00144538	-0.00139886	-0.000503927	0.000293821	0.000319391	0.000621051	-0.000993043	-0.000462711	0.000671059	-0.000297129	0.00118864	-5.71907e-05	0.000664026	-0.00130469	-0.000125706	-0.00109065	-0.00137564	-0.00218099	0.000676565	-0.000263661	-0.000812143	0.000736058	-0.000690579	0.000185221	-0.000546575	-0.00040406	0.00155351	0.00116056	0.000489384	-0.000369243	-0.000451289	-0.0015083	-0.000412583	-0.000224769	-0.00172085	-0.00143397	-0.000269711	-0.00058043	-0.000625312	-0.000720382	-0.000651598	-0.000765085
		5	0.00496176	0.00494745	0.00508109	0.00372067	0.0001944	0.000378341	0.00136861	0.00015676	-0.000151604	-0.000392973	-0.000386842	0.00036627	0.00178298	-0.000683844	0.000744224	0.00119874	-0.00050506	-0.000555098	0.000383705	0.000969887	0.000597477	0.000452519	0.000630893	-0.000323437	0.000627458	0.00189894	0.000743002	0.000657916	0.00158223	0.00059846	-0.000335485	-0.000540823	-0.00112843	-0.000499725	-0.00155152	0.000382997	0.00012964	0.000485897	0.000286877	-0.000531495	3.94583e-05	-0.000927031	-0.000333428	-0.000320196	-0.000718772	-0.000489414	-0.00145957
		6	0.00362882	0.00419694	0.00234836	0.00583002	0.00177595	0.00133398	0.00136241	-1.43051e-05	0.00193411	0.000571072	-0.00018999	0.002531	0.00263611	0.00165984	0.000208795	0.00112396	-0.000193357	0.00147477	0.000190884	-0.000533491	0.00126886	0.000841051	0.000343047	0.000416018	-0.000416368	0.00186336	0.00125426	0.0015409	0.00210437	0.00116745	0.000436038	0.000812828	0.00130847	0.00213146	8.65236e-05	0.000723913	0.00182462	0.00271142	0.00189483	0.00181687	5.40018e-05	0.00241709	0.0018664	0.000331104	0.00186551	0.00155932	0.000855595
		7	0.00287068	0.00151637	0.00136879	0.00265127	-0.00063026	-0.000385314	0.00183994	0.00173742	-0.00106451	-0.00074324	0.000782035	-0.000561848	-0.000744641	-0.00038147	-0.00129849	-0.00117391	0.000917822	-0.000848532	-0.00139034	-0.00113279	-0.000526488	-0.000151604	0.000222206	-0.000536598	0.00027138	-0.000308663	0.000591755	-0.00120562	-0.00060913	-0.00058955	0.000893414	0.000781298	-0.000874311	0.000150472	-0.000111572	0.000441484	-4.86374e-05	0.000647306	-0.000458598	-0.000247419	0.000845969	0.000820458	-0.000494182	0.000553131	-0.000555336	-0.000936329	-0.00105366
		8	-0.00585881	-0.00524968	-0.00420022	-0.00650725	-0.000705391	-0.000354499	-0.00255704	-0.00134334	-0.000306934	0.00034532	-0.000481114	-0.00101704	-0.00160652	-0.000551283	0.000675321	-0.000452429	-0.000404686	-0.000116914	0.00110525	0.000863463	-0.000361144	-0.000289291	-0.000199735	0.00017374	-0.000165433	-0.00146815	-0.00167042	-8.5175e-05	-0.00144535	-0.000358939	-0.0007613	-0.00120711	0.000133544	-0.00129718	0.000731811	-0.000850484	-0.000806034	-0.00225663	-0.00083971	-0.000335276	-0.000438035	-0.0016818	-0.000475228	-0.000388086	-0.000243485	0.000139713	0.00106636
		9	-0.00247073	0.000199497	-0.00124931	-0.000427276	-0.00313911	-0.00247723	-0.00205925	-0.000711262	-0.00084883	-0.00268367	-0.00188221	0.0018054	-0.00200421	-0.00208497	0.000640213	-0.00227898	0.000695378	-7.45058e-07	0.00231433	-0.00150791	0.000275642	0.00043121	9.96739e-05	-0.000731356	-0.000490904	-0.00769117	-0.000621051	-0.00153038	-0.00234947	-0.00207889	-0.00278708	-0.00148869	-0.00262544	-0.00224528	-0.000956968	0.00202191	0.00164223	-0.000870705	-0.000735879	-0.000416517	-4.27365e-05	-0.00236899	-0.00195086	-0.000179648	-0.000234008	-0.00183117	-0.000896513
		10	-0.0089874	-0.00761592	-0.0106666	-0.0103772	-0.00403678	-0.00408891	-0.00230193	-0.00150821	-0.00101182	-0.00307772	-0.00210638	0.00245576	-0.00141305	0.000155836	0.00366458	0.000635505	0.00393468	0.00169665	0.00279489	0.00146636	0.0007613	-0.00113568	0.000109755	0.00118437	-0.00348049	-0.0079467	-0.0022265	-0.00344834	-0.00376025	-0.00385296	-0.00364107	-0.00056681	-0.00487766	-0.00265363	-0.000731885	0.00230453	0.00189686	0.0010379	-0.000922263	-0.000975251	0.00203759	-0.00394261	-0.0012086	0.000319421	0.000250936	0.00248265	-0.00216651
		11	-0.0072287	-0.00496998	-0.00581306	-0.00610027	-0.00487444	-0.0045132	-0.00430435	-0.00237742	-0.00243631	-0.00246203	-0.00322647	0.00184271	-0.00162366	0.00133351	0.00302771	0.00100687	0.00527653	0.00327709	0.00397143	0.00234005	0.00182804	-0.000224978	-0.00152801	-0.000542059	-0.00301024	-0.00930384	-0.00428823	-0.0047119	-0.00405341	-0.00393331	-0.00560173	-0.00422656	-0.00546828	-0.00521898	-0.000845239	0.000758141	0.00533813	0.000578403	-0.000410199	-0.000982165	0.00288838	-0.00337154	-0.000515819	-0.00185734	0.00237113	0.00145304	-0.0044288
		12	-0.0132902	-0.0126169	-0.0166081	-0.0125623	-0.00684851	-0.00597364	-0.00297272	-0.00590983	-0.00480196	-0.00332856	-0.00245015	0.0026925	0.00496367	0.00628278	0.0107721	0.00288454	0.010632	0.00981754	0.00944373	0.00723118	0.00932869	0.00608808	-0.00157685	0.000342637	-0.00774297	-0.0156699	-0.00219381	-0.00673997	-0.00316811	-0.00750294	-0.00895584	-0.00283963	-0.00838822	-0.00885859	-0.00156352	0.0010275	0.0102365	0.00662828	0.00736952	0.00694001	0.00807559	0.00468928	0.00752479	0.00763518	0.00827235	0.00757164	-0.00725541
		13	-0.011934	-0.0110338	-0.0127312	-0.0104258	-0.00992337	-0.0110901	-0.0118438	-0.00942475	-0.00666437	-0.00837004	-0.00327852	0.00102723	0.01274	0.0130365	0.0205484	0.0129294	0.0185058	0.0159188	0.0169601	0.0157735	0.0132995	0.0143419	0.000287198	-0.000884063	-0.00646251	-0.0213132	-0.00800741	-0.0132062	-0.00979605	-0.0127318	-0.0123207	-0.00914368	-0.0122342	-0.0099521	-0.00350101	0.000262074	0.0193235	0.0146632	0.0140593	0.0139681	0.0143827	0.00568336	0.0168638	0.0103012	0.0152667	0.0144824	-0.0125732
		14	-0.0181907	-0.0177454	-0.0205284	-0.0188145	-0.00824386	-0.00834235	-0.00745207	-0.0081301	-0.00759691	-0.00969195	-0.00313178	0.00296919	0.0343912	0.0367033	0.0422813	0.0354777	0.0442267	0.0384513	0.0387385	0.0379246	0.035401	0.0379705	0.002322	-0.000939079	-0.0107376	-0.0243873	-0.0099352	-0.0146584	-0.0105188	-0.0147628	-0.0127684	-0.0084537	-0.0112573	-0.0114167	-0.00531849	0.00124296	0.0476928	0.042065	0.043029	0.0415745	0.0406434	0.0357647	0.041279	0.0380426	0.0449133	0.0432055	-0.0140919
		15	-0.0120272	-0.00818232	-0.0121421	-0.00978327	-0.00924245	-0.00949046	-0.00732106	-0.00396928	-0.00363344	-0.00545937	-0.00345942	0.00208695	0.0759337	0.0753836	0.0831538	0.0755845	0.0845368	0.0789328	0.0806876	0.0789044	0.0795077	0.0825207	0.000400342	-0.00155981	-0.0078004	-0.0219265	-0.00758821	-0.0128004	-0.0092476	-0.0123422	-0.0126284	-0.00859895	-0.0116368	-0.00841418	-0.0047539	-0.000264764	0.112935	0.105888	0.104779	0.104053	0.101096	0.095512	0.101657	0.0950173	0.103944	0.103722	-0.0155669
		16	-0.0119734	-0.0100804	-0.0154895	-0.0126037	-0.00663772	-0.00527042	-0.00356543	-0.00237685	-0.0033057	-0.00122458	-0.00267909	0.00228235	0.145765	0.148544	0.15572	0.143684	0.157068	0.15095	0.154105	0.150473	0.152362	0.155395	0.000896305	-0.00246519	-0.00547716	-0.0241009	-0.00926557	-0.0138085	-0.00909898	-0.0137101	-0.0119012	-0.00787994	-0.010853	-0.00790325	-0.00502283	-0.00105276	0.228099	0.213737	0.211824	0.204424	0.203079	0.198934	0.203325	0.195308	0.204751	0.211242	-0.0191773
		17	0.00938353	0.00832698	0.00638974	0.00797743	0.0104612	0.0118006	0.01206	0.0158657	0.0137882	0.0158677	-0.00362123	0.00438671	0.281865	0.291763	0.293542	0.282479	0.299052	0.28731	0.291514	0.288899	0.296486	0.306544	0.00350438	0.000597767	0.0036228	-0.0136365	0.00353935	-0.000849277	0.000820965	-0.00205416	-0.00062558	0.00216687	-0.00226104	0.00413948	-0.00704395	0.000257626	0.462517	0.440483	0.437434	0.425973	0.418921	0.416963	0.414599	0.407977	0.424039	0.430858	-0.0144223
		18	0.0261152	0.0234392	0.0190405	0.0226854	0.032303	0.0343074	0.034458	0.0383646	0.0370881	0.0379309	-0.00291721	0.00574211	0.51193	0.521799	0.518599	0.509023	0.530928	0.517103	0.517926	0.519512	0.534639	0.544001	0.00255047	-0.000379145	0.0151845	-0.00725862	0.0145819	0.0115978	0.0139919	0.0083549	0.0115336	0.0151115	0.0103044	0.017056	-0.00672343	0.00215447	0.857258	0.819696	0.813697	0.795562	0.787666	0.781019	0.777714	0.766009	0.784483	0.80445	-0.0162348
		19	0.0832255	0.0775505	0.0733809	0.0761103	0.0810986	0.0795381	0.0747367	0.0823082	0.0835322	0.0851238	-0.003516	0.00662582	0.877748	0.896084	0.882568	0.876005	0.901764	0.890352	0.887308	0.89221	0.917869	0.935064	0.000244193	-0.00103465	0.0391462	0.0194803	0.0406006	0.0336944	0.0377732	0.0308905	0.0331641	0.0369475	0.0360224	0.038449	-0.00599215	-0.000337049	1.51377	1.46678	1.44607	1.42019	1.40178	1.4115	1.38581	1.37413	1.39938	1.43533	-0.0204422
		20	0.175738	0.160264	0.157374	0.158986	0.169681	0.165807	0.163875	0.171675	0.176115	0.182013	-0.00252182	0.00678129	1.41562	1.45525	1.44676	1.42966	1.45958	1.43862	1.44673	1.45159	1.49063	1.51044	0.00237503	-0.000589117	0.0946231	0.0690616	0.0915547	0.0827067	0.0873912	0.0817872	0.0822586	0.0864306	0.0818158	0.0911699	-0.00645363	0.0014208	2.50887	2.44913	2.43656	2.38783	2.36366	2.37596	2.34844	2.32438	2.36305	2.4072	-0.0189327
		21	0.364909	0.336985	0.336619	0.335444	0.344427	0.330869	0.325914	0.337565	0.346485	0.356334	-0.00410362	0.00631852	2.06093	2.14091	2.13911	2.12349	2.16077	2.13672	2.15675	2.16325	2.19186	2.2176	0.000380233	-0.00214636	0.187882	0.156999	0.178542	0.174088	0.176503	0.166297	0.166527	0.168781	0.166471	0.179525	-0.00766408	-0.000456967	3.70304	3.64914	3.6576	3.61187	3.56838	3.58828	3.56518	3.52825	3.59101	3.63293	-0.0227207
		22	0.688642	0.640467	0.646969	0.637206	0.654118	0.628244	0.619077	0.636247	0.653558	0.675675	-0.00363082	0.00603796	2.77009	2.88368	2.90062	2.87709	2.91994	2.90811	2.92657	2.92006	2.95947	2.95544	0.000636332	-0.000453845	0.360192	0.32397	0.338033	0.339036	0.335683	0.327527	0.325836	0.326328	0.327423	0.344314	-0.00774504	0.00209268	4.86401	4.86745	4.89866	4.87972	4.83786	4.8507	4.85646	4.81781	4.85206	4.91435	-0.023046
		23	1.18369	1.11766	1.13073	1.12095	1.14371	1.11146	1.09238	1.13163	1.15928	1.1937	-0.00320081	0.00602654	3.35579	3.54577	3.60197	3.56501	3.60361	3.59765	3.63867	3.60456	3.63024	3.60198	0.00100592	-0.00114015	0.650273	0.606425	0.620262	0.617617	0.617753	0.598476	0.599294	0.591993	0.601015	0.624988	-0.00667858	-0.000937447	5.8395	5.81855	5.98448	5.93144	5.92821	5.9177	5.93588	5.89721	5.93347	5.98266	-0.0235193
		24	1.8058	1.75814	1.78358	1.7713	1.81537	1.76935	1.72599	1.79575	1.83578	1.88688	-0.00430556	0.00585486	3.86086	4.08025	4.13826	4.09439	4.13185	4.15037	4.16798	4.13957	4.1442	4.07726	-3.40193e-05	-0.00453667	1.11547	1.06724	1.07241	1.06934	1.0637	1.03969	1.04269	1.02387	1.03972	1.08125	-0.00682947	0.00109617	6.61148	6.62094	6.78935	6.74663	6.73428	6.71623	6.80897	6.72922	6.72534	6.7756	-0.0267029
		25	2.4438	2.44477	2.47041	2.45392	2.53407	2.46644	2.41718	2.50462	2.56177	2.63448	-0.00428189	0.00717641	4.20441	4.42731	4.532	4.49457	4.5187	4.53262	4.58082	4.53974	4.5237	4.42492	-0.00053899	-0.00033164	1.77495	1.7293	1.72844	1.73514	1.72761	1.6935	1.70106	1.66788	1.68766	1.73968	-0.00719436	0.000815056	7.1839	7.21203	7.38653	7.38715	7.35586	7.32724	7.403	7.33516	7.32831	7.36001	-0.0266237
		26	3.12105	3.16895	3.18217	3.17179	3.26677	3.20384	3.14001	3.25345	3.33124	3.37289	-0.00426822	0.00728531	4.41097	4.65776	4.80495	4.73635	4.78685	4.78693	4.83108	4.77893	4.76976	4.64581	0.000771195	0.000240974	2.54226	2.50746	2.53572	2.54597	2.54541	2.49059	2.51516	2.46506	2.49045	2.52646	-0.00770719	0.000881873	7.60799	7.62973	7.82918	7.79787	7.7926	7.76348	7.88163	7.75285	7.82768	7.79653	-0.0273201
		27	3.80241	3.91673	3.93782	3.9271	4.04512	3.97401	3.89101	4.02573	4.09924	4.15785	-0.00640415	0.0055953	4.5546	4.80921	4.96284	4.92209	4.93271	4.94745	5.00491	4.91602	4.89695	4.7816	-0.00121336	-0.000659607	3.28474	3.28586	3.33895	3.34568	3.35125	3.3056	3.32843	3.26701	3.27551	3.31047	-0.0109252	0.000868887	7.91423	7.9202	8.14135	8.12463	8.09644	8.03957	8.15408	8.11296	8.09438	8.09954	-0.0292574
		28	4.44392	4.60015	4.62543	4.60344	4.74701	4.6661	4.57333	4.73658	4.81376	4.85039	-0.00363426	0.00792372	4.68022	4.96283	5.10059	5.02703	5.03596	5.07337	5.11119	5.03698	5.00457	4.87872	-0.00101762	-0.00065805	3.90219	3.92242	4.01855	4.02063	4.06182	3.97886	4.03457	3.97739	3.9427	3.94713	-0.0111088	0.00192354	8.15146	8.11607	8.37432	8.31136	8.31511	8.31408	8.40481	8.31275	8.34455	8.28662	-0.0296268
		29	4.94281	5.16715	5.18494	5.17981	5.36181	5.25402	5.12478	5.31167	5.39035	5.39493	-0.00359623	0.00691324	4.74327	5.01154	5.15761	5.09914	5.11849	5.14079	5.18544	5.09648	5.06826	4.94249	0.00163277	0.0012055	4.34074	4.39339	4.52438	4.4972	4.55284	4.48293	4.54871	4.44211	4.43478	4.41207	-0.00973297	0.00246311	8.27547	8.24922	8.50404	8.43669	8.48048	8.41089	8.48588	8.42404	8.44416	8.39336	-0.029957
		30	5.36786	5.62717	5.64986	5.63467	5.83745	5.70418	5.59102	5.80287	5.88605	5.89788	-0.00393412	0.0101245	4.78891	5.08008	5.20195	5.1508	5.1663	5.19638	5.23544	5.15069	5.11813	5.00281	-0.00047414	0.00113834	4.62712	4.70098	4.8469	4.83658	4.89472	4.80609	4.86436	4.77987	4.72564	4.71755	-0.0101731	0.00439594	8.34853	8.31106	8.57421	8.48499	8.4942	8.46862	8.56914	8.50572	8.43716	8.51178	-0.0293518
		31	5.74989	6.03882	6.05494	6.02212	6.19352	6.1249	5.99229	6.16168	6.28371	6.24463	-0.00522551	0.00942388	4.82564	5.08508	5.25701	5.18255	5.20631	5.21284	5.26534	5.1768	5.16372	5.01148	-0.00117263	-1.79931e-05	4.81994	4.88411	5.05057	5.03967	5.0799	5.00844	5.07786	4.98928	4.94672	4.88901	-0.0104019	0.000847332	8.3852	8.37598	8.62902	8.55274	8.52544	8.50295	8.60364	8.5101	8.51148	8.47992	-0.0306966
		32	6.01744	6.33879	6.3116	6.33473	6.51732	6.42403	6.26304	6.47236	6.59935	6.52932	-0.00422263	0.0119844	4.85748	5.11552	5.24417	5.18603	5.23733	5.23426	5.30693	5.2006	5.15016	5.02705	0.00164428	0.000370711	4.93208	5.01545	5.16474	5.15769	5.20554	5.1383	5.22583	5.10473	5.06771	4.99874	-0.0117109	0.00276773	8.40907	8.37936	8.6204	8.55287	8.51782	8.50129	8.62347	8.51996	8.54503	8.49348	-0.0299946
		33	6.25413	6.57029	6.58249	6.53585	6.76302	6.66789	6.50339	6.71701	6.87725	6.77128	-0.00617766	0.0140362	4.85293	5.14086	5.28536	5.218	5.23371	5.22787	5.28959	5.22237	5.16501	5.05458	0.00119238	-0.000618503	5.01379	5.07939	5.24639	5.23053	5.28706	5.19121	5.28815	5.18976	5.15043	5.07057	-0.0108979	0.00309276	8.44132	8.38052	8.60164	8.56828	8.55182	8.51808	8.62067	8.55428	8.53091	8.5248	-0.0318535
		34	6.41545	6.78379	6.76453	6.75472	6.98334	6.83603	6.66281	6.95339	7.00921	6.94337	-0.00361069	0.0175377	4.88138	5.15003	5.30091	5.2027	5.24675	5.25101	5.2952	5.22781	5.20303	5.05785	0.0020775	0.00139926	5.09073	5.14784	5.32356	5.28796	5.35373	5.28403	5.33623	5.24443	5.19991	5.13618	-0.0114826	0.00302165	8.46198	8.40336	8.61351	8.57861	8.55125	8.55173	8.63851	8.52125	8.55758	8.51102	-0.0308574
		35	6.554	6.92494	6.93195	6.88557	7.13854	6.99393	6.81898	7.07311	7.17639	7.09492	-0.00219714	0.023487	4.89387	5.17271	5.2776	5.21708	5.27431	5.26569	5.3237	5.22979	5.20727	5.0869	0.00112192	0.000169426	5.12119	5.17093	5.34685	5.33029	5.40287	5.30514	5.3922	5.27346	5.24547	5.17668	-0.0136195	0.00269906	8.44693	8.3712	8.65423	8.54777	8.57639	8.51631	8.61525	8.57826	8.54845	8.51151	-0.0290792
		36	6.66214	7.02276	7.03745	6.9871	7.22557	7.10183	6.94861	7.15949	7.27112	7.21946	-0.00260106	0.0312872	4.88152	5.16535	5.31411	5.22097	5.27766	5.26671	5.29595	5.22165	5.21459	5.09468	0.00322031	-0.000950418	5.14209	5.22184	5.40488	5.3746	5.41918	5.3501	5.41552	5.29154	5.28232	5.22119	-0.0142	0.00401576	8.42591	8.3782	8.59732	8.55544	8.50838	8.50281	8.62275	8.51701	8.51995	8.50364	-0.0271303
		37	6.74031	7.11602	7.09952	7.035	7.32519	7.16484	6.97588	7.24383	7.3554	7.25742	-0.00251072	0.0514206	4.88476	5.15971	5.3068	5.22016	5.25138	5.26694	5.31558	5.20617	5.20239	5.08355	0.0034212	0.00022506	5.18654	5.23525	5.43012	5.39368	5.46847	5.35409	5.42313	5.32187	5.29254	5.21065	-0.0148936	0.00342067	8.40069	8.39411	8.57617	8.56326	8.51625	8.49513	8.62307	8.5376	8.53935	8.48398	-0.0180059
		38	6.73609	7.12268	7.10729	7.03161	7.37817	7.21585	7.05999	7.27916	7.42839	7.28486	-0.000519328	0.0863753	4.89398	5.14506	5.29342	5.23877	5.26959	5.26805	5.31929	5.23514	5.2118	5.07181	0.00336815	0.00101289	5.18419	5.24908	5.43129	5.41658	5.48038	5.37117	5.45809	5.34962	5.31888	5.25853	-0.0131588	0.00526485	8.40977	8.36319	8.57011	8.54736	8.50385	8.49728	8.57344	8.50484	8.51636	8.47971	-0.00172922
		39	6.7997	7.23239	7.1904	7.14908	7.36576	7.21135	7.06424	7.29308	7.4433	7.34111	0.00381488	0.152037	4.89265	5.14289	5.28128	5.20848	5.25491	5.26628	5.31342	5.19446	5.20649	5.04831	0.00361346	0.00114807	5.22129	5.26272	5.44569	5.40969	5.49649	5.37283	5.43515	5.35152	5.30208	5.25033	-0.0138201	0.00512195	8.41998	8.317	8.56695	8.53078	8.52709	8.4446	8.51132	8.47101	8.45326	8.46465	0.0263757
		40	7.17677	7.59596	7.86036	7.80569	7.89705	7.65147	7.8479	8.11796	7.98336	7.82765	0.0347468	0.304683	5.06937	5.36803	5.59945	5.51635	5.25965	5.24643	5.32062	5.21396	5.20479	5.06757	0.00640671	0.000126556	5.22689	5.30256	5.43743	5.43585	5.49093	5.4174	5.46209	5.34709	5.33159	5.28508	-0.01419	0.00771604	8.43472	8.34189	8.55932	8.49948	8.47643	8.3997	8.58484	8.48516	8.51142	8.45776	0.0931316
[truncated: 49 more columns]

## Sheet: LR
Analysis of Real Time PCR data			version:7.4
analysis date:07.02.2005
fit option 2: n between 4 and 6 and best R
sample	name	lower limit	upper limit	n included	No	PCR eff	R2
1	1.SYBR	0.08	0.7	4	1.24951e-07	2.02793	0.998615
2	2.SYBR	0.08	0.66	4	1.13877e-07	2.02932	0.999021
3	3.SYBR	0.07	0.66	4	7.23792e-08	2.07305	0.998667
4	4.SYBR	0.07	0.65	4	1.03037e-07	2.03834	0.998851
5	5.SYBR	0.08	0.67	4	1.4679e-07	2.00789	0.999009
6	6.SYBR	0.08	0.64	4	1.67661e-07	1.99192	0.999082
7	7.SYBR	0.03	0.33	4	4.5835e-08	2.12247	0.999129
8	8.SYBR	0.04	0.35	4	8.28216e-08	2.06659	0.999261
9	9.SYBR	0.08	0.67	4	1.92128e-07	1.98343	0.998665
10	10.SYBR	0.02	0.52	4	5.56403e-08	2.11283	0.998308
11	11.SYBR	0	0	4	0.000643294	1.04575	0.926424
12	12.SYBR	0.03	0.16	4	1.83004e-10	1.69239	0.999129
13	13.SYBR	0.07	0.52	4	5.31932e-06	1.89353	0.999504
14	14.SYBR	0.04	0.3	4	2.38014e-06	1.99322	0.99976
15	15.SYBR	0.04	0.3	4	5.2014e-06	1.90416	0.999709
16	16.SYBR	0.07	0.52	4	5.17466e-06	1.89605	0.999295
17	17.SYBR	0.04	0.31	4	6.08608e-06	1.88766	0.999929
18	18.SYBR	0.08	0.53	4	6.45675e-06	1.87434	0.999468
19	19.SYBR	0.08	0.53	4	7.32262e-06	1.86175	0.999251
20	20.SYBR	0.08	0.53	4	6.21942e-06	1.87879	0.999435
21	21.SYBR	0.08	0.55	4	5.58349e-06	1.89325	0.999341
22	22.SYBR	0.06	0.69	4	6.18659e-06	1.88459	0.998985
23	23.SYBR	0	0	4	5.3647e-07	1.72954	0.795757
24	24.SYBR	0	0	5	9.71566e-06	1.15231	0.289731
25	25.SYBR	0.09	0.67	4	2.49975e-07	1.90281	0.998892
26	26.SYBR	0.15	1.09	4	2.50204e-07	1.89207	0.996863
27	27.SYBR	0.09	0.63	4	2.68195e-07	1.8923	0.999544
28	28.SYBR	0.17	1.09	4	5.49924e-07	1.83042	0.998104
29	29.SYBR	0.09	0.63	4	1.98483e-07	1.91744	0.998963
30	30.SYBR	0.08	0.61	4	1.40753e-07	1.94422	0.998669
31	31.SYBR	0.08	0.61	4	1.46964e-07	1.94039	0.998936
32	32.SYBR	0.08	0.61	4	2.27481e-07	1.90251	0.999275
33	33.SYBR	0.08	0.62	4	1.37856e-07	1.94622	0.998778
34	34.SYBR	0.09	0.64	4	2.4338e-07	1.90147	0.999178
35	35.SYBR	0	0	5	0.000622013	0.903534	0.0359018
36	36.SYBR	0	0	4	9.73648e-10	1.66711	0.962933
37	37.SYBR	0.11	0.88	4	4.34847e-06	1.97145	0.999009
38	38.SYBR	0.1	0.84	4	3.63339e-06	1.98631	0.998979
39	39.SYBR	0.1	0.83	4	3.53457e-06	1.98861	0.998933
40	40.SYBR	0.1	0.81	4	3.67652e-06	1.98112	0.99912
41	41.SYBR	0.1	0.81	4	3.3527e-06	1.99035	0.999239
42	42.SYBR	0.09	0.8	4	2.51307e-06	2.02265	0.998583
43	43.SYBR	0.1	0.8	4	3.7251e-06	1.97719	0.99933
44	44.SYBR	0.09	0.78	4	2.66781e-06	2.01336	0.998857
45	45.SYBR	0.1	0.8	4	3.94249e-06	1.97221	0.998999
46	46.SYBR	0.1	0.82	4	3.5951e-06	1.98538	0.999026
47	47.SYBR	0	0.03	4	0.000643211	1.0983	0.954333
48	48.SYBR	0	0.02	7	0.00062999	1.06636	0.203114
49	49.SYBR	0.08	0.69	4	4.94805e-09	2.05834	0.998223
50	50.SYBR	0.12	1.01	4	8.31942e-09	1.99406	0.996912
51	51.SYBR	0.05	0.44	4	5.05769e-09	2.07745	0.999409
52	52.SYBR	0.07	0.64	4	5.27076e-09	2.04654	0.99872
53	53.SYBR	0.16	1.2	4	2.56816e-08	1.92427	0.997517
54	54.SYBR	0.16	1.2	4	2.22747e-08	1.93423	0.997694
55	55.SYBR	0.07	0.64	4	3.30165e-09	2.08413	0.997812
56	56.SYBR	0.15	1.19	4	1.19675e-08	1.97924	0.996577
57	57.SYBR	0.16	1.18	4	2.46966e-08	1.92582	0.997881
58	58.SYBR	0.15	1.14	4	1.54334e-08	1.95748	0.997131
59	59.SYBR	0.01	0.1	4	1.46892e-15	2.26809	0.991206
60	60.SYBR	0.01	0.08	4	6.3516e-15	2.16886	0.991148
61	61.SYBR	0.02	0.38	4	1.29488e-06	2.06044	0.998484
62	62.SYBR	0.07	0.5	4	4.38136e-06	1.91023	0.999193
63	63.SYBR	0.07	0.48	4	4.522e-06	1.90245	0.999373
64	64.SYBR	0.04	0.49	4	2.07047e-06	1.9773	0.998746
65	65.SYBR	0.02	0.58	5	1.96538e-06	1.97884	0.99825
66	66.SYBR	0.03	0.51	5	2.14816e-06	1.97016	0.998338
67	67.SYBR	0.05	0.55	4	2.88733e-06	1.93492	0.998635
68	68.SYBR	0.06	0.42	4	3.96521e-06	1.90195	0.999321
69	69.SYBR	0.05	0.41	4	2.32045e-06	1.95593	0.998923
70	70.SYBR	0.06	0.43	4	2.49213e-06	1.9549	0.999032
71	71.SYBR	0	0	6	4.17183e-05	1.5073	0.933214
72	72.SYBR	0	0	5	0.00289682	0.688863	0.520644
73	73.SYBR	0.13	0.94	4	8.75664e-09	1.89301	0.997841
74	74.SYBR	0.11	0.87	4	2.35216e-09	1.97545	0.9968
75	75.SYBR	0.12	0.9	4	7.53589e-09	1.89925	0.997958
76	76.SYBR	0.11	0.82	4	4.69115e-09	1.92517	0.99761
77	77.SYBR	0.11	0.79	4	6.31121e-09	1.9024	0.998137
78	78.SYBR	0.2	1.3	4	1.37455e-08	1.84528	0.996448
79	79.SYBR	0.11	0.8	4	3.81699e-09	1.9375	0.997411
80	80.SYBR	0.11	0.82	4	6.44576e-09	1.90339	0.998358
81	81.SYBR	0.21	1.31	4	2.5672e-08	1.8073	0.99761
82	82.SYBR	0.2	1.25	4	1.69294e-08	1.82964	0.99823
83	83.SYBR	0	0	4	4.73911e-06	1.80091	0.440196
84	84.SYBR	0	0	5	4.19021e-05	1.38999	0.545247
85	85.SYBR	0.04	0.4	4	1.02584e-06	2.1317	0.998749
86	86.SYBR	0.03	0.39	4	5.93643e-07	2.20067	0.998442
87	87.SYBR	0.06	0.91	4	2.14401e-06	2.033	0.998008
88	88.SYBR	0.1	1.48	4	5.38569e-06	1.91991	0.997888
89	89.SYBR	0.09	1.41	4	5.17121e-06	1.91902	0.99771
90	90.SYBR	0.12	1.41	4	5.41665e-06	1.91691	0.997206
91	91.SYBR	0.15	1.38	4	6.14999e-06	1.89869	0.997256
92	92.SYBR	0.07	1.38	4	3.35841e-06	1.96345	0.995122
93	93.SYBR	0.06	1.32	5	2.51671e-06	1.99028	0.997428
94	94.SYBR	0.06	1.02	4	1.88987e-06	2.02899	0.997205
95	95.SYBR	0	0.01	4	0.000624281	1.54456	0.364286
96	96.SYBR	0.05	0.7	4	6.40661e-15	2.2933	0.992416

## Sheet: Results
Gene	Ct	PCR eff	Gene	Ct	PCR eff	Gene	Ct	PCR eff	Gene	Ct	PCR eff
+ PAI-1	20.13	2.02793	+ FN	16.4	1.89353	+ CTGF	21.07	1.90281	+ L27	15.76	1.97145
+ PAI-1	20.22	2.02932	+ FN	16.36	1.99322	+ CTGF	21.26	1.89207	+ L27	15.87	1.98631
+ PAI-1	20.24	2.07305	+ FN	16.32	1.90416	+ CTGF	21.13	1.8923	+ L27	15.89	1.98861
+ PAI-1	20.23	2.03834	+ FN	16.41	1.89605	+ CTGF	21.16	1.83042	+ L27	15.96	1.98112
+ PAI-1	20.17	2.00789	+ FN	16.3	1.88766	+ CTGF	21.15	1.91744	+ L27	15.97	1.99035
+ PAI-1	20.21	1.99192	+ FN	16.36	1.87434	+ CTGF	21.21	1.94422	+ L27	16	2.02265
+ PAI-1	20.22	2.12247	+ FN	16.33	1.86175	+ CTGF	21.21	1.94039	+ L27	15.97	1.97719
+ PAI-1	20.17	2.06659	+ FN	16.36	1.87879	+ CTGF	21.2	1.90251	+ L27	16.02	2.01336
+ PAI-1	20.14	1.98343	+ FN	16.33	1.89325	+ CTGF	21.21	1.94622	+ L27	15.95	1.97221
+ PAI-1	20.1	2.11283	+ FN	16.3	1.88459	+ CTGF	21.12	1.90147	+ L27	15.9	1.98538
Gene	Ct	PCR eff	Gene	Ct	PCR eff	Gene	Ct	PCR eff	Gene	Ct	PCR eff
- PAI-1	24.16	2.05834	- FN	16.45	2.06044	- CTGF	26.46	1.89301	- L27	16.05	2.1317
- PAI-1	24.51	1.99406	- FN	16.46	1.91023	- CTGF	26.71	1.97545	- L27	16.08	2.20067
- PAI-1	23.86	2.07745	- FN	16.52	1.90245	- CTGF	26.55	1.89925	- L27	16.06	2.033
- PAI-1	24.26	2.04654	- FN	16.72	1.9773	- CTGF	26.73	1.92517	- L27	16.12	1.91991
- PAI-1	24.2	1.92427	- FN	16.79	1.97884	- CTGF	26.77	1.9024	- L27	16.17	1.91902
- PAI-1	24.22	1.93423	- FN	16.77	1.97016	- CTGF	26.99	1.84528	- L27	16.14	1.91691
- PAI-1	24.27	2.08413	- FN	16.79	1.93492	- CTGF	26.78	1.9375	- L27	16.17	1.89869
- PAI-1	24.29	1.97924	- FN	16.75	1.90195	- CTGF	26.71	1.90339	- L27	16.23	1.96345
- PAI-1	24.22	1.92582	- FN	16.86	1.95593	- CTGF	26.86	1.8073	- L27	16.28	1.99028
- PAI-1	24.31	1.95748	- FN	16.74	1.9549	- CTGF	27	1.82964	- L27	16.27	2.02899
	Eff	2.02177		Eff	1.92572		Eff	1.89941		Eff	1.99456
	SD	0.0598334		SD	0.0507155		SD	0.0431249		SD	0.070451
Induced	Average		SD		CV			Uninduced	Average		SD		CV
Gene	Ct	PCR eff	Ct	PCR eff	Ct	PCR eff		Gene	Ct	PCR eff	Ct	PCR eff	Ct	PCR eff
+ PAI-1	20.183	2.04538	0.0480856	0.0476348	0.238248	2.3289		- PAI-1	24.23	1.99816	0.161176	0.0636389	0.665193	3.18488
+ FN	16.347	1.89673	0.0380205	0.0360018	0.232584	1.8981		- FN	16.685	1.95471	0.149611	0.0476042	0.896677	2.43536
+ CTGF	21.172	1.90698	0.0561348	0.0341864	0.265137	1.79269		- CTGF	26.756	1.89184	0.170242	0.0512839	0.636275	2.71079
+ L27	15.929	1.98886	0.076369	0.0167958	0.479434	0.844492		- L27	16.157	2.00026	0.083006	0.100617	0.513747	5.03021
Average efficiency by sample							n1=n2=17						delta Ct							n1=n2=17
	Avrg level		SD (w/o E error)		CV (w/o E error)		F-test		t-test					Avrg level		SD (w/o E error)		CV (w/o E error)		F-test		t-test
Gene	+ TGF-b	- TGF-b	+ TGF-b	- TGF-b	+ TGF-b	- TGF-b	F-value	p-value	s	t-value	p-value		Gene	+ TGF-b	- TGF-b	+ TGF-b	- TGF-b	+ TGF-b	- TGF-b	F-value	p-value	s	t-value	p-value
PAI-1	0.030488	0.00380557	0.00191399	0.000477739	6.27784	12.5537	0.249604	0.996723	0.00144066	6.54814	1.52308e-07		PAI-1	0.0524105	0.00371351	0.0032785	0.000466655	6.25542	12.5664	0.142338	0.999894	0.00241841	7.11914	3.21463e-08
FN	1.62895	1.01847	0.0942747	0.11775	5.78747	11.5615	1.24901	0.325908	0.110158	1.95933	0.0297119		FN	0.748461	0.693515	0.0442583	0.0822466	5.91323	11.8594	1.85833	0.105805	0.0682087	0.284808	0.388874
CTGF	0.0662161	0.00285987	0.00422446	0.000351333	6.37982	12.2849	0.0831663	0.999998	0.00309576	7.23563	2.35039e-08		CTGF	0.0264058	0.000644738	0.00173478	8.46423e-05	6.56968	13.1282	0.0487915	1	0.00126841	7.18058	2.72475e-08
			SD (w/ E error)		CV (w/ E error)
			+ TGF-b	- TGF-b	+ TGF-b	- TGF-b
			0.0150283	0.00429171	49.2926	112.774
			0.558896	0.93289	34.3103	91.5974
			0.0269966	0.00313502	40.7705	109.621
Average efficiency by primer															Inductions							n=33					Power test	alpha	0.05	beta	0.2
	Avrg level		Fold difference			SD (w/o E error)		SD (w/ E error)		CV (w/o E error)		CV (w/ E error)				Fold - Induction		SD		CV		t-value (t-test)		p-value (t-test)				Range
Gene	+ TGF-b	- TGF-b	Fold	SD	CV	+ TGF-b	- TGF-b	+ TGF-b	- TGF-b	+ TGF-b	- TGF-b	+ TGF-b	- TGF-b		Gene	(Savrg E)Ct	DCt	(Savrg E)Ct	DCt	(Savrg E)Ct	DCt	(Savrg E)Ct	DCt	(Savrg E)Ct	DCt		CV	10	20	30	50
PAI-1	0.0403371	0.00273386	14.7546	2.09102	14.1719	0.00252744	0.000347516	0.0331958	0.00252944	6.2658	12.7115	82.296	92.5228		PAI-1	8.01141	14.1135	1.12447	1.98114	14.0359	14.0373	35.819	38.0241	2.69965e-28	3.93377e-29		50	155	39	18	7
FN	0.600466	0.554009	1.08386	0.144903	13.3692	0.0355064	0.066428	0.446976	0.423333	5.91314	11.9904	74.4381	76.4127		FN	1.59941	1.07923	0.20679	0.143017	12.9291	13.2518	16.6514	3.18235	6.35488e-18	0.00158876		30	56	14	7	3
CTGF	0.0201065	0.000461848	43.5348	6.45565	14.8287	0.00132486	6.13533e-05	0.0169838	0.000454946	6.5892	13.2843	84.469	98.5056		CTGF	23.1536	40.9559	3.20509	6.01243	13.8428	14.6803	39.7064	38.1758	9.71083e-30	3.45922e-29		20	25	7	3	1
																						t-test performed on the ratio of values, H0: ratio <>1					15	14	4	2	1
