# Supplementary material for: Statistical significance of quantitative PCR
Source: BMC Bioinformatics. 2007 Apr 20;8:131. doi: 10.1186/1471-2105-8-131 (PMC1868764; doi:10.1186/1471-2105-8-131)
Supplement: Additional file 2 — Complete set of data and macro. Excel file containing all raw qPCR data and the macro used into the present article. [file 1471-2105-8-131-S2.ZIP › Cav.xls]

## Sheet: RawResults
Well	Reporter	Type	Baseline StdDev	deltaRn	Ct	Quantity	Replicate	Qty Mean	Qty StdDev	IPC	Sample Name
1	SYBR	UNKN	0.00087566	0.60911	23.25	-1		0	0	+	1A
2	SYBR	UNKN	0.0005754	0.56987	27.23	-1		0	0	+	1A 1:10
3	SYBR	UNKN	0.00060801	0.56239	29.56	-1		0	0	+	1A 1:50
4	SYBR	UNKN	0.0004529	0.50575	31.24	-1		0	0	+	1A 1:100
5	SYBR	UNKN	0.00099917	0.61237	23.4	-1		0	0	+	1B
6	SYBR	UNKN	0.0005044	0.60508	27.24	-1		0	0	+	1B 1:10
7	SYBR	UNKN	0.00089584	0.55993	30.03	-1		0	0	+	1B 1:50
8	SYBR	UNKN	0.00069602	0.464	31.69	-1		0	0	+	1B 1:100
9	SYBR	UNKN	0.00076833	0.62644	23.28	-1		0	0	+	1C
10	SYBR	UNKN	0.00074228	0.60282	27.1	-1		0	0	+	1C 1:10
11	SYBR	UNKN	0.00053238	0.54185	30.12	-1		0	0	+	1C 1:50
12	SYBR	UNKN	0.00084072	0.48638	31.23	-1		0	0	+	1C 1:100
13	SYBR	UNKN	0.00040003	0.62068	23.07	-1		0	0	+	1D
14	SYBR	UNKN	0.00051668	0.56366	26.7	-1		0	0	+	1D 1:10
15	SYBR	UNKN	0.0009088	0.53649	29.9	-1		0	0	+	1D 1:50
16	SYBR	UNKN	0.00059065	0.50233	30.7	-1		0	0	+	1D 1:100
17	SYBR	UNKN	0.0010566	0.6155	23.07	-1		0	0	+	1E
18	SYBR	UNKN	0.00067384	0.60549	27.05	-1		0	0	+	1E 1:10
19	SYBR	UNKN	0.00068171	0.55773	29.92	-1		0	0	+	1D 1:50
20	SYBR	UNKN	0.00063532	0.49775	31.12	-1		0	0	+	1E 1:100
21	SYBR	UNKN	0.00063185	0.58689	25.52	-1		0	0	+	2A
22	SYBR	UNKN	0.0005988	0.52453	29.61	-1		0	0	+	2A 1:10
23	SYBR	UNKN	0.00064085	0.4532	32.11	-1		0	0	+	2A 1:50
24	SYBR	UNKN	0.0006412	0.39164	33.47	-1		0	0	+	2A 1:100
25	SYBR	UNKN	0.0012574	0.55615	25.64	-1		0	0	+	2B
26	SYBR	UNKN	0.00084118	0.42718	29.47	-1		0	0	+	2B 1:10
27	SYBR	UNKN	0.00064639	0.45212	32.24	-1		0	0	+	2B 1:50
28	SYBR	UNKN	0.00039568	0.34714	32.96	-1		0	0	+	2B 1:100
29	SYBR	UNKN	0.00068314	0.57198	25.39	-1		0	0	+	2C
30	SYBR	UNKN	0.00056306	0.53523	29.47	-1		0	0	+	2C 1:10
31	SYBR	UNKN	0.00082522	0.46009	32.19	-1		0	0	+	2C 1:50
32	SYBR	UNKN	0.00043434	0.43136	32.74	-1		0	0	+	2C 1:100
33	SYBR	UNKN	0.00053271	0.59443	25.39	-1		0	0	+	2D
34	SYBR	UNKN	0.00044986	0.54863	29.22	-1		0	0	+	2D 1:10
35	SYBR	UNKN	0.0009203	0.49617	31.28	-1		0	0	+	2D 1:50
36	SYBR	UNKN	0.00058064	0.39561	33.11	-1		0	0	+	2D 1:100
37	SYBR	UNKN	0.00044635	0.56837	25.42	-1		0	0	+	2E
38	SYBR	UNKN	0.00085401	0.53474	29.3	-1		0	0	+	2E 1:10
39	SYBR	UNKN	0.00081477	0.45826	32.2	-1		0	0	+	2E 1:50
40	SYBR	UNKN	0.00071027	0.38062	33.7	-1		0	0	+	2E 1:100
41	SYBR	UNKN	0.00053506	0.58644	22.62	-1		0	0	+	3A
42	SYBR	UNKN	0.000587	0.58828	26.5	-1		0	0	+	3A 1:10
43	SYBR	UNKN	0.00058591	0.56495	29.25	-1		0	0	+	3A 1:50
44	SYBR	UNKN	0.00076767	0.53554	30.15	-1		0	0	+	3A 1:100
45	SYBR	UNKN	0.00076408	0.58607	22.9	-1		0	0	+	3B
46	SYBR	UNKN	0.00048238	0.58574	26.43	-1		0	0	+	3B 1:10
47	SYBR	UNKN	0.00070465	0.48175	29.26	-1		0	0	+	3B 1:50
48	SYBR	UNKN	0.00068431	0.40883	30.59	-1		0	0	+	3B 1:100
49	SYBR	UNKN	0.00033656	0.57371	22.42	-1		0	0	+	3C
50	SYBR	UNKN	0.00056649	0.56442	26.25	-1		0	0	+	3C 1:10
51	SYBR	UNKN	0.00077278	0.49197	28.27	-1		0	0	+	3C 1:50
52	SYBR	UNKN	0.00050242	0.52595	29.77	-1		0	0	+	3C 1:100
53	SYBR	UNKN	0.0003675	0.59737	22.58	-1		0	0	+	3D
54	SYBR	UNKN	0.00061805	0.5941	26.38	-1		0	0	+	3D 1:10
55	SYBR	UNKN	0.00069907	0.55233	29.06	-1		0	0	+	3D 1:50
56	SYBR	UNKN	0.0010175	0.53258	29.86	-1		0	0	+	3D 1:100
57	SYBR	UNKN	0.00066818	0.58607	22.46	-1		0	0	+	3E
58	SYBR	UNKN	0.00087863	0.60061	26.12	-1		0	0	+	3E 1:10
59	SYBR	UNKN	0.00066539	0.53668	28.94	-1		0	0	+	3E 1:50
60	SYBR	UNKN	0.0011472	0.53912	29.52	-1		0	0	+	3E 1:100
61	SYBR	UNKN	0.00055711	0.54784	25.17	-1		0	0	+	4A
62	SYBR	UNKN	0.00062998	0.52455	28.9	-1		0	0	+	4A 1:10
63	SYBR	UNKN	0.00047908	0.44938	31.87	-1		0	0	+	4A 1:50
64	SYBR	UNKN	0.00033808	0.41861	32.58	-1		0	0	+	4A 1:100
65	SYBR	UNKN	0.0007111	0.58228	25.29	-1		0	0	+	4B
66	SYBR	UNKN	0.00063503	0.52874	29.21	-1		0	0	+	4B 1:10
67	SYBR	UNKN	0.00063131	0.14237	33.81	-1		0	0	+	4B 1:50
68	SYBR	UNKN	0.00090799	0.25426	33.5	-1		0	0	+	4B 1:100
69	SYBR	UNKN	0.00060933	0.5948	25.3	-1		0	0	+	4C
70	SYBR	UNKN	0.00065276	0.55312	29.18	-1		0	0	+	4C 1:10
71	SYBR	UNKN	0.00051318	0.48062	31.51	-1		0	0	+	4C 1:50
72	SYBR	UNKN	0.00068183	0.42837	32.37	-1		0	0	+	4C 1:100
73	SYBR	UNKN	0.00060064	0.54675	24.93	-1		0	0	+	4D
74	SYBR	UNKN	0.00064666	0.539	28.75	-1		0	0	+	4D 1:10
75	SYBR	UNKN	0.00067069	0.46002	31.21	-1		0	0	+	4D 1:50
76	SYBR	UNKN	0.00078277	0.39603	33.17	-1		0	0	+	4D 1:100
77	SYBR	UNKN	0.00072111	0.57247	25.24	-1		0	0	+	4E
78	SYBR	UNKN	0.0010456	0.5363	29.09	-1		0	0	+	4E 1:10
79	SYBR	UNKN	0.00072946	0.46884	31.78	-1		0	0	+	4E 1:50
80	SYBR	UNKN	0.00080937	0.37026	33.11	-1		0	0	+	4E 1:100
81	SYBR	NTC	0.0010872	0.011341	40	0	NTC	0	0	-	CAV
82	SYBR	NTC	0.00053876	0.01342	40	0	NTC	0	0	-	CAV
83	SYBR	NTC	0.00062168	0.0033101	40	0	NTC	0	0	-	CAV
Slope	0	cycles/log decade
Intercept	0	cycles
R^2	0
Fit StdDev	0
Threshold detection parameters:
Baseline start	3
Baseline stop	12
Avg. std. dev.	0.000679
Multiplier	10
Threshold	0.03	(Adjusted Manually)

## Sheet: Cav 240602 clipped
		Cycle No.	1.SYBR	2.SYBR	3.SYBR	4.SYBR	5.SYBR	6.SYBR	7.SYBR	8.SYBR	9.SYBR	10.SYBR	11.SYBR	12.SYBR	13.SYBR	14.SYBR	15.SYBR	16.SYBR	17.SYBR	18.SYBR	19.SYBR	20.SYBR	21.SYBR	22.SYBR	23.SYBR	24.SYBR	25.SYBR	26.SYBR	27.SYBR	28.SYBR	29.SYBR	30.SYBR	31.SYBR	32.SYBR	33.SYBR	34.SYBR	35.SYBR	36.SYBR	37.SYBR	38.SYBR	39.SYBR	40.SYBR	41.SYBR	42.SYBR	43.SYBR	44.SYBR	45.SYBR	46.SYBR	47.SYBR
		1	-0.000789359	-0.000113502	-0.0020929	0.000772566	-0.000479296	-0.00308846	0.000219174	7.63685e-05	-0.000796929	0.000366747	0.00020884	-0.00106195	-0.00171527	0.000277564	0.000708744	0.000814885	-0.00123152	0.00104324	-4.04417e-05	0.00061892	0.00038363	0.000892878	0.000792131	-0.000585854	0.0034281	-0.000273049	0.000667438	0.000748411	0.000993446	0.000728935	0.000749469	-0.00136858	-0.000369266	-0.00111637	-0.00214907	-0.00067845	0.00121501	-0.000678986	-0.000605673	0.000165582	-0.000332296	0.00041005	-7.70837e-05	-0.00048311	0.000780269	-0.000937939	0.000523612
		2	-0.00193815	-0.000319853	-0.000818759	0.000641376	-0.000406131	-0.0012399	0.000233397	0.000428036	-0.00199723	0.000448123	0.00019601	-3.24845e-06	-0.00103901	7.45654e-05	-0.000850156	0.000850126	-0.00125691	0.000701115	0.00028418	0.000357225	-0.000408918	0.000721708	7.11978e-05	-0.00050804	0.00199895	0.00189255	1.14143e-05	0.000627756	0.00103693	0.000581279	0.000171632	-0.00116068	1.99676e-05	-0.000387386	-0.000247225	-0.000954777	0.000905201	-0.000669494	-0.00071314	0.000382185	-0.000147745	0.00141309	0.00022532	-0.000971422	0.00105424	0.000867709	-0.000368714
		3	0.000917256	0.000231504	-0.00108659	0.000151336	-0.00115114	0.000368461	0.000282906	0.000407875	-0.000555188	0.00113116	2.57641e-05	0.00110796	-0.000465244	-0.00055927	0.000364646	0.000978515	0.00014928	-0.000708416	0.000483543	0.000672594	-0.000293925	0.000251263	-0.000198618	-0.000332356	0.00191732	-0.000742868	0.000260353	0.000662103	0.000478029	0.00019452	-0.000263855	-0.000398397	0.000329092	0.000567287	-0.00101475	0.000390992	-0.000274181	-3.7849e-06	-0.000816181	-0.000769526	-0.000512019	-0.000859231	0.000511393	-0.000963449	0.000450745	0.000547349	-0.000317544
		4	-0.00143004	-2.49147e-05	0.000743821	0.00027369	-0.000186115	-0.000629917	0.000709675	8.11815e-05	0.00075376	-0.00112559	-0.000221431	-0.000204817	-6.63251e-05	0.00030537	-5.79506e-05	0.00012885	-0.000820562	0.00142005	0.000998348	-8.28505e-05	0.000643536	0.000648782	-0.000436053	0.000531077	-4.24236e-05	0.00142112	0.000815138	-0.00013642	0.000527546	-0.000644326	9.04202e-05	0.000858337	-0.000782311	-0.000123456	-0.00110507	-0.000580937	-0.000150919	-0.000169471	-7.73519e-05	0.000394687	0.000296399	-0.000406414	0.000541508	0.00122705	0.00106215	-1.6287e-05	0.000359371
		5	-0.000878573	-0.00121556	0.000719741	0.000242189	0.00178658	0.000524253	-0.00118387	-2.70605e-05	-0.000437677	-0.000562653	-0.000491425	0.000940144	-7.95573e-05	0.000271112	-0.000126928	-0.000410527	0.000409752	0.000440404	-0.00052385	-0.000370011	-0.000331268	-8.03471e-05	0.000866771	-0.000976026	0.00050275	0.000646249	0.000260785	-0.000221789	-0.000468746	-0.000206247	0.000497222	-0.000236586	-0.000159383	-0.000118375	0.00036706	0.000501931	2.65837e-05	0.00127581	-0.000142589	0.000453949	0.00078775	0.000319213	0.000169665	-0.000367925	-0.00123635	-0.000791758	0.000430673
		6	0.000935778	0.000491187	-0.000657857	-0.000545695	9.15974e-05	0.000343189	-0.00104857	-0.000671714	0.000642717	0.000365913	0.000449896	-0.000968576	0.000674188	-0.000444382	-0.00179707	-0.000329867	0.00100854	-0.000624239	-0.000808075	0.000156939	-0.000318021	-0.000878945	-0.000478074	0.000626713	-0.000654474	-0.000387311	-0.000506535	-0.000552699	0.000602052	0.000897825	-0.000765473	-0.000292003	0.0011882	0.000264972	0.000633985	-0.000214025	0.000398979	-0.00120154	-0.0001847	-5.54323e-05	0.00023523	0.000857115	-0.000742212	0.000874996	-0.000720218	0.000255302	-0.000154093
		7	-0.0001145	0.000809908	0.00034301	-0.000909835	-0.000479624	-0.000386134	3.17693e-05	9.64254e-05	0.00053066	-0.000179931	-0.000100523	-0.00073497	0.000236005	-7.0259e-05	0.000233188	-0.000410557	0.00107011	-0.000530809	-0.000201255	-0.0014808	0.000559762	0.00023222	0.00115842	0.000153452	-0.00160921	-0.000281587	-0.00140408	0.00025253	-0.00124298	-0.000330716	0.000781328	-0.000273734	-0.000507012	-0.000414357	0.00118041	-2.13534e-05	2.94894e-05	-7.05272e-05	0.00049299	0.000601962	-0.000490904	0.00071615	-0.000437275	-0.000214532	0.000203386	2.89082e-05	-0.000396237
		8	0.000105545	-0.000119492	0.000152767	0.000308707	-0.000460848	-0.000713259	0.000742734	0.000181377	-0.000249162	6.10352e-05	0.000189349	-0.000937149	0.000448287	0.00114712	0.000650078	-3.80874e-05	-0.00118062	-0.000296414	-0.00110099	0.000621736	-0.000385776	-0.000185505	-0.000675455	0.000424206	-0.00147428	-0.000521824	-0.00014475	-0.000502303	-0.00103776	-0.000195354	-0.000264376	0.00054118	-5.92768e-05	-0.000678957	0.00129463	-0.0004953	0.000328273	-0.00118803	0.00109223	-0.00100465	-0.000223622	-0.000357926	-0.000299573	-0.000289321	-0.000277042	-0.000548586	-0.000113726
		9	0.00122254	0.000308067	0.000182003	0.000540525	0.000992656	9.76026e-05	0.00161942	-0.00132555	-0.00115754	0.00080432	9.38773e-05	-0.000743091	-0.000220895	0.000162929	0.00138746	-0.000898674	-0.00195834	1.26809e-05	3.33637e-05	0.000230625	0.000959277	-0.000827417	-0.000138134	-0.000826538	-0.0013888	-0.000626922	-0.0003829	3.80278e-05	9.5889e-05	0.000741199	-0.000537887	6.19292e-05	8.3968e-05	0.000159547	0.000435471	-0.000522435	-0.000417024	0.001323	0.00120437	-0.000159264	-0.000700772	0.000537351	-0.000561029	-0.000274718	0.000759527	2.1711e-05	-0.000775337
		10	4.77433e-05	-0.00055556	0.000250757	2.88188e-05	0.000794455	0.000503525	-0.000883825	0.00086166	-0.000655025	-0.00011386	0.00117224	7.35819e-05	-0.000638634	-0.000519052	0.000361174	-0.000140831	0.000998557	-0.000516772	0.000338584	0.000434607	-0.000999615	-0.000298888	1.74493e-05	0.000842884	0.000328913	-0.000576183	0.000201792	0.000419989	0.000309318	-0.000447154	-8.85278e-05	-0.000506669	5.88596e-05	-0.000124142	-8.17627e-05	0.000972852	0.00082238	0.000393033	-0.000298485	0.00135265	-4.51803e-05	4.12464e-05	-0.00028941	-0.000878096	-0.000832617	0.000796735	0.000662535
		11	0.000107765	0.00029245	-0.000636578	-0.000337884	-0.00153147	-0.000521809	0.000134349	0.00094454	0.00129983	-0.000962764	-0.000601009	0.000403702	0.000195503	-0.000328034	0.000201255	0.000198409	-0.000448137	0.000513226	0.000809535	-0.000386223	-0.00041011	0.00104546	-0.000633657	0.000143498	0.00094302	-0.00035432	0.000693679	-0.000206262	0.000606015	0.000567436	0.00170536	0.000158831	-0.000314638	-0.00032185	-0.000623316	0.000608846	-0.00075917	1.88947e-05	0.000220999	-0.000295535	0.00085254	-0.000235796	-2.2307e-05	0.000990823	-0.000100568	-0.000393897	0.00132974
		12	-0.000913471	-0.000217676	-1.12355e-05	0.000248104	0.000143975	0.000414059	-0.000404634	-0.000548855	-0.000172451	0.000582233	-0.000516847	0.00106336	-8.34912e-05	3.46303e-05	-0.00121592	0.000922814	0.000771523	0.00029029	-2.92361e-05	0.000203386	0.000576138	9.34154e-05	0.000517353	-0.000587061	0.00147723	0.00142373	0.000206485	0.000246838	0.000130653	-0.000576973	-0.00115416	8.71569e-05	0.000162482	0.0007893	-0.00108664	-0.000640556	-4.39584e-06	-0.000377238	-0.0014912	-0.000518799	-0.000199497	-0.000611603	0.00112927	-0.00010474	0.000690922	0.000100568	-0.00102536
		13	0.000734657	0.00175495	0.00102736	0.000716254	0.00106691	0.00144474	0.000335053	-0.00121765	-0.00056994	-0.00124167	-0.000477895	0.00128074	0.00139557	0.000412509	-0.00187287	0.000857323	0.00238341	-0.000540942	0.000558391	0.000664994	0.00061129	-0.000444964	-0.000396818	-0.000251293	0.00111467	-0.000782907	-0.000402138	6.34939e-05	0.000172451	-0.000345618	-0.00115973	0.00057131	-0.000287265	0.000330553	-0.000829041	0.000813171	-0.000883847	-0.00191545	-0.00143436	0.000318289	0.000365704	-0.000856146	0.000847056	-0.000640213	-0.00085631	0.000490189	-0.00105968
		14	0.000544846	0.000592947	0.00167646	0.000436157	0.000928789	0.000341415	0.000766486	-0.000243545	0.000454947	-0.00109887	0.000339702	0.00188904	0.000993565	0.00262429	-0.000970468	0.00262044	0.00177378	-0.000455454	0.00120783	0.000772074	0.00123584	0.000516087	0.000937939	-0.00172637	0.00161918	-0.000538245	-0.000820279	0.00022611	-0.00132529	-0.000555098	-0.00076504	0.000488892	0.000138417	0.000381634	-0.000115976	0.000681683	-0.000387937	-0.000403896	-0.00196145	0.000172481	0.00143379	-0.00146376	-0.000408694	0.00131226	-0.00321947	3.92944e-05	-0.000855401
		15	0.00196657	0.0010822	0.00166139	0.00169283	-0.000267357	0.000908062	0.000344798	0.000698105	0.00294302	-0.000693604	0.00103048	0.000658542	0.00309928	0.00181536	0.000233352	0.00109523	0.00300245	0.000668347	0.00243689	0.00168036	-0.000274763	-0.00101388	0.00167267	-0.000148624	0.000634059	1.19358e-05	0.000200257	0.000418797	-0.000822038	0.000414819	-0.000159085	0.001113	0.000965297	0.000325739	-0.000211477	0.00157036	-0.000478372	-0.000253171	-0.000795022	0.00116855	3.98755e-05	-0.000234798	-0.00020805	0.00103661	-0.00135936	0.00123404	-0.00105472
		16	0.00220732	0.0032101	0.00376424	0.000833869	0.00142421	0.00124872	0.000759706	0.000130206	0.00127345	0.000205994	0.000657201	0.00244735	0.00233032	0.00200635	-0.00118251	0.00258501	0.00407292	0.00199427	0.00157885	0.00155115	-3.57628e-05	8.79914e-05	0.00276385	-0.00031057	-0.00120258	-0.001036	-0.00105816	0.00133631	0.000260755	0.000520363	-0.000885248	0.00101957	0.000115082	0.00184447	0.0027772	0.00179128	-0.000239655	-0.00249943	-0.00114216	0.000306487	0.00150314	-0.000452727	0.00109017	0.00220202	-0.00146548	0.000630379	0.00125067
		17	0.00421481	0.00222179	0.00336909	0.0009121	0.00179653	0.00315662	0.001591	0.00120594	0.00194381	0.000175789	0.00169197	-0.000274137	0.00371391	0.00247469	0.000503465	0.00292666	0.00436516	0.00187618	0.00140514	0.000958443	0.000484303	0.00147815	0.0016661	-0.000907987	0.000140995	0.000709295	0.000862852	0.00104898	0.000406548	-0.00026457	-0.000319868	0.00153936	0.00127426	0.000744894	0.00113511	0.00225371	-0.000126272	-0.00114749	-0.000857875	0.00172175	0.00207475	0.00100309	0.000472903	0.00312422	-0.00214785	0.00188148	-0.00111115
		18	0.00397484	0.0022718	0.004889	0.000731409	0.00344573	0.00434737	0.00228784	-0.00013569	0.00296819	-5.41359e-05	0.00112057	0.00217622	0.00460289	0.00289761	-0.000292093	0.00393488	0.00571102	0.00205143	0.00248614	0.00218967	0.00160505	0.00104672	0.00437425	-0.000233352	-0.000612184	0.000397012	-0.000638485	0.000340298	0.0013161	0.000301838	-0.000676483	0.0020704	0.00238931	0.00149652	0.00344159	0.00304289	0.000458673	0.00122437	0.000413001	0.000984564	0.00377144	0.000640586	0.000416175	0.00220694	-0.00112015	0.0025591	-8.9854e-05
		19	0.00561924	0.00292692	0.00460504	0.00179316	0.00480692	0.00254947	0.0021545	-0.00138173	0.00452231	0.00107153	0.00126293	5.41955e-05	0.00489031	0.00236556	0.000814572	0.00369786	0.00582744	0.00137819	0.00271219	0.00278211	0.00118554	0.00115199	0.00292747	0.000150338	-0.00172244	-0.00141744	0.000928178	0.000743166	0.000440448	-0.000650257	-0.000229731	0.00128344	0.00132699	0.00207433	0.00414784	0.00428046	0.00155586	0.000848174	0.00210811	0.00128825	0.00468194	0.000933245	0.00131774	0.00284675	0.000466153	0.00310418	0.000534952
		20	0.00822283	0.00484279	0.00626326	0.00184366	0.00501433	0.00373885	0.00279595	-0.000710473	0.00535263	0.00109154	0.00191498	0.000886962	0.00805899	0.00524753	0.00166599	0.00318766	0.00899592	0.00167048	0.00157277	0.00316	0.00376743	0.00210647	0.00227369	-5.17368e-05	-0.00298691	0.000623822	-0.000663459	0.00175792	0.00238468	-0.000359327	-0.000123471	0.00273961	0.00293216	0.000173211	0.00286005	0.0038479	0.00101413	0.000185817	0.00122879	0.000803053	0.00720769	0.00161661	0.00121436	0.00311807	0.00321481	0.00271942	2.85208e-05
		21	0.01015	0.00209364	0.00626588	0.00151999	0.00890756	0.00452058	0.00258797	-0.000566259	0.00833742	0.00114824	0.000559479	-9.06438e-05	0.0115632	0.00423977	0.00141683	0.00386137	0.0116798	0.00237748	0.00197357	0.00194228	0.00285436	0.000610426	0.00207962	-0.00103192	-0.00153674	0.00125833	-0.000758693	0.0016904	0.00247398	0.00122888	-0.00156413	0.00170472	0.00327639	0.00139254	0.00319761	0.00269762	0.00252466	-0.000279754	0.000519022	0.00108084	0.0125357	0.00108118	0.000178099	0.00301956	0.00708693	0.00298972	-0.000677973
		22	0.0167015	0.00473322	0.00617212	0.00205806	0.0132888	0.00552341	0.00229421	0.000258982	0.0144475	0.00226425	0.00110291	-0.000105977	0.0174477	0.00543849	0.000277772	0.00512858	0.0180495	0.00342454	0.00132223	0.0018431	0.00560118	-9.89586e-05	0.00311613	-0.000634193	-0.000396043	0.000133708	-0.000958338	0.000890285	0.00413902	0.00145946	-0.000138968	0.00273119	0.00491452	0.00274473	0.00397128	0.00355568	0.00378095	0.00025937	0.000385672	-3.35425e-05	0.0203623	0.00266531	0.001978	0.00328974	0.0168515	0.00537112	0.00064303
		23	0.0262518	0.00403102	0.00702691	7.22706e-05	0.0229113	0.0047972	0.00362432	-0.000343993	0.0251477	0.00397585	0.00210971	-0.000639767	0.0286995	0.00652753	0.00191394	0.00444196	0.0286051	0.00554258	0.00206372	0.00336283	0.00881566	0.00125468	0.00237642	-0.00069347	0.00232334	0.00166406	-0.000749916	0.00279956	0.00817856	0.000803009	-0.000984684	0.00148179	0.0092375	0.00228256	0.00399902	0.00313346	0.00694352	0.000784338	0.000500351	0.000601321	0.035955	0.0048482	0.00409429	0.00277868	0.031446	0.0054325	0.00077261
		24	0.0409965	0.00602734	0.00689286	0.00170279	0.040775	0.00810313	0.00349356	-0.000796869	0.0425929	0.00627525	0.00214297	-4.54634e-05	0.0482923	0.00860406	0.0016371	0.00653009	0.0493399	0.00574154	0.00287278	0.0028058	0.014423	0.00224227	0.00420602	-0.00170465	0.00837167	0.00213389	0.000434801	0.00304492	0.0130056	0.00210437	-0.000417128	0.00349753	0.0137754	0.00425297	0.00423925	0.00559184	0.0133064	0.00157662	0.000239	0.000280857	0.061543	0.00670937	0.00162323	0.00382994	0.0555953	0.00834772	0.00158751
		25	0.0684878	0.0105029	0.00840297	0.00298214	0.0683628	0.0110592	0.004972	-0.000498593	0.0713488	0.00996584	0.00300921	0.000854284	0.0798853	0.0123604	0.000882819	0.00729252	0.0812304	0.0109343	0.00365181	0.004104	0.0219784	0.00199351	0.00397418	-0.000829399	0.0195614	0.00336789	0.000422284	0.00213052	0.0226522	0.00203626	0.000150263	0.00249833	0.02333	0.00354242	0.00240999	0.00365163	0.0229418	0.00240041	0.000718907	0.00102074	0.103433	0.0129611	0.00405608	0.00508957	0.0956004	0.0143801	0.0017247
		26	0.112254	0.0156483	0.00885013	0.00408685	0.115375	0.0156427	0.00557996	6.14524e-05	0.119128	0.016135	0.00520958	0.00218205	0.131377	0.020761	0.00338212	0.00859873	0.132179	0.0178995	0.00590502	0.00443494	0.0375252	0.00510055	0.00220864	-0.000684664	0.0358231	0.0051484	0.00121368	0.00391769	0.041267	0.00413805	0.000852302	0.00321765	0.0404004	0.00591597	0.00366066	0.00592683	0.039665	0.00482775	6.70552e-06	0.00155057	0.162893	0.0222284	0.0050862	0.00540619	0.155552	0.0232887	0.00545463
		27	0.171927	0.025907	0.0117951	0.00347583	0.177179	0.0254257	0.00790256	0.000285626	0.181635	0.0280264	0.00607605	0.00257216	0.199102	0.0338727	0.00369202	0.00997366	0.197255	0.0291425	0.00646971	0.00525606	0.0626514	0.00717455	0.00316103	-0.000915423	0.0641062	0.00724575	0.000796556	0.00485188	0.069386	0.00751048	0.00150144	0.00367324	0.0684225	0.00931339	0.00471608	0.00524899	0.0694401	0.00775166	-0.000107899	0.00175716	0.233997	0.0378978	0.008545	0.00514048	0.226314	0.0389071	0.0083492
		28	0.245267	0.043566	0.0145935	0.00633024	0.25575	0.0446651	0.0114965	0.00122559	0.259707	0.0474578	0.00896031	0.00404015	0.278134	0.0531314	0.00867213	0.0128851	0.276365	0.0479611	0.0123326	0.00749271	0.103394	0.0127502	0.00399253	0.000339031	0.108129	0.0132001	0.000423208	0.00366242	0.114859	0.0123695	0.00283137	0.00626835	0.112897	0.0147043	0.00593832	0.00598088	0.115467	0.0128707	0.00322256	0.00178544	0.308363	0.0671974	0.015483	0.0106311	0.302365	0.0651512	0.0147191
		29	0.316988	0.0715091	0.0224113	0.0101378	0.330581	0.0729761	0.017394	0.00660861	0.338521	0.0794711	0.0162127	0.00727358	0.354482	0.0911049	0.0161154	0.0152086	0.3509	0.081218	0.0188425	0.0105206	0.163599	0.0204339	0.00588173	0.00144786	0.169488	0.0225038	0.00383999	0.0063562	0.176828	0.0214779	0.00479677	0.00635703	0.17625	0.0257504	0.0102002	0.00692669	0.179318	0.0239791	0.00410527	0.00259782	0.373993	0.112654	0.0248147	0.0156364	0.368439	0.108377	0.0250684
		30	0.381108	0.115915	0.0359707	0.0151668	0.397838	0.120015	0.0295044	0.00977041	0.406298	0.129307	0.0277945	0.0133922	0.417986	0.141011	0.0315575	0.0228854	0.414753	0.131076	0.0310158	0.0178742	0.236265	0.0361642	0.00953096	0.00116131	0.242231	0.0385138	0.00702263	0.00933467	0.250731	0.0397321	0.00687143	0.00869514	0.252445	0.0452436	0.0158263	0.0090628	0.249599	0.0438875	0.00678048	0.00409955	0.426235	0.174376	0.0455569	0.0275267	0.42233	0.168737	0.0437002
		31	0.43749	0.176959	0.0572101	0.0253839	0.453676	0.184204	0.0478828	0.0200313	0.463946	0.199461	0.0464394	0.0258767	0.469533	0.209132	0.0553721	0.0331004	0.468563	0.201109	0.0530246	0.0275377	0.311346	0.0642549	0.0161357	0.00533804	0.311699	0.0638826	0.0121944	0.0117171	0.324648	0.0685795	0.0138035	0.0128676	0.328762	0.0748801	0.0251652	0.0134707	0.321882	0.0779259	0.0134162	0.00700329	0.46641	0.249383	0.0773255	0.0445508	0.466573	0.240271	0.0745454
		32	0.482658	0.249354	0.0914569	0.0446113	0.496966	0.262368	0.0793157	0.0344185	0.507522	0.279129	0.0825201	0.0440307	0.51184	0.280915	0.0971218	0.0543578	0.508637	0.28001	0.0883084	0.0477959	0.378331	0.104793	0.0278352	0.0119008	0.373102	0.103691	0.0252069	0.0168856	0.38729	0.114243	0.0264229	0.0196457	0.396604	0.125471	0.0424708	0.0183303	0.38108	0.127569	0.0253777	0.0114707	0.500012	0.324742	0.124732	0.0749402	0.497831	0.315137	0.122176
		33	0.516746	0.322632	0.143154	0.0739185	0.530441	0.343562	0.128784	0.0633576	0.542986	0.356645	0.132306	0.0774771	0.543285	0.347965	0.156751	0.0887536	0.54033	0.360082	0.144221	0.0780755	0.436389	0.165545	0.0478049	0.0202637	0.425497	0.156945	0.0452585	0.0305455	0.441389	0.180526	0.0454647	0.0337302	0.453042	0.191309	0.0715173	0.0278534	0.434531	0.195507	0.0489247	0.0189239	0.523132	0.391725	0.193338	0.12268	0.523628	0.381124	0.183113
		34	0.543853	0.384426	0.215166	0.121246	0.553379	0.412415	0.19736	0.104878	0.566897	0.422938	0.201887	0.127296	0.564808	0.408414	0.229589	0.140229	0.562798	0.426948	0.21822	0.125527	0.479267	0.238534	0.0825165	0.0409738	0.46391	0.214704	0.0785394	0.0491792	0.481002	0.254812	0.079123	0.0539641	0.495921	0.267614	0.118134	0.046552	0.472685	0.267878	0.0841759	0.034814	0.54252	0.447452	0.271766	0.189347	0.540612	0.437506	0.250438
		35	0.563076	0.435531	0.291952	0.186119	0.571771	0.467929	0.276447	0.164411	0.585067	0.474672	0.275688	0.193231	0.58116	0.453618	0.306138	0.207	0.57692	0.479677	0.297995	0.191252	0.511962	0.311232	0.1325	0.0700774	0.491295	0.269364	0.130626	0.081631	0.509087	0.327863	0.130555	0.0894649	0.525264	0.340456	0.181851	0.075785	0.501377	0.337346	0.13647	0.0623563	0.554648	0.4885	0.347332	0.265319	0.551021	0.480276	0.312682
		36	0.576627	0.477501	0.366521	0.262332	0.584493	0.51161	0.35706	0.234271	0.596714	0.515726	0.351854	0.267074	0.593521	0.488403	0.373209	0.280573	0.590173	0.521695	0.374576	0.26443	0.537271	0.374509	0.199061	0.12004	0.514481	0.316088	0.19625	0.12782	0.529742	0.39155	0.198785	0.14373	0.546779	0.403072	0.258624	0.123415	0.522545	0.397359	0.206221	0.103995	0.564172	0.521821	0.413703	0.341656	0.561086	0.512376	0.362871
		37	0.589012	0.511847	0.434121	0.338956	0.594136	0.546565	0.424022	0.307129	0.607579	0.54647	0.416046	0.337718	0.604747	0.515522	0.431154	0.353068	0.599386	0.554157	0.438863	0.339001	0.555793	0.427436	0.274983	0.184363	0.531114	0.356539	0.273732	0.184326	0.546636	0.44466	0.276911	0.215183	0.567163	0.455484	0.332894	0.1875	0.538643	0.446348	0.280045	0.165409	0.572431	0.545735	0.465795	0.406894	0.569879	0.538732	0.404088
		38	0.598611	0.534067	0.486614	0.403819	0.600731	0.569978	0.479643	0.370641	0.614208	0.568267	0.467915	0.399237	0.610892	0.537032	0.474647	0.412124	0.606888	0.575838	0.488506	0.400539	0.567982	0.468086	0.342612	0.260317	0.540335	0.386392	0.342567	0.242361	0.557013	0.482552	0.348094	0.294139	0.57585	0.495387	0.397018	0.260944	0.551096	0.482303	0.350692	0.238298	0.577849	0.563654	0.508046	0.460265	0.574917	0.559486	0.435742
		39	0.606856	0.55673	0.533922	0.464025	0.609525	0.59356	0.527351	0.42465	0.620682	0.589141	0.513138	0.451702	0.617648	0.554614	0.513434	0.46528	0.613712	0.594905	0.531162	0.457668	0.581051	0.502952	0.407204	0.333171	0.550515	0.411762	0.406374	0.299917	0.566231	0.514618	0.412146	0.371112	0.59025	0.528106	0.454947	0.334253	0.562936	0.515431	0.412899	0.315193	0.586009	0.577985	0.541856	0.502338	0.580793	0.572355	0.461537
		40	0.609114	0.569874	0.562392	0.505749	0.612368	0.605076	0.559925	0.463997	0.626436	0.602819	0.541849	0.486382	0.620684	0.563658	0.536488	0.502325	0.615503	0.605492	0.557726	0.497747	0.586893	0.524526	0.453204	0.391641	0.556146	0.427177	0.45212	0.347139	0.571978	0.535227	0.460086	0.431364	0.594426	0.548631	0.496169	0.395605	0.568373	0.534738	0.458257	0.38062	0.586441	0.588277	0.564952	0.53554	0.586073	0.585743	0.48175
[truncated: 36 more columns]

## Sheet: Sigmo
a	0.601144	0.57257	0.604133	0.565758	0.602437	0.60794	0.597695	0.514115			0.574625	0.531189	0.610914	0.565063	0.555584	0.559764	0.607027	0.607195	0.586078	0.555905	0.581852	0.542751	0.524806	0.484205	0.549169	0.440393	0.515266	0.436048	0.566216	0.550114	0.526595	0.550572	0.58854	0.565546	0.553428	0.52627	0.561087	0.547724	0.519721	0.502204		0.584238	0.581858	0.568251	0.572324	0.58223	0.490163	0.434048	0.561305
b	2.07908	1.95571	1.90338	1.7748	1.97112	1.90264	1.82109	1.69922			1.81043	1.72168	1.99499	1.95433	1.75935	1.86069	2.00025	1.88271	1.7812	1.80661	1.93514	1.79862	1.71429	1.56064	1.87607	1.85753	1.64789	1.78043	1.8939	1.77181	1.65654	1.71891	1.90179	1.82143	1.76176	1.75087	1.9279	1.80893	1.65994	1.61411		1.90067	1.8183	1.79604	1.93402	1.94855	1.81344	1.85234	2.08283
x0	28.9291	32.6153	35.1822	36.2968	28.749	32.6061	35.3229	36.3249			35.1867	36.0119	28.5049	32.1255	34.698	36.0229	28.4993	32.3765	34.9895	36.207	30.842	34.5209	36.8663	37.758	30.5882	34.1805	36.8151	37.5847	30.5398	34.3398	36.851	37.7703	30.6497	34.281	36.2823	38.0438	30.547	34.1634	36.7371	38.1587		31.6713	34.3237	35.2893	27.9492	31.7896	34.0106	35.2511	27.8261
R^2	0.963459	0.965141	0.964476	0.979283	0.964439	0.967678	0.97489	0.979485			0.974928	0.97813	0.964317	0.968493	0.967788	0.961255	0.966934	0.971819	0.975745	0.975208	0.968285	0.972038	0.971565	0.98235	0.960276	0.970852	0.981497	0.966998	0.970252	0.972828	0.983873	0.968864	0.96899	0.971988	0.970292	0.949364	0.963449	0.965992	0.978521	0.983326		0.966301	0.971979	0.972652	0.957954	0.965844	0.966752	0.967873	0.961093
F0	5.44016e-07	3.29069e-08	5.76823e-09	7.28738e-10	2.77761e-07	2.19463e-08	2.29387e-09	2.64959e-10			2.05685e-09	4.37035e-10	3.80042e-07	4.10276e-08	1.51023e-09	2.2608e-09	3.94436e-07	2.06509e-08	1.71756e-09	1.11e-09	6.9576e-08	2.51029e-09	2.27431e-10	1.46929e-11	4.55212e-08	4.48312e-09	1.03901e-10	3.21806e-10	5.62139e-08	2.08626e-09	1.15763e-10	1.71641e-10	5.8914e-08	3.80154e-09	6.10859e-10	1.94901e-10	7.38828e-08	3.42357e-09	1.31263e-10	2.82037e-11		3.38726e-08	3.70056e-09	1.69821e-09	3.03033e-07	4.77548e-08	3.5016e-09	2.31626e-09	8.85628e-07
Cycle No.	1.SYBR	2.SYBR	3.SYBR	4.SYBR	5.SYBR	6.SYBR	7.SYBR	8.SYBR	9.SYBR	10.SYBR	11.SYBR	12.SYBR	13.SYBR	14.SYBR	15.SYBR	16.SYBR	17.SYBR	18.SYBR	19.SYBR	20.SYBR	21.SYBR	22.SYBR	23.SYBR	24.SYBR	25.SYBR	26.SYBR	27.SYBR	28.SYBR	29.SYBR	30.SYBR	31.SYBR	32.SYBR	33.SYBR	34.SYBR	35.SYBR	36.SYBR	37.SYBR	38.SYBR	39.SYBR	40.SYBR	41.SYBR	42.SYBR	43.SYBR	44.SYBR	45.SYBR	46.SYBR	47.SYBR	48.SYBR	49.SYBR
1	-0.000789359	-0.000113502	-0.0020929	0.000772566	-0.000479296	-0.00308846	0.000219174	7.63685e-05	-0.000796929	0.000366747	0.00020884	-0.00106195	-0.00171527	0.000277564	0.000708744	0.000814885	-0.00123152	0.00104324	-4.04417e-05	0.00061892	0.00038363	0.000892878	0.000792131	-0.000585854	0.0034281	-0.000273049	0.000667438	0.000748411	0.000993446	0.000728935	0.000749469	-0.00136858	-0.000369266	-0.00111637	-0.00214907	-0.00067845	0.00121501	-0.000678986	-0.000605673	0.000165582	-0.000332296	0.00041005	-7.70837e-05	-0.00048311	0.000780269	-0.000937939	0.000523612	-0.00227591	-0.00148393
2	-0.00193815	-0.000319853	-0.000818759	0.000641376	-0.000406131	-0.0012399	0.000233397	0.000428036	-0.00199723	0.000448123	0.00019601	-3.24845e-06	-0.00103901	7.45654e-05	-0.000850156	0.000850126	-0.00125691	0.000701115	0.00028418	0.000357225	-0.000408918	0.000721708	7.11978e-05	-0.00050804	0.00199895	0.00189255	1.14143e-05	0.000627756	0.00103693	0.000581279	0.000171632	-0.00116068	1.99676e-05	-0.000387386	-0.000247225	-0.000954777	0.000905201	-0.000669494	-0.00071314	0.000382185	-0.000147745	0.00141309	0.00022532	-0.000971422	0.00105424	0.000867709	-0.000368714	-0.00145115	-0.000316933
3	0.000917256	0.000231504	-0.00108659	0.000151336	-0.00115114	0.000368461	0.000282906	0.000407875	-0.000555188	0.00113116	2.57641e-05	0.00110796	-0.000465244	-0.00055927	0.000364646	0.000978515	0.00014928	-0.000708416	0.000483543	0.000672594	-0.000293925	0.000251263	-0.000198618	-0.000332356	0.00191732	-0.000742868	0.000260353	0.000662103	0.000478029	0.00019452	-0.000263855	-0.000398397	0.000329092	0.000567287	-0.00101475	0.000390992	-0.000274181	-3.7849e-06	-0.000816181	-0.000769526	-0.000512019	-0.000859231	0.000511393	-0.000963449	0.000450745	0.000547349	-0.000317544	-0.000383601	-0.000181049
4	-0.00143004	-2.49147e-05	0.000743821	0.00027369	-0.000186115	-0.000629917	0.000709675	8.11815e-05	0.00075376	-0.00112559	-0.000221431	-0.000204817	-6.63251e-05	0.00030537	-5.79506e-05	0.00012885	-0.000820562	0.00142005	0.000998348	-8.28505e-05	0.000643536	0.000648782	-0.000436053	0.000531077	-4.24236e-05	0.00142112	0.000815138	-0.00013642	0.000527546	-0.000644326	9.04202e-05	0.000858337	-0.000782311	-0.000123456	-0.00110507	-0.000580937	-0.000150919	-0.000169471	-7.73519e-05	0.000394687	0.000296399	-0.000406414	0.000541508	0.00122705	0.00106215	-1.6287e-05	0.000359371	0.000165015	-0.00034456
5	-0.000878573	-0.00121556	0.000719741	0.000242189	0.00178658	0.000524253	-0.00118387	-2.70605e-05	-0.000437677	-0.000562653	-0.000491425	0.000940144	-7.95573e-05	0.000271112	-0.000126928	-0.000410527	0.000409752	0.000440404	-0.00052385	-0.000370011	-0.000331268	-8.03471e-05	0.000866771	-0.000976026	0.00050275	0.000646249	0.000260785	-0.000221789	-0.000468746	-0.000206247	0.000497222	-0.000236586	-0.000159383	-0.000118375	0.00036706	0.000501931	2.65837e-05	0.00127581	-0.000142589	0.000453949	0.00078775	0.000319213	0.000169665	-0.000367925	-0.00123635	-0.000791758	0.000430673	0.00013946	-2.16961e-05
6	0.000935778	0.000491187	-0.000657857	-0.000545695	9.15974e-05	0.000343189	-0.00104857	-0.000671714	0.000642717	0.000365913	0.000449896	-0.000968576	0.000674188	-0.000444382	-0.00179707	-0.000329867	0.00100854	-0.000624239	-0.000808075	0.000156939	-0.000318021	-0.000878945	-0.000478074	0.000626713	-0.000654474	-0.000387311	-0.000506535	-0.000552699	0.000602052	0.000897825	-0.000765473	-0.000292003	0.0011882	0.000264972	0.000633985	-0.000214025	0.000398979	-0.00120154	-0.0001847	-5.54323e-05	0.00023523	0.000857115	-0.000742212	0.000874996	-0.000720218	0.000255302	-0.000154093	-0.000943825	0.000488162
7	-0.0001145	0.000809908	0.00034301	-0.000909835	-0.000479624	-0.000386134	3.17693e-05	9.64254e-05	0.00053066	-0.000179931	-0.000100523	-0.00073497	0.000236005	-7.0259e-05	0.000233188	-0.000410557	0.00107011	-0.000530809	-0.000201255	-0.0014808	0.000559762	0.00023222	0.00115842	0.000153452	-0.00160921	-0.000281587	-0.00140408	0.00025253	-0.00124298	-0.000330716	0.000781328	-0.000273734	-0.000507012	-0.000414357	0.00118041	-2.13534e-05	2.94894e-05	-7.05272e-05	0.00049299	0.000601962	-0.000490904	0.00071615	-0.000437275	-0.000214532	0.000203386	2.89082e-05	-0.000396237	0.00124712	-8.46386e-05
8	0.000105545	-0.000119492	0.000152767	0.000308707	-0.000460848	-0.000713259	0.000742734	0.000181377	-0.000249162	6.10352e-05	0.000189349	-0.000937149	0.000448287	0.00114712	0.000650078	-3.80874e-05	-0.00118062	-0.000296414	-0.00110099	0.000621736	-0.000385776	-0.000185505	-0.000675455	0.000424206	-0.00147428	-0.000521824	-0.00014475	-0.000502303	-0.00103776	-0.000195354	-0.000264376	0.00054118	-5.92768e-05	-0.000678957	0.00129463	-0.0004953	0.000328273	-0.00118803	0.00109223	-0.00100465	-0.000223622	-0.000357926	-0.000299573	-0.000289321	-0.000277042	-0.000548586	-0.000113726	-0.000372544	9.68277e-05
9	0.00122254	0.000308067	0.000182003	0.000540525	0.000992656	9.76026e-05	0.00161942	-0.00132555	-0.00115754	0.00080432	9.38773e-05	-0.000743091	-0.000220895	0.000162929	0.00138746	-0.000898674	-0.00195834	1.26809e-05	3.33637e-05	0.000230625	0.000959277	-0.000827417	-0.000138134	-0.000826538	-0.0013888	-0.000626922	-0.0003829	3.80278e-05	9.5889e-05	0.000741199	-0.000537887	6.19292e-05	8.3968e-05	0.000159547	0.000435471	-0.000522435	-0.000417024	0.001323	0.00120437	-0.000159264	-0.000700772	0.000537351	-0.000561029	-0.000274718	0.000759527	2.1711e-05	-0.000775337	0.000157684	0.000459447
10	4.77433e-05	-0.00055556	0.000250757	2.88188e-05	0.000794455	0.000503525	-0.000883825	0.00086166	-0.000655025	-0.00011386	0.00117224	7.35819e-05	-0.000638634	-0.000519052	0.000361174	-0.000140831	0.000998557	-0.000516772	0.000338584	0.000434607	-0.000999615	-0.000298888	1.74493e-05	0.000842884	0.000328913	-0.000576183	0.000201792	0.000419989	0.000309318	-0.000447154	-8.85278e-05	-0.000506669	5.88596e-05	-0.000124142	-8.17627e-05	0.000972852	0.00082238	0.000393033	-0.000298485	0.00135265	-4.51803e-05	4.12464e-05	-0.00028941	-0.000878096	-0.000832617	0.000796735	0.000662535	0.000940353	6.32256e-05
11	0.000107765	0.00029245	-0.000636578	-0.000337884	-0.00153147	-0.000521809	0.000134349	0.00094454	0.00129983	-0.000962764	-0.000601009	0.000403702	0.000195503	-0.000328034	0.000201255	0.000198409	-0.000448137	0.000513226	0.000809535	-0.000386223	-0.00041011	0.00104546	-0.000633657	0.000143498	0.00094302	-0.00035432	0.000693679	-0.000206262	0.000606015	0.000567436	0.00170536	0.000158831	-0.000314638	-0.00032185	-0.000623316	0.000608846	-0.00075917	1.88947e-05	0.000220999	-0.000295535	0.00085254	-0.000235796	-2.2307e-05	0.000990823	-0.000100568	-0.000393897	0.00132974	-0.000280514	0.000139087
12	-0.000913471	-0.000217676	-1.12355e-05	0.000248104	0.000143975	0.000414059	-0.000404634	-0.000548855	-0.000172451	0.000582233	-0.000516847	0.00106336	-8.34912e-05	3.46303e-05	-0.00121592	0.000922814	0.000771523	0.00029029	-2.92361e-05	0.000203386	0.000576138	9.34154e-05	0.000517353	-0.000587061	0.00147723	0.00142373	0.000206485	0.000246838	0.000130653	-0.000576973	-0.00115416	8.71569e-05	0.000162482	0.0007893	-0.00108664	-0.000640556	-4.39584e-06	-0.000377238	-0.0014912	-0.000518799	-0.000199497	-0.000611603	0.00112927	-0.00010474	0.000690922	0.000100568	-0.00102536	-0.000669271	-0.000615001
13	0.000734657	0.00175495	0.00102736	0.000716254	0.00106691	0.00144474	0.000335053	-0.00121765	-0.00056994	-0.00124167	-0.000477895	0.00128074	0.00139557	0.000412509	-0.00187287	0.000857323	0.00238341	-0.000540942	0.000558391	0.000664994	0.00061129	-0.000444964	-0.000396818	-0.000251293	0.00111467	-0.000782907	-0.000402138	6.34939e-05	0.000172451	-0.000345618	-0.00115973	0.00057131	-0.000287265	0.000330553	-0.000829041	0.000813171	-0.000883847	-0.00191545	-0.00143436	0.000318289	0.000365704	-0.000856146	0.000847056	-0.000640213	-0.00085631	0.000490189	-0.00105968	-0.000699729	0.00235558
14	0.000544846	0.000592947	0.00167646	0.000436157	0.000928789	0.000341415	0.000766486	-0.000243545	0.000454947	-0.00109887	0.000339702	0.00188904	0.000993565	0.00262429	-0.000970468	0.00262044	0.00177378	-0.000455454	0.00120783	0.000772074	0.00123584	0.000516087	0.000937939	-0.00172637	0.00161918	-0.000538245	-0.000820279	0.00022611	-0.00132529	-0.000555098	-0.00076504	0.000488892	0.000138417	0.000381634	-0.000115976	0.000681683	-0.000387937	-0.000403896	-0.00196145	0.000172481	0.00143379	-0.00146376	-0.000408694	0.00131226	-0.00321947	3.92944e-05	-0.000855401	-0.000909984	-1.82986e-05
15	0.00196657	0.0010822	0.00166139	0.00169283	-0.000267357	0.000908062	0.000344798	0.000698105	0.00294302	-0.000693604	0.00103048	0.000658542	0.00309928	0.00181536	0.000233352	0.00109523	0.00300245	0.000668347	0.00243689	0.00168036	-0.000274763	-0.00101388	0.00167267	-0.000148624	0.000634059	1.19358e-05	0.000200257	0.000418797	-0.000822038	0.000414819	-0.000159085	0.001113	0.000965297	0.000325739	-0.000211477	0.00157036	-0.000478372	-0.000253171	-0.000795022	0.00116855	3.98755e-05	-0.000234798	-0.00020805	0.00103661	-0.00135936	0.00123404	-0.00105472	4.04417e-05	0.0017591
16	0.00220732	0.0032101	0.00376424	0.000833869	0.00142421	0.00124872	0.000759706	0.000130206	0.00127345	0.000205994	0.000657201	0.00244735	0.00233032	0.00200635	-0.00118251	0.00258501	0.00407292	0.00199427	0.00157885	0.00155115	-3.57628e-05	8.79914e-05	0.00276385	-0.00031057	-0.00120258	-0.001036	-0.00105816	0.00133631	0.000260755	0.000520363	-0.000885248	0.00101957	0.000115082	0.00184447	0.0027772	0.00179128	-0.000239655	-0.00249943	-0.00114216	0.000306487	0.00150314	-0.000452727	0.00109017	0.00220202	-0.00146548	0.000630379	0.00125067	-0.000612602	0.00310566
17	0.00421481	0.00222179	0.00336909	0.0009121	0.00179653	0.00315662	0.001591	0.00120594	0.00194381	0.000175789	0.00169197	-0.000274137	0.00371391	0.00247469	0.000503465	0.00292666	0.00436516	0.00187618	0.00140514	0.000958443	0.000484303	0.00147815	0.0016661	-0.000907987	0.000140995	0.000709295	0.000862852	0.00104898	0.000406548	-0.00026457	-0.000319868	0.00153936	0.00127426	0.000744894	0.00113511	0.00225371	-0.000126272	-0.00114749	-0.000857875	0.00172175	0.00207475	0.00100309	0.000472903	0.00312422	-0.00214785	0.00188148	-0.00111115	0.000472561	0.00331816
18	0.00397484	0.0022718	0.004889	0.000731409	0.00344573	0.00434737	0.00228784	-0.00013569	0.00296819	-5.41359e-05	0.00112057	0.00217622	0.00460289	0.00289761	-0.000292093	0.00393488	0.00571102	0.00205143	0.00248614	0.00218967	0.00160505	0.00104672	0.00437425	-0.000233352	-0.000612184	0.000397012	-0.000638485	0.000340298	0.0013161	0.000301838	-0.000676483	0.0020704	0.00238931	0.00149652	0.00344159	0.00304289	0.000458673	0.00122437	0.000413001	0.000984564	0.00377144	0.000640586	0.000416175	0.00220694	-0.00112015	0.0025591	-8.9854e-05	0.000876158	0.00552841
19	0.00561924	0.00292692	0.00460504	0.00179316	0.00480692	0.00254947	0.0021545	-0.00138173	0.00452231	0.00107153	0.00126293	5.41955e-05	0.00489031	0.00236556	0.000814572	0.00369786	0.00582744	0.00137819	0.00271219	0.00278211	0.00118554	0.00115199	0.00292747	0.000150338	-0.00172244	-0.00141744	0.000928178	0.000743166	0.000440448	-0.000650257	-0.000229731	0.00128344	0.00132699	0.00207433	0.00414784	0.00428046	0.00155586	0.000848174	0.00210811	0.00128825	0.00468194	0.000933245	0.00131774	0.00284675	0.000466153	0.00310418	0.000534952	-3.63588e-05	0.00735265
20	0.00822283	0.00484279	0.00626326	0.00184366	0.00501433	0.00373885	0.00279595	-0.000710473	0.00535263	0.00109154	0.00191498	0.000886962	0.00805899	0.00524753	0.00166599	0.00318766	0.00899592	0.00167048	0.00157277	0.00316	0.00376743	0.00210647	0.00227369	-5.17368e-05	-0.00298691	0.000623822	-0.000663459	0.00175792	0.00238468	-0.000359327	-0.000123471	0.00273961	0.00293216	0.000173211	0.00286005	0.0038479	0.00101413	0.000185817	0.00122879	0.000803053	0.00720769	0.00161661	0.00121436	0.00311807	0.00321481	0.00271942	2.85208e-05	0.00146136	0.00982852
21	0.01015	0.00209364	0.00626588	0.00151999	0.00890756	0.00452058	0.00258797	-0.000566259	0.00833742	0.00114824	0.000559479	-9.06438e-05	0.0115632	0.00423977	0.00141683	0.00386137	0.0116798	0.00237748	0.00197357	0.00194228	0.00285436	0.000610426	0.00207962	-0.00103192	-0.00153674	0.00125833	-0.000758693	0.0016904	0.00247398	0.00122888	-0.00156413	0.00170472	0.00327639	0.00139254	0.00319761	0.00269762	0.00252466	-0.000279754	0.000519022	0.00108084	0.0125357	0.00108118	0.000178099	0.00301956	0.00708693	0.00298972	-0.000677973	0.000735119	0.0162066
22	0.0167015	0.00473322	0.00617212	0.00205806	0.0132888	0.00552341	0.00229421	0.000258982	0.0144475	0.00226425	0.00110291	-0.000105977	0.0174477	0.00543849	0.000277772	0.00512858	0.0180495	0.00342454	0.00132223	0.0018431	0.00560118	-9.89586e-05	0.00311613	-0.000634193	-0.000396043	0.000133708	-0.000958338	0.000890285	0.00413902	0.00145946	-0.000138968	0.00273119	0.00491452	0.00274473	0.00397128	0.00355568	0.00378095	0.00025937	0.000385672	-3.35425e-05	0.0203623	0.00266531	0.001978	0.00328974	0.0168515	0.00537112	0.00064303	0.00132236	0.0234318
23	0.0262518	0.00403102	0.00702691	7.22706e-05	0.0229113	0.0047972	0.00362432	-0.000343993	0.0251477	0.00397585	0.00210971	-0.000639767	0.0286995	0.00652753	0.00191394	0.00444196	0.0286051	0.00554258	0.00206372	0.00336283	0.00881566	0.00125468	0.00237642	-0.00069347	0.00232334	0.00166406	-0.000749916	0.00279956	0.00817856	0.000803009	-0.000984684	0.00148179	0.0092375	0.00228256	0.00399902	0.00313346	0.00694352	0.000784338	0.000500351	0.000601321	0.035955	0.0048482	0.00409429	0.00277868	0.031446	0.0054325	0.00077261	0.00103763	0.0391347
24	0.0409965	0.00602734	0.00689286	0.00170279	0.040775	0.00810313	0.00349356	-0.000796869	0.0425929	0.00627525	0.00214297	-4.54634e-05	0.0482923	0.00860406	0.0016371	0.00653009	0.0493399	0.00574154	0.00287278	0.0028058	0.014423	0.00224227	0.00420602	-0.00170465	0.00837167	0.00213389	0.000434801	0.00304492	0.0130056	0.00210437	-0.000417128	0.00349753	0.0137754	0.00425297	0.00423925	0.00559184	0.0133064	0.00157662	0.000239	0.000280857	0.061543	0.00670937	0.00162323	0.00382994	0.0555953	0.00834772	0.00158751	0.0023054	0.0674713
25	0.0684878	0.0105029	0.00840297	0.00298214	0.0683628	0.0110592	0.004972	-0.000498593	0.0713488	0.00996584	0.00300921	0.000854284	0.0798853	0.0123604	0.000882819	0.00729252	0.0812304	0.0109343	0.00365181	0.004104	0.0219784	0.00199351	0.00397418	-0.000829399	0.0195614	0.00336789	0.000422284	0.00213052	0.0226522	0.00203626	0.000150263	0.00249833	0.02333	0.00354242	0.00240999	0.00365163	0.0229418	0.00240041	0.000718907	0.00102074	0.103433	0.0129611	0.00405608	0.00508957	0.0956004	0.0143801	0.0017247	0.00196621	0.108684
26	0.112254	0.0156483	0.00885013	0.00408685	0.115375	0.0156427	0.00557996	6.14524e-05	0.119128	0.016135	0.00520958	0.00218205	0.131377	0.020761	0.00338212	0.00859873	0.132179	0.0178995	0.00590502	0.00443494	0.0375252	0.00510055	0.00220864	-0.000684664	0.0358231	0.0051484	0.00121368	0.00391769	0.041267	0.00413805	0.000852302	0.00321765	0.0404004	0.00591597	0.00366066	0.00592683	0.039665	0.00482775	6.70552e-06	0.00155057	0.162893	0.0222284	0.0050862	0.00540619	0.155552	0.0232887	0.00545463	0.00310978	0.169578
27	0.171927	0.025907	0.0117951	0.00347583	0.177179	0.0254257	0.00790256	0.000285626	0.181635	0.0280264	0.00607605	0.00257216	0.199102	0.0338727	0.00369202	0.00997366	0.197255	0.0291425	0.00646971	0.00525606	0.0626514	0.00717455	0.00316103	-0.000915423	0.0641062	0.00724575	0.000796556	0.00485188	0.069386	0.00751048	0.00150144	0.00367324	0.0684225	0.00931339	0.00471608	0.00524899	0.0694401	0.00775166	-0.000107899	0.00175716	0.233997	0.0378978	0.008545	0.00514048	0.226314	0.0389071	0.0083492	0.00377977	0.235056
28	0.245267	0.043566	0.0145935	0.00633024	0.25575	0.0446651	0.0114965	0.00122559	0.259707	0.0474578	0.00896031	0.00404015	0.278134	0.0531314	0.00867213	0.0128851	0.276365	0.0479611	0.0123326	0.00749271	0.103394	0.0127502	0.00399253	0.000339031	0.108129	0.0132001	0.000423208	0.00366242	0.114859	0.0123695	0.00283137	0.00626835	0.112897	0.0147043	0.00593832	0.00598088	0.115467	0.0128707	0.00322256	0.00178544	0.308363	0.0671974	0.015483	0.0106311	0.302365	0.0651512	0.0147191	0.00801791	0.304044
29	0.316988	0.0715091	0.0224113	0.0101378	0.330581	0.0729761	0.017394	0.00660861	0.338521	0.0794711	0.0162127	0.00727358	0.354482	0.0911049	0.0161154	0.0152086	0.3509	0.081218	0.0188425	0.0105206	0.163599	0.0204339	0.00588173	0.00144786	0.169488	0.0225038	0.00383999	0.0063562	0.176828	0.0214779	0.00479677	0.00635703	0.17625	0.0257504	0.0102002	0.00692669	0.179318	0.0239791	0.00410527	0.00259782	0.373993	0.112654	0.0248147	0.0156364	0.368439	0.108377	0.0250684	0.0129637	0.363552
30	0.381108	0.115915	0.0359707	0.0151668	0.397838	0.120015	0.0295044	0.00977041	0.406298	0.129307	0.0277945	0.0133922	0.417986	0.141011	0.0315575	0.0228854	0.414753	0.131076	0.0310158	0.0178742	0.236265	0.0361642	0.00953096	0.00116131	0.242231	0.0385138	0.00702263	0.00933467	0.250731	0.0397321	0.00687143	0.00869514	0.252445	0.0452436	0.0158263	0.0090628	0.249599	0.0438875	0.00678048	0.00409955	0.426235	0.174376	0.0455569	0.0275267	0.42233	0.168737	0.0437002	0.0200525	0.412901
31	0.43749	0.176959	0.0572101	0.0253839	0.453676	0.184204	0.0478828	0.0200313	0.463946	0.199461	0.0464394	0.0258767	0.469533	0.209132	0.0553721	0.0331004	0.468563	0.201109	0.0530246	0.0275377	0.311346	0.0642549	0.0161357	0.00533804	0.311699	0.0638826	0.0121944	0.0117171	0.324648	0.0685795	0.0138035	0.0128676	0.328762	0.0748801	0.0251652	0.0134707	0.321882	0.0779259	0.0134162	0.00700329	0.46641	0.249383	0.0773255	0.0445508	0.466573	0.240271	0.0745454	0.0368725	0.452561
32	0.482658	0.249354	0.0914569	0.0446113	0.496966	0.262368	0.0793157	0.0344185	0.507522	0.279129	0.0825201	0.0440307	0.51184	0.280915	0.0971218	0.0543578	0.508637	0.28001	0.0883084	0.0477959	0.378331	0.104793	0.0278352	0.0119008	0.373102	0.103691	0.0252069	0.0168856	0.38729	0.114243	0.0264229	0.0196457	0.396604	0.125471	0.0424708	0.0183303	0.38108	0.127569	0.0253777	0.0114707	0.500012	0.324742	0.124732	0.0749402	0.497831	0.315137	0.122176	0.0612693	0.484572
33	0.516746	0.322632	0.143154	0.0739185	0.530441	0.343562	0.128784	0.0633576	0.542986	0.356645	0.132306	0.0774771	0.543285	0.347965	0.156751	0.0887536	0.54033	0.360082	0.144221	0.0780755	0.436389	0.165545	0.0478049	0.0202637	0.425497	0.156945	0.0452585	0.0305455	0.441389	0.180526	0.0454647	0.0337302	0.453042	0.191309	0.0715173	0.0278534	0.434531	0.195507	0.0489247	0.0189239	0.523132	0.391725	0.193338	0.12268	0.523628	0.381124	0.183113	0.0989999	0.509663
34	0.543853	0.384426	0.215166	0.121246	0.553379	0.412415	0.19736	0.104878	0.566897	0.422938	0.201887	0.127296	0.564808	0.408414	0.229589	0.140229	0.562798	0.426948	0.21822	0.125527	0.479267	0.238534	0.0825165	0.0409738	0.46391	0.214704	0.0785394	0.0491792	0.481002	0.254812	0.079123	0.0539641	0.495921	0.267614	0.118134	0.046552	0.472685	0.267878	0.0841759	0.034814	0.54252	0.447452	0.271766	0.189347	0.540612	0.437506	0.250438	0.150661	0.526942
35	0.563076	0.435531	0.291952	0.186119	0.571771	0.467929	0.276447	0.164411	0.585067	0.474672	0.275688	0.193231	0.58116	0.453618	0.306138	0.207	0.57692	0.479677	0.297995	0.191252	0.511962	0.311232	0.1325	0.0700774	0.491295	0.269364	0.130626	0.081631	0.509087	0.327863	0.130555	0.0894649	0.525264	0.340456	0.181851	0.075785	0.501377	0.337346	0.13647	0.0623563	0.554648	0.4885	0.347332	0.265319	0.551021	0.480276	0.312682	0.207114	0.538495
36	0.576627	0.477501	0.366521	0.262332	0.584493	0.51161	0.35706	0.234271	0.596714	0.515726	0.351854	0.267074	0.593521	0.488403	0.373209	0.280573	0.590173	0.521695	0.374576	0.26443	0.537271	0.374509	0.199061	0.12004	0.514481	0.316088	0.19625	0.12782	0.529742	0.39155	0.198785	0.14373	0.546779	0.403072	0.258624	0.123415	0.522545	0.397359	0.206221	0.103995	0.564172	0.521821	0.413703	0.341656	0.561086	0.512376	0.362871	0.260783	0.547396
37	0.589012	0.511847	0.434121	0.338956	0.594136	0.546565	0.424022	0.307129	0.607579	0.54647	0.416046	0.337718	0.604747	0.515522	0.431154	0.353068	0.599386	0.554157	0.438863	0.339001	0.555793	0.427436	0.274983	0.184363	0.531114	0.356539	0.273732	0.184326	0.546636	0.44466	0.276911	0.215183	0.567163	0.455484	0.332894	0.1875	0.538643	0.446348	0.280045	0.165409	0.572431	0.545735	0.465795	0.406894	0.569879	0.538732	0.404088	0.308753	0.556388
38	0.598611	0.534067	0.486614	0.403819	0.600731	0.569978	0.479643	0.370641	0.614208	0.568267	0.467915	0.399237	0.610892	0.537032	0.474647	0.412124	0.606888	0.575838	0.488506	0.400539	0.567982	0.468086	0.342612	0.260317	0.540335	0.386392	0.342567	0.242361	0.557013	0.482552	0.348094	0.294139	0.57585	0.495387	0.397018	0.260944	0.551096	0.482303	0.350692	0.238298	0.577849	0.563654	0.508046	0.460265	0.574917	0.559486	0.435742	0.348083	0.56125
39	0.606856	0.55673	0.533922	0.464025	0.609525	0.59356	0.527351	0.42465	0.620682	0.589141	0.513138	0.451702	0.617648	0.554614	0.513434	0.46528	0.613712	0.594905	0.531162	0.457668	0.581051	0.502952	0.407204	0.333171	0.550515	0.411762	0.406374	0.299917	0.566231	0.514618	0.412146	0.371112	0.59025	0.528106	0.454947	0.334253	0.562936	0.515431	0.412899	0.315193	0.586009	0.577985	0.541856	0.502338	0.580793	0.572355	0.461537	0.382247	0.568062
40	0.609114	0.569874	0.562392	0.505749	0.612368	0.605076	0.559925	0.463997	0.626436	0.602819	0.541849	0.486382	0.620684	0.563658	0.536488	0.502325	0.615503	0.605492	0.557726	0.497747	0.586893	0.524526	0.453204	0.391641	0.556146	0.427177	0.45212	0.347139	0.571978	0.535227	0.460086	0.431364	0.594426	0.548631	0.496169	0.395605	0.568373	0.534738	0.458257	0.38062	0.586441	0.588277	0.564952	0.53554	0.586073	0.585743	0.48175	0.408835	0.573713
[truncated: 34 more columns]

## Sheet: Exp (0.1)
A	0.456983	0.483409	0.41928	0.507972	0.521929	0.474488	0.475394	0.609532	0.516868	0.519628	0.537886	0.569719	0.485201	0.47957	0.581652	0.411557	0.476374	0.501806	0.50286	0.482463	0.496879	0.551254	0.530476	0.61005	0.65831	0.518963	0.590047	0.475657	0.547615	0.564154	0.568578	0.474555	0.521189	0.517195	0.48863	0.432211	0.559681	0.584285	0.595531	0.566983	0.531159	0.554389	0.540386	0.489499	0.590787	0.492393	0.54422	0.50583	0.481683
X0	30.9046	34.4731	37.7667	38.135	30.1458	34.5451	37.3552	37.5217	30.111	33.8731	36.6543	37.4855	30.2268	34.0304	36.0006	38.9743	30.2971	34.0173	36.8359	38.3027	32.5879	35.9911	38.7138	39.3352	31.1463	36.2971	38.2973	40.2935	31.8646	35.7468	38.4543	40.1102	32.153	36.0127	38.4249	41.0322	31.7645	35.3659	38.1403	39.9044	29.2561	32.8768	35.7384	37.3152	28.9518	33.5653	35.7667	37.5608	29.6372
F0	7.35395e-07	5.78961e-08	1.32748e-07	3.86432e-09	1.46832e-07	7.60996e-08	1.93918e-08	1.1679e-10	1.74136e-07	2.26885e-08	2.73867e-09	5.31046e-10	4.27178e-07	8.17211e-08	8.05316e-10	1.08109e-07	5.3944e-07	3.85964e-08	9.02461e-09	9.42722e-09	9.28552e-08	2.41832e-09	1.20505e-09	3.7886e-11	1.24521e-09	6.59593e-09	1.53518e-10	4.7464e-09	2.6409e-08	1.74467e-09	3.19502e-10	5.41273e-09	5.27447e-08	8.14731e-09	7.01255e-09	1.98597e-08	1.90164e-08	1.06132e-09	1.36627e-10	1.49293e-10	1.78326e-07	1.21429e-08	4.09882e-09	1.16756e-08	3.7297e-08	6.64161e-08	3.51942e-09	5.60637e-09	6.31131e-07
R^2	0.876518	0.844059	0.754937	0.884214	0.894715	0.813811	0.859662	0.880304	0.89786	0.936707	0.903691	0.890072	0.89712	0.861838	0.910557	0.768413	0.854067	0.906637	0.885104	0.845353	0.914029	0.893806	0.81576	0.872613	0.773881	0.895994	0.907953	0.855724	0.918565	0.927901	0.913942	0.859108	0.925561	0.891989	0.779892	0.751928	0.938217	0.901663	0.891624	0.885794	0.929414	0.917814	0.901985	0.816563	0.868334	0.877508	0.920851	0.920984	0.881467
n	25	29	32	33	25	29	32	33	25	29	32	33	25	29	32	33	25	29	32	33	27	31	34	35	27	31	34	35	27	31	34	35	27	31	33	35	27	31	34	35	24	28	31	32	25	28	31	33	24
Cycle No.	1.SYBR	2.SYBR	3.SYBR	4.SYBR	5.SYBR	6.SYBR	7.SYBR	8.SYBR	9.SYBR	10.SYBR	11.SYBR	12.SYBR	13.SYBR	14.SYBR	15.SYBR	16.SYBR	17.SYBR	18.SYBR	19.SYBR	20.SYBR	21.SYBR	22.SYBR	23.SYBR	24.SYBR	25.SYBR	26.SYBR	27.SYBR	28.SYBR	29.SYBR	30.SYBR	31.SYBR	32.SYBR	33.SYBR	34.SYBR	35.SYBR	36.SYBR	37.SYBR	38.SYBR	39.SYBR	40.SYBR	41.SYBR	42.SYBR	43.SYBR	44.SYBR	45.SYBR	46.SYBR	47.SYBR	48.SYBR	49.SYBR
1	-0.000789359	-0.000113502	-0.0020929	0.000772566	-0.000479296	-0.00308846	0.000219174	7.63685e-05	-0.000796929	0.000366747	0.00020884	-0.00106195	-0.00171527	0.000277564	0.000708744	0.000814885	-0.00123152	0.00104324	-4.04417e-05	0.00061892	0.00038363	0.000892878	0.000792131	-0.000585854	0.0034281	-0.000273049	0.000667438	0.000748411	0.000993446	0.000728935	0.000749469	-0.00136858	-0.000369266	-0.00111637	-0.00214907	-0.00067845	0.00121501	-0.000678986	-0.000605673	0.000165582	-0.000332296	0.00041005	-7.70837e-05	-0.00048311	0.000780269	-0.000937939	0.000523612	-0.00227591	-0.00148393
2	-0.00193815	-0.000319853	-0.000818759	0.000641376	-0.000406131	-0.0012399	0.000233397	0.000428036	-0.00199723	0.000448123	0.00019601	-3.24845e-06	-0.00103901	7.45654e-05	-0.000850156	0.000850126	-0.00125691	0.000701115	0.00028418	0.000357225	-0.000408918	0.000721708	7.11978e-05	-0.00050804	0.00199895	0.00189255	1.14143e-05	0.000627756	0.00103693	0.000581279	0.000171632	-0.00116068	1.99676e-05	-0.000387386	-0.000247225	-0.000954777	0.000905201	-0.000669494	-0.00071314	0.000382185	-0.000147745	0.00141309	0.00022532	-0.000971422	0.00105424	0.000867709	-0.000368714	-0.00145115	-0.000316933
3	0.000917256	0.000231504	-0.00108659	0.000151336	-0.00115114	0.000368461	0.000282906	0.000407875	-0.000555188	0.00113116	2.57641e-05	0.00110796	-0.000465244	-0.00055927	0.000364646	0.000978515	0.00014928	-0.000708416	0.000483543	0.000672594	-0.000293925	0.000251263	-0.000198618	-0.000332356	0.00191732	-0.000742868	0.000260353	0.000662103	0.000478029	0.00019452	-0.000263855	-0.000398397	0.000329092	0.000567287	-0.00101475	0.000390992	-0.000274181	-3.7849e-06	-0.000816181	-0.000769526	-0.000512019	-0.000859231	0.000511393	-0.000963449	0.000450745	0.000547349	-0.000317544	-0.000383601	-0.000181049
4	-0.00143004	-2.49147e-05	0.000743821	0.00027369	-0.000186115	-0.000629917	0.000709675	8.11815e-05	0.00075376	-0.00112559	-0.000221431	-0.000204817	-6.63251e-05	0.00030537	-5.79506e-05	0.00012885	-0.000820562	0.00142005	0.000998348	-8.28505e-05	0.000643536	0.000648782	-0.000436053	0.000531077	-4.24236e-05	0.00142112	0.000815138	-0.00013642	0.000527546	-0.000644326	9.04202e-05	0.000858337	-0.000782311	-0.000123456	-0.00110507	-0.000580937	-0.000150919	-0.000169471	-7.73519e-05	0.000394687	0.000296399	-0.000406414	0.000541508	0.00122705	0.00106215	-1.6287e-05	0.000359371	0.000165015	-0.00034456
5	-0.000878573	-0.00121556	0.000719741	0.000242189	0.00178658	0.000524253	-0.00118387	-2.70605e-05	-0.000437677	-0.000562653	-0.000491425	0.000940144	-7.95573e-05	0.000271112	-0.000126928	-0.000410527	0.000409752	0.000440404	-0.00052385	-0.000370011	-0.000331268	-8.03471e-05	0.000866771	-0.000976026	0.00050275	0.000646249	0.000260785	-0.000221789	-0.000468746	-0.000206247	0.000497222	-0.000236586	-0.000159383	-0.000118375	0.00036706	0.000501931	2.65837e-05	0.00127581	-0.000142589	0.000453949	0.00078775	0.000319213	0.000169665	-0.000367925	-0.00123635	-0.000791758	0.000430673	0.00013946	-2.16961e-05
6	0.000935778	0.000491187	-0.000657857	-0.000545695	9.15974e-05	0.000343189	-0.00104857	-0.000671714	0.000642717	0.000365913	0.000449896	-0.000968576	0.000674188	-0.000444382	-0.00179707	-0.000329867	0.00100854	-0.000624239	-0.000808075	0.000156939	-0.000318021	-0.000878945	-0.000478074	0.000626713	-0.000654474	-0.000387311	-0.000506535	-0.000552699	0.000602052	0.000897825	-0.000765473	-0.000292003	0.0011882	0.000264972	0.000633985	-0.000214025	0.000398979	-0.00120154	-0.0001847	-5.54323e-05	0.00023523	0.000857115	-0.000742212	0.000874996	-0.000720218	0.000255302	-0.000154093	-0.000943825	0.000488162
7	-0.0001145	0.000809908	0.00034301	-0.000909835	-0.000479624	-0.000386134	3.17693e-05	9.64254e-05	0.00053066	-0.000179931	-0.000100523	-0.00073497	0.000236005	-7.0259e-05	0.000233188	-0.000410557	0.00107011	-0.000530809	-0.000201255	-0.0014808	0.000559762	0.00023222	0.00115842	0.000153452	-0.00160921	-0.000281587	-0.00140408	0.00025253	-0.00124298	-0.000330716	0.000781328	-0.000273734	-0.000507012	-0.000414357	0.00118041	-2.13534e-05	2.94894e-05	-7.05272e-05	0.00049299	0.000601962	-0.000490904	0.00071615	-0.000437275	-0.000214532	0.000203386	2.89082e-05	-0.000396237	0.00124712	-8.46386e-05
8	0.000105545	-0.000119492	0.000152767	0.000308707	-0.000460848	-0.000713259	0.000742734	0.000181377	-0.000249162	6.10352e-05	0.000189349	-0.000937149	0.000448287	0.00114712	0.000650078	-3.80874e-05	-0.00118062	-0.000296414	-0.00110099	0.000621736	-0.000385776	-0.000185505	-0.000675455	0.000424206	-0.00147428	-0.000521824	-0.00014475	-0.000502303	-0.00103776	-0.000195354	-0.000264376	0.00054118	-5.92768e-05	-0.000678957	0.00129463	-0.0004953	0.000328273	-0.00118803	0.00109223	-0.00100465	-0.000223622	-0.000357926	-0.000299573	-0.000289321	-0.000277042	-0.000548586	-0.000113726	-0.000372544	9.68277e-05
9	0.00122254	0.000308067	0.000182003	0.000540525	0.000992656	9.76026e-05	0.00161942	-0.00132555	-0.00115754	0.00080432	9.38773e-05	-0.000743091	-0.000220895	0.000162929	0.00138746	-0.000898674	-0.00195834	1.26809e-05	3.33637e-05	0.000230625	0.000959277	-0.000827417	-0.000138134	-0.000826538	-0.0013888	-0.000626922	-0.0003829	3.80278e-05	9.5889e-05	0.000741199	-0.000537887	6.19292e-05	8.3968e-05	0.000159547	0.000435471	-0.000522435	-0.000417024	0.001323	0.00120437	-0.000159264	-0.000700772	0.000537351	-0.000561029	-0.000274718	0.000759527	2.1711e-05	-0.000775337	0.000157684	0.000459447
10	4.77433e-05	-0.00055556	0.000250757	2.88188e-05	0.000794455	0.000503525	-0.000883825	0.00086166	-0.000655025	-0.00011386	0.00117224	7.35819e-05	-0.000638634	-0.000519052	0.000361174	-0.000140831	0.000998557	-0.000516772	0.000338584	0.000434607	-0.000999615	-0.000298888	1.74493e-05	0.000842884	0.000328913	-0.000576183	0.000201792	0.000419989	0.000309318	-0.000447154	-8.85278e-05	-0.000506669	5.88596e-05	-0.000124142	-8.17627e-05	0.000972852	0.00082238	0.000393033	-0.000298485	0.00135265	-4.51803e-05	4.12464e-05	-0.00028941	-0.000878096	-0.000832617	0.000796735	0.000662535	0.000940353	6.32256e-05
11	0.000107765	0.00029245	-0.000636578	-0.000337884	-0.00153147	-0.000521809	0.000134349	0.00094454	0.00129983	-0.000962764	-0.000601009	0.000403702	0.000195503	-0.000328034	0.000201255	0.000198409	-0.000448137	0.000513226	0.000809535	-0.000386223	-0.00041011	0.00104546	-0.000633657	0.000143498	0.00094302	-0.00035432	0.000693679	-0.000206262	0.000606015	0.000567436	0.00170536	0.000158831	-0.000314638	-0.00032185	-0.000623316	0.000608846	-0.00075917	1.88947e-05	0.000220999	-0.000295535	0.00085254	-0.000235796	-2.2307e-05	0.000990823	-0.000100568	-0.000393897	0.00132974	-0.000280514	0.000139087
12	-0.000913471	-0.000217676	-1.12355e-05	0.000248104	0.000143975	0.000414059	-0.000404634	-0.000548855	-0.000172451	0.000582233	-0.000516847	0.00106336	-8.34912e-05	3.46303e-05	-0.00121592	0.000922814	0.000771523	0.00029029	-2.92361e-05	0.000203386	0.000576138	9.34154e-05	0.000517353	-0.000587061	0.00147723	0.00142373	0.000206485	0.000246838	0.000130653	-0.000576973	-0.00115416	8.71569e-05	0.000162482	0.0007893	-0.00108664	-0.000640556	-4.39584e-06	-0.000377238	-0.0014912	-0.000518799	-0.000199497	-0.000611603	0.00112927	-0.00010474	0.000690922	0.000100568	-0.00102536	-0.000669271	-0.000615001
13	0.000734657	0.00175495	0.00102736	0.000716254	0.00106691	0.00144474	0.000335053	-0.00121765	-0.00056994	-0.00124167	-0.000477895	0.00128074	0.00139557	0.000412509	-0.00187287	0.000857323	0.00238341	-0.000540942	0.000558391	0.000664994	0.00061129	-0.000444964	-0.000396818	-0.000251293	0.00111467	-0.000782907	-0.000402138	6.34939e-05	0.000172451	-0.000345618	-0.00115973	0.00057131	-0.000287265	0.000330553	-0.000829041	0.000813171	-0.000883847	-0.00191545	-0.00143436	0.000318289	0.000365704	-0.000856146	0.000847056	-0.000640213	-0.00085631	0.000490189	-0.00105968	-0.000699729	0.00235558
14	0.000544846	0.000592947	0.00167646	0.000436157	0.000928789	0.000341415	0.000766486	-0.000243545	0.000454947	-0.00109887	0.000339702	0.00188904	0.000993565	0.00262429	-0.000970468	0.00262044	0.00177378	-0.000455454	0.00120783	0.000772074	0.00123584	0.000516087	0.000937939	-0.00172637	0.00161918	-0.000538245	-0.000820279	0.00022611	-0.00132529	-0.000555098	-0.00076504	0.000488892	0.000138417	0.000381634	-0.000115976	0.000681683	-0.000387937	-0.000403896	-0.00196145	0.000172481	0.00143379	-0.00146376	-0.000408694	0.00131226	-0.00321947	3.92944e-05	-0.000855401	-0.000909984	-1.82986e-05
15	0.00196657	0.0010822	0.00166139	0.00169283	-0.000267357	0.000908062	0.000344798	0.000698105	0.00294302	-0.000693604	0.00103048	0.000658542	0.00309928	0.00181536	0.000233352	0.00109523	0.00300245	0.000668347	0.00243689	0.00168036	-0.000274763	-0.00101388	0.00167267	-0.000148624	0.000634059	1.19358e-05	0.000200257	0.000418797	-0.000822038	0.000414819	-0.000159085	0.001113	0.000965297	0.000325739	-0.000211477	0.00157036	-0.000478372	-0.000253171	-0.000795022	0.00116855	3.98755e-05	-0.000234798	-0.00020805	0.00103661	-0.00135936	0.00123404	-0.00105472	4.04417e-05	0.0017591
16	0.00220732	0.0032101	0.00376424	0.000833869	0.00142421	0.00124872	0.000759706	0.000130206	0.00127345	0.000205994	0.000657201	0.00244735	0.00233032	0.00200635	-0.00118251	0.00258501	0.00407292	0.00199427	0.00157885	0.00155115	-3.57628e-05	8.79914e-05	0.00276385	-0.00031057	-0.00120258	-0.001036	-0.00105816	0.00133631	0.000260755	0.000520363	-0.000885248	0.00101957	0.000115082	0.00184447	0.0027772	0.00179128	-0.000239655	-0.00249943	-0.00114216	0.000306487	0.00150314	-0.000452727	0.00109017	0.00220202	-0.00146548	0.000630379	0.00125067	-0.000612602	0.00310566
17	0.00421481	0.00222179	0.00336909	0.0009121	0.00179653	0.00315662	0.001591	0.00120594	0.00194381	0.000175789	0.00169197	-0.000274137	0.00371391	0.00247469	0.000503465	0.00292666	0.00436516	0.00187618	0.00140514	0.000958443	0.000484303	0.00147815	0.0016661	-0.000907987	0.000140995	0.000709295	0.000862852	0.00104898	0.000406548	-0.00026457	-0.000319868	0.00153936	0.00127426	0.000744894	0.00113511	0.00225371	-0.000126272	-0.00114749	-0.000857875	0.00172175	0.00207475	0.00100309	0.000472903	0.00312422	-0.00214785	0.00188148	-0.00111115	0.000472561	0.00331816
18	0.00397484	0.0022718	0.004889	0.000731409	0.00344573	0.00434737	0.00228784	-0.00013569	0.00296819	-5.41359e-05	0.00112057	0.00217622	0.00460289	0.00289761	-0.000292093	0.00393488	0.00571102	0.00205143	0.00248614	0.00218967	0.00160505	0.00104672	0.00437425	-0.000233352	-0.000612184	0.000397012	-0.000638485	0.000340298	0.0013161	0.000301838	-0.000676483	0.0020704	0.00238931	0.00149652	0.00344159	0.00304289	0.000458673	0.00122437	0.000413001	0.000984564	0.00377144	0.000640586	0.000416175	0.00220694	-0.00112015	0.0025591	-8.9854e-05	0.000876158	0.00552841
19	0.00561924	0.00292692	0.00460504	0.00179316	0.00480692	0.00254947	0.0021545	-0.00138173	0.00452231	0.00107153	0.00126293	5.41955e-05	0.00489031	0.00236556	0.000814572	0.00369786	0.00582744	0.00137819	0.00271219	0.00278211	0.00118554	0.00115199	0.00292747	0.000150338	-0.00172244	-0.00141744	0.000928178	0.000743166	0.000440448	-0.000650257	-0.000229731	0.00128344	0.00132699	0.00207433	0.00414784	0.00428046	0.00155586	0.000848174	0.00210811	0.00128825	0.00468194	0.000933245	0.00131774	0.00284675	0.000466153	0.00310418	0.000534952	-3.63588e-05	0.00735265
20	0.00822283	0.00484279	0.00626326	0.00184366	0.00501433	0.00373885	0.00279595	-0.000710473	0.00535263	0.00109154	0.00191498	0.000886962	0.00805899	0.00524753	0.00166599	0.00318766	0.00899592	0.00167048	0.00157277	0.00316	0.00376743	0.00210647	0.00227369	-5.17368e-05	-0.00298691	0.000623822	-0.000663459	0.00175792	0.00238468	-0.000359327	-0.000123471	0.00273961	0.00293216	0.000173211	0.00286005	0.0038479	0.00101413	0.000185817	0.00122879	0.000803053	0.00720769	0.00161661	0.00121436	0.00311807	0.00321481	0.00271942	2.85208e-05	0.00146136	0.00982852
21	0.01015	0.00209364	0.00626588	0.00151999	0.00890756	0.00452058	0.00258797	-0.000566259	0.00833742	0.00114824	0.000559479	-9.06438e-05	0.0115632	0.00423977	0.00141683	0.00386137	0.0116798	0.00237748	0.00197357	0.00194228	0.00285436	0.000610426	0.00207962	-0.00103192	-0.00153674	0.00125833	-0.000758693	0.0016904	0.00247398	0.00122888	-0.00156413	0.00170472	0.00327639	0.00139254	0.00319761	0.00269762	0.00252466	-0.000279754	0.000519022	0.00108084	0.0125357	0.00108118	0.000178099	0.00301956	0.00708693	0.00298972	-0.000677973	0.000735119	0.0162066
22	0.0167015	0.00473322	0.00617212	0.00205806	0.0132888	0.00552341	0.00229421	0.000258982	0.0144475	0.00226425	0.00110291	-0.000105977	0.0174477	0.00543849	0.000277772	0.00512858	0.0180495	0.00342454	0.00132223	0.0018431	0.00560118	-9.89586e-05	0.00311613	-0.000634193	-0.000396043	0.000133708	-0.000958338	0.000890285	0.00413902	0.00145946	-0.000138968	0.00273119	0.00491452	0.00274473	0.00397128	0.00355568	0.00378095	0.00025937	0.000385672	-3.35425e-05	0.0203623	0.00266531	0.001978	0.00328974	0.0168515	0.00537112	0.00064303	0.00132236	0.0234318
23	0.0262518	0.00403102	0.00702691	7.22706e-05	0.0229113	0.0047972	0.00362432	-0.000343993	0.0251477	0.00397585	0.00210971	-0.000639767	0.0286995	0.00652753	0.00191394	0.00444196	0.0286051	0.00554258	0.00206372	0.00336283	0.00881566	0.00125468	0.00237642	-0.00069347	0.00232334	0.00166406	-0.000749916	0.00279956	0.00817856	0.000803009	-0.000984684	0.00148179	0.0092375	0.00228256	0.00399902	0.00313346	0.00694352	0.000784338	0.000500351	0.000601321	0.035955	0.0048482	0.00409429	0.00277868	0.031446	0.0054325	0.00077261	0.00103763	0.0391347
24	0.0409965	0.00602734	0.00689286	0.00170279	0.040775	0.00810313	0.00349356	-0.000796869	0.0425929	0.00627525	0.00214297	-4.54634e-05	0.0482923	0.00860406	0.0016371	0.00653009	0.0493399	0.00574154	0.00287278	0.0028058	0.014423	0.00224227	0.00420602	-0.00170465	0.00837167	0.00213389	0.000434801	0.00304492	0.0130056	0.00210437	-0.000417128	0.00349753	0.0137754	0.00425297	0.00423925	0.00559184	0.0133064	0.00157662	0.000239	0.000280857	0.061543	0.00670937	0.00162323	0.00382994	0.0555953	0.00834772	0.00158751	0.0023054	0.0674713
25	0.0684878	0.0105029	0.00840297	0.00298214	0.0683628	0.0110592	0.004972	-0.000498593	0.0713488	0.00996584	0.00300921	0.000854284	0.0798853	0.0123604	0.000882819	0.00729252	0.0812304	0.0109343	0.00365181	0.004104	0.0219784	0.00199351	0.00397418	-0.000829399	0.0195614	0.00336789	0.000422284	0.00213052	0.0226522	0.00203626	0.000150263	0.00249833	0.02333	0.00354242	0.00240999	0.00365163	0.0229418	0.00240041	0.000718907	0.00102074	0.103433	0.0129611	0.00405608	0.00508957	0.0956004	0.0143801	0.0017247	0.00196621	0.108684
26	0.112254	0.0156483	0.00885013	0.00408685	0.115375	0.0156427	0.00557996	6.14524e-05	0.119128	0.016135	0.00520958	0.00218205	0.131377	0.020761	0.00338212	0.00859873	0.132179	0.0178995	0.00590502	0.00443494	0.0375252	0.00510055	0.00220864	-0.000684664	0.0358231	0.0051484	0.00121368	0.00391769	0.041267	0.00413805	0.000852302	0.00321765	0.0404004	0.00591597	0.00366066	0.00592683	0.039665	0.00482775	6.70552e-06	0.00155057	0.162893	0.0222284	0.0050862	0.00540619	0.155552	0.0232887	0.00545463	0.00310978	0.169578
27	0.171927	0.025907	0.0117951	0.00347583	0.177179	0.0254257	0.00790256	0.000285626	0.181635	0.0280264	0.00607605	0.00257216	0.199102	0.0338727	0.00369202	0.00997366	0.197255	0.0291425	0.00646971	0.00525606	0.0626514	0.00717455	0.00316103	-0.000915423	0.0641062	0.00724575	0.000796556	0.00485188	0.069386	0.00751048	0.00150144	0.00367324	0.0684225	0.00931339	0.00471608	0.00524899	0.0694401	0.00775166	-0.000107899	0.00175716	0.233997	0.0378978	0.008545	0.00514048	0.226314	0.0389071	0.0083492	0.00377977	0.235056
28	0.245267	0.043566	0.0145935	0.00633024	0.25575	0.0446651	0.0114965	0.00122559	0.259707	0.0474578	0.00896031	0.00404015	0.278134	0.0531314	0.00867213	0.0128851	0.276365	0.0479611	0.0123326	0.00749271	0.103394	0.0127502	0.00399253	0.000339031	0.108129	0.0132001	0.000423208	0.00366242	0.114859	0.0123695	0.00283137	0.00626835	0.112897	0.0147043	0.00593832	0.00598088	0.115467	0.0128707	0.00322256	0.00178544	0.308363	0.0671974	0.015483	0.0106311	0.302365	0.0651512	0.0147191	0.00801791	0.304044
29	0.316988	0.0715091	0.0224113	0.0101378	0.330581	0.0729761	0.017394	0.00660861	0.338521	0.0794711	0.0162127	0.00727358	0.354482	0.0911049	0.0161154	0.0152086	0.3509	0.081218	0.0188425	0.0105206	0.163599	0.0204339	0.00588173	0.00144786	0.169488	0.0225038	0.00383999	0.0063562	0.176828	0.0214779	0.00479677	0.00635703	0.17625	0.0257504	0.0102002	0.00692669	0.179318	0.0239791	0.00410527	0.00259782	0.373993	0.112654	0.0248147	0.0156364	0.368439	0.108377	0.0250684	0.0129637	0.363552
30	0.381108	0.115915	0.0359707	0.0151668	0.397838	0.120015	0.0295044	0.00977041	0.406298	0.129307	0.0277945	0.0133922	0.417986	0.141011	0.0315575	0.0228854	0.414753	0.131076	0.0310158	0.0178742	0.236265	0.0361642	0.00953096	0.00116131	0.242231	0.0385138	0.00702263	0.00933467	0.250731	0.0397321	0.00687143	0.00869514	0.252445	0.0452436	0.0158263	0.0090628	0.249599	0.0438875	0.00678048	0.00409955	0.426235	0.174376	0.0455569	0.0275267	0.42233	0.168737	0.0437002	0.0200525	0.412901
31	0.43749	0.176959	0.0572101	0.0253839	0.453676	0.184204	0.0478828	0.0200313	0.463946	0.199461	0.0464394	0.0258767	0.469533	0.209132	0.0553721	0.0331004	0.468563	0.201109	0.0530246	0.0275377	0.311346	0.0642549	0.0161357	0.00533804	0.311699	0.0638826	0.0121944	0.0117171	0.324648	0.0685795	0.0138035	0.0128676	0.328762	0.0748801	0.0251652	0.0134707	0.321882	0.0779259	0.0134162	0.00700329	0.46641	0.249383	0.0773255	0.0445508	0.466573	0.240271	0.0745454	0.0368725	0.452561
32	0.482658	0.249354	0.0914569	0.0446113	0.496966	0.262368	0.0793157	0.0344185	0.507522	0.279129	0.0825201	0.0440307	0.51184	0.280915	0.0971218	0.0543578	0.508637	0.28001	0.0883084	0.0477959	0.378331	0.104793	0.0278352	0.0119008	0.373102	0.103691	0.0252069	0.0168856	0.38729	0.114243	0.0264229	0.0196457	0.396604	0.125471	0.0424708	0.0183303	0.38108	0.127569	0.0253777	0.0114707	0.500012	0.324742	0.124732	0.0749402	0.497831	0.315137	0.122176	0.0612693	0.484572
33	0.516746	0.322632	0.143154	0.0739185	0.530441	0.343562	0.128784	0.0633576	0.542986	0.356645	0.132306	0.0774771	0.543285	0.347965	0.156751	0.0887536	0.54033	0.360082	0.144221	0.0780755	0.436389	0.165545	0.0478049	0.0202637	0.425497	0.156945	0.0452585	0.0305455	0.441389	0.180526	0.0454647	0.0337302	0.453042	0.191309	0.0715173	0.0278534	0.434531	0.195507	0.0489247	0.0189239	0.523132	0.391725	0.193338	0.12268	0.523628	0.381124	0.183113	0.0989999	0.509663
34	0.543853	0.384426	0.215166	0.121246	0.553379	0.412415	0.19736	0.104878	0.566897	0.422938	0.201887	0.127296	0.564808	0.408414	0.229589	0.140229	0.562798	0.426948	0.21822	0.125527	0.479267	0.238534	0.0825165	0.0409738	0.46391	0.214704	0.0785394	0.0491792	0.481002	0.254812	0.079123	0.0539641	0.495921	0.267614	0.118134	0.046552	0.472685	0.267878	0.0841759	0.034814	0.54252	0.447452	0.271766	0.189347	0.540612	0.437506	0.250438	0.150661	0.526942
35	0.563076	0.435531	0.291952	0.186119	0.571771	0.467929	0.276447	0.164411	0.585067	0.474672	0.275688	0.193231	0.58116	0.453618	0.306138	0.207	0.57692	0.479677	0.297995	0.191252	0.511962	0.311232	0.1325	0.0700774	0.491295	0.269364	0.130626	0.081631	0.509087	0.327863	0.130555	0.0894649	0.525264	0.340456	0.181851	0.075785	0.501377	0.337346	0.13647	0.0623563	0.554648	0.4885	0.347332	0.265319	0.551021	0.480276	0.312682	0.207114	0.538495
36	0.576627	0.477501	0.366521	0.262332	0.584493	0.51161	0.35706	0.234271	0.596714	0.515726	0.351854	0.267074	0.593521	0.488403	0.373209	0.280573	0.590173	0.521695	0.374576	0.26443	0.537271	0.374509	0.199061	0.12004	0.514481	0.316088	0.19625	0.12782	0.529742	0.39155	0.198785	0.14373	0.546779	0.403072	0.258624	0.123415	0.522545	0.397359	0.206221	0.103995	0.564172	0.521821	0.413703	0.341656	0.561086	0.512376	0.362871	0.260783	0.547396
37	0.589012	0.511847	0.434121	0.338956	0.594136	0.546565	0.424022	0.307129	0.607579	0.54647	0.416046	0.337718	0.604747	0.515522	0.431154	0.353068	0.599386	0.554157	0.438863	0.339001	0.555793	0.427436	0.274983	0.184363	0.531114	0.356539	0.273732	0.184326	0.546636	0.44466	0.276911	0.215183	0.567163	0.455484	0.332894	0.1875	0.538643	0.446348	0.280045	0.165409	0.572431	0.545735	0.465795	0.406894	0.569879	0.538732	0.404088	0.308753	0.556388
38	0.598611	0.534067	0.486614	0.403819	0.600731	0.569978	0.479643	0.370641	0.614208	0.568267	0.467915	0.399237	0.610892	0.537032	0.474647	0.412124	0.606888	0.575838	0.488506	0.400539	0.567982	0.468086	0.342612	0.260317	0.540335	0.386392	0.342567	0.242361	0.557013	0.482552	0.348094	0.294139	0.57585	0.495387	0.397018	0.260944	0.551096	0.482303	0.350692	0.238298	0.577849	0.563654	0.508046	0.460265	0.574917	0.559486	0.435742	0.348083	0.56125
39	0.606856	0.55673	0.533922	0.464025	0.609525	0.59356	0.527351	0.42465	0.620682	0.589141	0.513138	0.451702	0.617648	0.554614	0.513434	0.46528	0.613712	0.594905	0.531162	0.457668	0.581051	0.502952	0.407204	0.333171	0.550515	0.411762	0.406374	0.299917	0.566231	0.514618	0.412146	0.371112	0.59025	0.528106	0.454947	0.334253	0.562936	0.515431	0.412899	0.315193	0.586009	0.577985	0.541856	0.502338	0.580793	0.572355	0.461537	0.382247	0.568062
40	0.609114	0.569874	0.562392	0.505749	0.612368	0.605076	0.559925	0.463997	0.626436	0.602819	0.541849	0.486382	0.620684	0.563658	0.536488	0.502325	0.615503	0.605492	0.557726	0.497747	0.586893	0.524526	0.453204	0.391641	0.556146	0.427177	0.45212	0.347139	0.571978	0.535227	0.460086	0.431364	0.594426	0.548631	0.496169	0.395605	0.568373	0.534738	0.458257	0.38062	0.586441	0.588277	0.564952	0.53554	0.586073	0.585743	0.48175	0.408835	0.573713
[truncated: 31 more columns]

## Sheet: Std
Sample	Log Dil	Ct
1A	0	23.25	RAPPORT DÉTAILLÉ
1A 1:10	-1	27.23
1A 1:50	-1.69897	29.56	Statistiques de la régression
1A 1:100	-2	31.24	Coefficient de détermination multiple	0.997276
1B	0	23.4	Coefficient de détermination R^2	0.99456
1B 1:10	-1	27.24	Coefficient de détermination R^2	0.994258
1B 1:50	-1.69897	30.03	Erreur-type	0.23875
1B 1:100	-2	31.69	Observations	20
1C	0	23.28
1C 1:10	-1	27.1	ANALYSE DE VARIANCE
1C 1:50	-1.69897	30.12		Degré de liberté	Somme des carrés	Moyenne des carrés	F	Valeur critique de F
1C 1:100	-2	31.23	Régression	1	187.593	187.593	3291.01	7.75371e-22
1D	0	23.07	Résidus	18	1.02603	0.0570018
1D 1:10	-1	26.7	Total	19	188.62
1D 1:50	-1.69897	29.9
1D 1:100	-2	30.7		Coefficients	Erreur-type	Statistique t	Probabilité	Limite inférieure pour seuil de confiance = 95%	Limite supérieure pour seuil de confiance = 95%	Limite inférieure pour seuil de confiance = 95.0%	Limite supérieure pour seuil de confiance = 95.0%
1E	0	23.07	Constante	23.1674	0.0974598	237.713	6.24602e-33	22.9627	23.3722	22.9627	23.3722
1E 1:10	-1	27.05	Variable X 1	-3.98179	0.0694086	-57.3673	7.75371e-22	-4.12761	-3.83596	-4.12761	-3.83596
1E 1:50	-1.69897	29.92
1E 1:100	-2	31.12
2A	0	25.52	RAPPORT DÉTAILLÉ
2A 1:10	-1	29.61
2A 1:50	-1.69897	32.11	Statistiques de la régression
2A 1:100	-2	33.47	Coefficient de détermination multiple	0.995926
2B	0	25.64	Coefficient de détermination R^2	0.991868
2B 1:10	-1	29.47	Coefficient de détermination R^2	0.991416
2B 1:50	-1.69897	32.24	Erreur-type	0.282601
2B 1:100	-2	32.96	Observations	20
2C	0	25.39
2C 1:10	-1	29.47	ANALYSE DE VARIANCE
2C 1:50	-1.69897	32.19		Degré de liberté	Somme des carrés	Moyenne des carrés	F	Valeur critique de F
2C 1:100	-2	32.74	Régression	1	175.343	175.343	2195.53	2.89442e-20
2D	0	25.39	Résidus	18	1.43754	0.0798636
2D 1:10	-1	29.22	Total	19	176.78
2D 1:50	-1.69897	31.28
2D 1:100	-2	33.11		Coefficients	Erreur-type	Statistique t	Probabilité	Limite inférieure pour seuil de confiance = 95%	Limite supérieure pour seuil de confiance = 95%	Limite inférieure pour seuil de confiance = 95.0%	Limite supérieure pour seuil de confiance = 95.0%
2E	0	25.42	Constante	25.4992	0.11536	221.04	2.31137e-32	25.2569	25.7416	25.2569	25.7416
2E 1:10	-1	29.3	Variable X 1	-3.84957	0.0821568	-46.8564	2.89442e-20	-4.02218	-3.67697	-4.02218	-3.67697
2E 1:50	-1.69897	32.2
2E 1:100	-2	33.7
3A	0	22.62	RAPPORT DÉTAILLÉ
3A 1:10	-1	26.5
3A 1:50	-1.69897	29.25	Statistiques de la régression
3A 1:100	-2	30.15	Coefficient de détermination multiple	0.995144
3B	0	22.9	Coefficient de détermination R^2	0.990311
3B 1:10	-1	26.43	Coefficient de détermination R^2	0.989773
3B 1:50	-1.69897	29.26	Erreur-type	0.297286
3B 1:100	-2	30.59	Observations	20
3C	0	22.42
3C 1:10	-1	26.25	ANALYSE DE VARIANCE
3C 1:50	-1.69897	28.27		Degré de liberté	Somme des carrés	Moyenne des carrés	F	Valeur critique de F
3C 1:100	-2	29.77	Régression	1	162.605	162.605	1839.86	1.40124e-19
3D	0	22.58	Résidus	18	1.59083	0.0883792
3D 1:10	-1	26.38	Total	19	164.196
3D 1:50	-1.69897	29.06
3D 1:100	-2	29.86		Coefficients	Erreur-type	Statistique t	Probabilité	Limite inférieure pour seuil de confiance = 95%	Limite supérieure pour seuil de confiance = 95%	Limite inférieure pour seuil de confiance = 95.0%	Limite supérieure pour seuil de confiance = 95.0%
3E	0	22.46	Constante	22.6116	0.121355	186.327	4.99871e-31	22.3566	22.8665	22.3566	22.8665
3E 1:10	-1	26.12	Variable X 1	-3.70712	0.086426	-42.8936	1.40124e-19	-3.88869	-3.52555	-3.88869	-3.52555
3E 1:50	-1.69897	28.94
3E1:100	-2	29.52
4A	0	25.17	RAPPORT DÉTAILLÉ
4A 1:10	-1	28.9
4A 1:50	-1.69897	31.87	Statistiques de la régression
4A 1:100	-2	32.58	Coefficient de détermination multiple	0.985269
4B	0	25.29	Coefficient de détermination R^2	0.970755
4B 1:10	-1	29.21	Coefficient de détermination R^2	0.96913
4B 1:50	-1.69897	33.81	Erreur-type	0.554464
4B 1:100	-2	33.5	Observations	20
4C	0	25.3
4C 1:10	-1	29.18	ANALYSE DE VARIANCE
4C 1:50	-1.69897	31.51		Degré de liberté	Somme des carrés	Moyenne des carrés	F	Valeur critique de F
4C 1:100 4C 1:100	-2	32.37	Régression	1	183.687	183.687	597.491	2.9412e-15
4D	0	24.93	Résidus	18	5.53374	0.30743
4D 1:10	-1	28.75	Total	19	189.22
4D 1:50	-1.69897	31.21
4D 1:100	-2	33.17		Coefficients	Erreur-type	Statistique t	Probabilité	Limite inférieure pour seuil de confiance = 95%	Limite supérieure pour seuil de confiance = 95%	Limite inférieure pour seuil de confiance = 95.0%	Limite supérieure pour seuil de confiance = 95.0%
4E	0	25.24	Constante	25.1699	0.226336	111.206	5.37085e-27	24.6944	25.6454	24.6944	25.6454
4E 1:10	-1	29.09	Variable X 1	-3.94011	0.161192	-24.4436	2.9412e-15	-4.27876	-3.60146	-4.27876	-3.60146
4E 1:50	-1.69897	31.78
4E 1:100	-2	33.11

## Sheet: LR 4-6
Analysis of Real Time PCR data			version:7.4
analysis date:02.11.2004
fit option 2: n between 4 and 6 and best R
sample	name	lower limit	upper limit	n included	No	PCR eff	R2
1	1.SYBR	0.01	0.11	6	4.52969e-07	1.61126	0.999494
2	2.SYBR	0.02	0.07	4	2.8871e-08	1.66166	0.999924
3	3.SYBR	0.02	0.09	4	2.83967e-08	1.59727	0.999987
4	4.SYBR	0.01	0.08	4	1.79577e-09	1.70156	0.999571
5	5.SYBR	0.01	0.12	5	8.98076e-08	1.71871	0.999602
6	6.SYBR	0.02	0.12	5	2.51587e-08	1.67023	0.999458
7	7.SYBR	0.01	0.13	5	9.07604e-09	1.64756	0.999785
8	8.SYBR	0.02	0.11	4	6.22246e-10	1.7466	0.998792
9	9.SYBR	0.01	0.1	4	1.21099e-07	1.70201	0.999731
10	10.SYBR	0.01	0.11	4	1.64552e-08	1.70061	0.999755
11	11.SYBR	0.02	0.08	4	2.58845e-09	1.71516	0.999518
12	12.SYBR	0.03	0.13	4	1.65564e-09	1.70653	0.999421
13	13.SYBR	0.02	0.13	5	2.54285e-07	1.65888	0.999945
14	14.SYBR	0.01	0.14	6	6.42592e-08	1.62806	0.999391
15	15.SYBR	0.01	0.06	4	2.29212e-10	1.86524	0.998901
16	16.SYBR	0.03	0.14	4	1.07703e-08	1.61955	0.999648
17	17.SYBR	0.02	0.14	5	2.81183e-07	1.65298	0.999475
18	18.SYBR	0.01	0.05	4	4.93888e-08	1.63605	0.999983
19	19.SYBR	0.02	0.09	4	5.76203e-09	1.67706	0.999821
20	20.SYBR	0.01	0.13	6	5.95252e-09	1.64262	0.999372
21	21.SYBR	0.02	0.11	4	5.5675e-08	1.67498	0.999779
22	22.SYBR	0.01	0.11	6	3.55083e-09	1.71258	0.999283
23	23.SYBR	0.02	0.08	4	7.73404e-10	1.72232	0.999997
24	24.SYBR	0.01	0.12	5	8.43976e-11	1.79736	0.997586
25	25.SYBR	0.02	0.11	4	1.25496e-08	1.77026	0.998924
26	26.SYBR	0.01	0.07	4	5.212e-09	1.69347	0.99982
27	27.SYBR	0.02	0.13	4	6.08569e-10	1.73098	0.999026
28	28.SYBR	0.03	0.13	4	4.03148e-09	1.61623	0.99949
29	29.SYBR	0.01	0.07	4	1.79743e-08	1.75465	0.999309
30	30.SYBR	0.01	0.07	4	1.24119e-09	1.77774	0.999463
31	31.SYBR	0.03	0.13	4	9.87427e-10	1.7069	0.999547
32	32.SYBR	0.02	0.15	5	2.6006e-09	1.64142	0.999488
33	33.SYBR	0.01	0.07	4	3.58045e-08	1.70874	0.999931
34	34.SYBR	0.03	0.13	4	6.30132e-09	1.69126	0.999405
35	35.SYBR	0.02	0.12	4	2.85433e-09	1.67535	0.999903
36	36.SYBR	0.03	0.13	4	2.2366e-09	1.64101	0.999834
37	37.SYBR	0.01	0.07	4	2.42987e-08	1.73398	0.999958
38	38.SYBR	0.01	0.08	4	6.45734e-10	1.82337	0.999675
39	39.SYBR	0.01	0.05	4	1.90806e-11	1.92825	0.999827
40	40.SYBR	0.01	0.06	4	1.38588e-10	1.76629	0.998389
41	41.SYBR	0.01	0.11	6	1.68834e-07	1.70433	0.999724
42	42.SYBR	0.01	0.12	5	1.64095e-08	1.72133	0.999818
43	43.SYBR	0	0.08	6	3.47058e-09	1.72584	0.999316
44	44.SYBR	0.03	0.13	4	8.28573e-09	1.64927	0.999801
45	45.SYBR	0.02	0.1	4	5.20503e-08	1.78194	0.998979
46	46.SYBR	0.02	0.11	4	3.77148e-08	1.67004	0.999993
47	47.SYBR	0.01	0.08	4	3.7393e-09	1.71988	0.999931
48	48.SYBR	0.01	0.1	6	4.95132e-09	1.66461	0.998344
49	49.SYBR	0.02	0.11	4	2.83892e-07	1.67326	0.999378
50	50.SYBR	0.01	0.12	6	6.37133e-08	1.64286	0.999395
51	51.SYBR	0.03	0.15	5	1.80768e-07	1.52892	0.999707
52	52.SYBR	0.01	0.15	6	1.19674e-08	1.63972	0.999845
53	53.SYBR	0.01	0.11	6	1.95065e-07	1.69498	0.999271
54	54.SYBR	0.01	0.12	5	2.99474e-08	1.68624	0.999996
55	55.SYBR	0.01	0.09	6	3.10354e-09	1.73818	0.999409
56	56.SYBR	0.03	0.13	4	2.55891e-08	1.59625	0.999803
57	57.SYBR	0.02	0.11	4	3.74484e-07	1.65054	0.999598
58	58.SYBR	0.02	0.07	4	8.88729e-08	1.62693	0.999768
59	59.SYBR	0.01	0.1	4	1.09907e-08	1.67031	0.998767
60	60.SYBR	0.03	0.2	5	8.79945e-08	1.53605	0.999858
61	61.SYBR	0.02	0.08	4	9.06698e-08	1.6554	0.999005
62	62.SYBR	0.01	0.14	6	2.28599e-08	1.62978	0.999417
63	63.SYBR	0.02	0.09	4	1.79859e-09	1.68452	0.999931
64	64.SYBR	0.02	0.09	4	4.81875e-09	1.61501	0.999967
65	65.SYBR	0.01	0.07	4	5.08153e-08	1.68904	0.99992
66	66.SYBR	0.03	0.14	4	3.24987e-09	1.73028	0.999058
67	67.SYBR	0.02	0.06	4	3.74411e-07	1.39659	0.999454
68	68.SYBR	0.02	0.06	4	5.92758e-08	1.4795	0.99899
69	69.SYBR	0.01	0.12	6	5.26667e-08	1.68693	0.999948
70	70.SYBR	0.02	0.13	5	6.73595e-09	1.68945	0.999424
71	71.SYBR	0.01	0.11	5	1.98555e-09	1.68798	0.999628
72	72.SYBR	0.01	0.04	4	8.32471e-08	1.48406	0.999717
73	73.SYBR	0.03	0.13	4	2.47402e-07	1.59885	0.999992
74	74.SYBR	0.02	0.09	4	1.49735e-08	1.6552	0.999998
75	75.SYBR	0.02	0.11	5	1.2015e-08	1.60127	0.999396
76	76.SYBR	0.03	0.12	4	2.75244e-09	1.6289	0.999957
77	77.SYBR	0.03	0.12	4	7.57758e-08	1.66496	0.999404
78	78.SYBR	0.02	0.09	4	3.7981e-09	1.72633	0.999646
79	79.SYBR	0.02	0.1	4	1.07398e-09	1.71352	0.999651
80	80.SYBR	0.03	0.12	4	5.70972e-09	1.59502	0.999486
81	81.SYBR	0.01	0.01	6	0.000714391	1.0809	0.861876
82	82.SYBR	0.01	0.01	9	0.0014253	1.06404	0.897036
83	83.SYBR	0	0	4	7.71651e-10	1.63913	0.980025

## Sheet: Results
Threshold = 0.03			Induction				Normalization
Sample	Ct(0.03)	LR eff	E^Ct	No	Sigmoid	Exp (0.1)	dCt	E^Ct	No	Sigmoid	Exp (0.35)
1A	23.25	1.61126	65558.6	4.52969e-07	5.44016e-07	7.35395e-07	1	1	1	1	1
1A 1:10	27.23	1.66166	1.01237e+06	2.8871e-08	3.29069e-08	5.78961e-08	0.0633725	0.0647574	0.0637372	0.0604888	0.0787279
1A 1:50	29.56	1.59727	1.02762e+06	2.83967e-08	5.76823e-09	1.32748e-07	0.0126038	0.0637964	0.0626901	0.0106031	0.180512
1A 1:100	31.24	1.70156	1.62795e+07	1.79577e-09	7.28738e-10	3.86432e-09	0.00393342	0.00402706	0.00396444	0.00133955	0.00525475
1B	23.4	1.71871	318961	8.98076e-08	2.77761e-07	1.46832e-07	1	1	1	1	1
1B 1:10	27.24	1.67023	1.17057e+06	2.51587e-08	2.19463e-08	7.60996e-08	0.0698304	0.272484	0.28014	0.0790117	0.518275
1B 1:50	30.03	1.64756	3.24868e+06	9.07604e-09	2.29387e-09	1.93918e-08	0.0100965	0.0981818	0.101061	0.00825843	0.132067
1B 1:100	31.69	1.7466	4.73268e+07	6.22246e-10	2.64959e-10	1.1679e-10	0.00319493	0.00673954	0.00692866	0.000953912	0.000795398
1C	23.28	1.70201	238124	1.21099e-07	N/A	1.74136e-07	1	1	1	#VALUE!	1
1C 1:10	27.1	1.70061	1.7759e+06	1.64552e-08	N/A	2.26885e-08	0.0708052	0.134086	0.135882	#VALUE!	0.130292
1C 1:50	30.12	1.71516	1.14088e+07	2.58845e-09	2.05685e-09	2.73867e-09	0.00872881	0.0208719	0.0213747	#VALUE!	0.0157272
1C 1:100	31.23	1.70653	1.77383e+07	1.65564e-09	4.37035e-10	5.31046e-10	0.004044	0.0134242	0.0136718	#VALUE!	0.0030496
1D	23.07	1.65888	117800	2.54285e-07	3.80042e-07	4.27178e-07	1	1	1	1	1
1D 1:10	26.7	1.62806	448341	6.42592e-08	4.10276e-08	8.17211e-08	0.0807721	0.262747	0.252705	0.107956	0.191304
1D 1:50	29.9	1.86524	1.2445e+08	2.29212e-10	1.51023e-09	8.05316e-10	0.00878952	0.000946563	0.000901399	0.00397385	0.0018852
1D 1:100	30.7	1.61955	2.68158e+06	1.07703e-08	2.2608e-09	1.08109e-07	0.00504825	0.0439293	0.0423554	0.00594881	0.253077
1E	23.07	1.65298	108498	2.81183e-07	3.94436e-07	5.3944e-07	1	1	1	1	1
1E 1:10	27.05	1.63605	607047	4.93888e-08	2.06509e-08	3.85964e-08	0.0633725	0.17873	0.175647	0.0523556	0.071549
1E 1:50	29.92	1.67706	5.22982e+06	5.76203e-09	1.71756e-09	9.02461e-09	0.00866851	0.020746	0.0204921	0.00435448	0.0167296
1E 1:100	31.12	1.64262	5.09958e+06	5.95252e-09	1.11e-09	9.42722e-09	0.00377319	0.0212758	0.0211696	0.00281416	0.0174759
2A	25.52	1.67498	520890	5.5675e-08	6.9576e-08	9.28552e-08	1	1	1	1	1
2A 1:10	29.61	1.71258	8.28708e+06	3.55083e-09	2.51029e-09	2.41832e-09	0.0587202	0.0628556	0.0637779	0.0360798	0.026044
2A 1:50	32.11	1.72232	3.816e+07	7.73404e-10	2.27431e-10	1.20505e-09	0.0103804	0.0136502	0.0138914	0.00326882	0.0129778
2A 1:100	33.47	1.79736	3.33161e+08	8.43976e-11	1.46929e-11	3.7886e-11	0.004044	0.00156348	0.0015159	0.000211177	0.000408012
2B	25.64	1.77026	2.28908e+06	1.25496e-08	4.55212e-08	1.24521e-09	1	1	1	1	1
2B 1:10	29.47	1.69347	5.52192e+06	5.212e-09	4.48312e-09	6.59593e-09	0.0703162	0.414544	0.415313	0.0984841	5.29703
2B 1:50	32.24	1.73098	4.81423e+07	6.08569e-10	1.03901e-10	1.53518e-10	0.0103087	0.0475482	0.0484932	0.00228248	0.123286
2B 1:100	32.96	1.61623	7.45139e+06	4.03148e-09	3.21806e-10	4.7464e-09	0.00625836	0.307202	0.321244	0.00706936	3.81172
2C	25.39	1.75465	1.58495e+06	1.79743e-08	5.62139e-08	2.6409e-08	1	1	1	1	1
2C 1:10	29.47	1.77774	2.30986e+07	1.24119e-09	2.08626e-09	1.74467e-09	0.0591286	0.0686169	0.0690537	0.0371129	0.0660634
2C 1:50	32.19	1.7069	2.98361e+07	9.87427e-10	1.15763e-10	3.19502e-10	0.00897421	0.053122	0.0549354	0.00205933	0.0120982
2C 1:100	32.74	1.64142	1.11242e+07	2.6006e-09	1.71641e-10	5.41273e-09	0.00612956	0.142478	0.144684	0.00305335	0.204958
2D	25.39	1.70874	808387	3.58045e-08	5.8914e-08	5.27447e-08	1	1	1	1	1
2D 1:10	29.22	1.69126	4.6588e+06	6.30132e-09	3.80154e-09	8.14731e-09	0.0703162	0.173518	0.175992	0.0645269	0.154467
2D 1:50	31.28	1.67535	1.02331e+07	2.85433e-09	6.10859e-10	7.01255e-09	0.0168629	0.0789974	0.07972	0.0103687	0.132953
2D 1:100	33.11	1.64101	1.32541e+07	2.2366e-09	1.94901e-10	1.98597e-08	0.00474295	0.0609916	0.0624669	0.00330823	0.376526
2E	25.42	1.73398	1.19253e+06	2.42987e-08	7.38828e-08	1.90164e-08	1	1	1	1	1
2E 1:10	29.3	1.82337	4.40186e+07	6.45734e-10	3.42357e-09	1.06132e-09	0.0679209	0.0270915	0.0265748	0.0463378	0.0558111
2E 1:50	32.2	1.92825	1.52139e+09	1.90806e-11	1.31263e-10	1.36627e-10	0.00909948	0.000783843	0.00078525	0.00177664	0.00718473
2E 1:100	33.7	1.76629	2.11834e+08	1.38588e-10	2.82037e-11	1.49293e-10	0.00321715	0.00562955	0.0057035	0.000381735	0.00785079
3A	22.62	1.70433	172871	1.68834e-07	N/A	1.78326e-07	1	1	1	#VALUE!	1
3A 1:10	26.5	1.72133	1.78002e+06	1.64095e-08	3.38726e-08	1.21429e-08	0.0679209	0.0971174	0.0971933	#VALUE!	0.068094
3A 1:50	29.25	1.72584	8.55603e+06	3.47058e-09	3.70056e-09	4.09882e-09	0.0100965	0.0202045	0.0205562	#VALUE!	0.022985
3A 1:100	30.15	1.64927	3.55918e+06	8.28573e-09	1.69821e-09	1.16756e-08	0.00541058	0.0485704	0.0490762	#VALUE!	0.0654736
3B	22.9	1.78194	556500	5.20503e-08	3.03033e-07	3.7297e-08	1	1	1	1	1
3B 1:10	26.43	1.67004	770333	3.77148e-08	4.77548e-08	6.64161e-08	0.0865693	0.722416	0.724584	0.157589	1.78074
3B 1:50	29.26	1.71988	7.77442e+06	3.7393e-09	3.5016e-09	3.51942e-09	0.0121744	0.071581	0.0718401	0.0115552	0.0943622
3B 1:100	30.59	1.66461	5.88781e+06	4.95132e-09	2.31626e-09	5.60637e-09	0.00484261	0.0945173	0.0951255	0.00764357	0.150317
3C	22.42	1.67326	102875	2.83892e-07	8.85628e-07	6.31131e-07	1	1	1	1	1
3C 1:10	26.25	1.64286	456592	6.37133e-08	7.81496e-08	1.38728e-07	0.0703162	0.225311	0.224428	0.088242	0.219808
3C 1:50	28.27	1.52892	163150	1.80768e-07	2.67754e-08	9.38972e-07	0.017337	0.630555	0.636747	0.0302333	1.48776
3C 1:100	29.77	1.63972	2.47587e+06	1.19674e-08	3.34893e-09	1.93218e-08	0.00612956	0.0415511	0.0421548	0.00378142	0.0306145
3D	22.58	1.69498	149472	1.95065e-07	5.40388e-07	1.81682e-07	1	1	1	1	1
3D 1:10	26.38	1.68624	968544	2.99474e-08	3.95692e-08	6.13839e-08	0.0717936	0.154326	0.153525	0.0732238	0.337865
3D 1:50	29.06	1.73818	9.48748e+06	3.10354e-09	3.92222e-09	3.60342e-09	0.0112028	0.0157546	0.0159103	0.00725817	0.0198337
3D 1:100	29.86	1.59625	1.16033e+06	2.55891e-08	4.85649e-09	2.55705e-07	0.0064343	0.128818	0.131183	0.00898704	1.40743
3E	22.46	1.65054	77247	3.74484e-07	5.34866e-07	8.25358e-07	1	1	1	1	1
3E 1:10	26.12	1.62693	331835	8.88729e-08	8.60968e-08	7.71396e-07	0.0791098	0.232787	0.237321	0.160969	0.93462
3E 1:50	28.94	1.67031	2.80396e+06	1.09907e-08	7.14353e-09	1.70367e-08	0.0112028	0.0275493	0.029349	0.0133557	0.0206416
3E 1:100	29.52	1.53605	318187	8.79945e-08	1.05978e-08	6.82796e-06	0.00749425	0.242773	0.234976	0.019814	8.27272
4A	25.17	1.6554	323429	9.06698e-08	2.38891e-07	2.34557e-07	1	1	1	1	1
4A 1:10	28.9	1.62978	1.35057e+06	2.28599e-08	1.49813e-08	3.08325e-08	0.075363	0.239476	0.252123	0.062712	0.13145
4A 1:50	31.87	1.68452	1.65116e+07	1.79859e-09	4.55249e-10	3.03172e-09	0.00961832	0.019588	0.0198367	0.00190568	0.0129253
4A 1:100	32.58	1.61501	6.05827e+06	4.81875e-09	3.94136e-10	1.04475e-08	0.00587987	0.0533863	0.0531461	0.00164986	0.0445413
4B	25.29	1.68904	571471	5.08153e-08	9.32558e-08	1.11673e-07	1	1	1	1	1
4B 1:10	29.21	1.73028	9.02365e+06	3.24987e-09	3.74146e-09	9.57829e-10	0.0660636	0.0633304	0.0639545	0.0401204	0.00857707
4B 1:50	33.81	1.39659	80315.3	3.74411e-07	2.88771e-07	2.84106e-06	0.00272411	7.11535	7.36808	3.09654	25.4408
4B 1:100	33.5	1.4795	499883	5.92758e-08	6.65128e-09	8.74837e-08	0.0033771	1.14321	1.16649	0.071323	0.78339
4C	25.3	1.68693	556597	5.26667e-08	N/A	7.19617e-08	1	1	1	#VALUE!	1
4C 1:10	29.18	1.68945	4.42171e+06	6.73595e-09	5.38162e-09	5.41715e-09	0.0679209	0.125878	0.127898	#VALUE!	0.0752782
4C 1:50	31.51	1.68798	1.45995e+07	1.98555e-09	5.5805e-10	1.84092e-09	0.0135084	0.0381243	0.0377003	#VALUE!	0.025582
4C 1:100	32.37	1.48406	354693	8.32471e-08	1.38173e-09	4.17122e-08	0.00744248	1.56924	1.58064	#VALUE!	0.579644
4D	24.93	1.59885	120476	2.47402e-07	2.22033e-07	5.96294e-07	1	1	1	1	1
4D 1:10	28.75	1.6552	1.9587e+06	1.49735e-08	N/A	3.82936e-08	0.0708052	0.0615082	0.0605227	#VALUE!	0.0642194
4D 1:50	31.21	1.60127	2.40629e+06	1.2015e-08	2.81252e-05	1.47261e-07	0.0128686	0.0500672	0.0485645	126.671	0.24696
4D 1:100	33.17	1.6289	1.06786e+07	2.75244e-09	8.73563e-07	5.02994e-09	0.0033076	0.011282	0.0111254	3.93438	0.00843534
4E	25.24	1.66496	387478	7.57758e-08	0.00525548	2.90132e-07	1	1	1	1	1
4E 1:10	29.09	1.72633	7.90558e+06	3.7981e-09	0.000449714	4.97067e-09	0.0693481	0.0490132	0.0501228	0.0855705	0.0171325
4E 1:50	31.78	1.71352	2.71004e+07	1.07398e-09	1.50394e-05	1.2161e-09	0.0107464	0.0142979	0.0141731	0.00286167	0.00419156
4E 1:100	33.11	1.59502	5.17161e+06	5.70972e-09	1.27323e-06	4.08757e-08	0.00427458	0.074924	0.0753502	0.000242267	0.140887
	Ratio					SD
Sample 1	dCt	E^Ct	No	Sigmoid	Exp (0.35)	dCt	E^Ct	No	Sigmoid	Exp (0.35)
1	1	1	1	1	1	0	0	0	0	0
0.1	0.0696305	0.182561	0.181622	0.0749529	0.19803	0.00713933	0.0876899	0.0877257	0.0246678	0.185352
0.02	0.00977742	0.0409085	0.0413039	0.00679745	0.0693843	0.00168785	0.0393987	0.0402832	0.00319154	0.0813731
0.01	0.00399876	0.0178792	0.017618	0.00276411	0.0559306	0.00067171	0.0160154	0.0153363	0.00226943	0.110397
	% derivation					SD	Stdev
Sample 1	dCt	E^Ct	No	Sigmoid	Exp (0.35)	dCt	E^Ct	No	Sigmoid	Exp (0.35)
1	0	0	0	0	0	0	0	0	0	0
0.1	-30.3695	82.5609	81.6222	-25.0471	98.0298	7.13933	87.6899	87.7257	24.6678	185.352
0.02	-51.1129	104.543	106.519	-66.0127	246.922	8.43924	196.994	201.416	15.9577	406.866
0.01	-60.0124	78.7919	76.1797	-72.3589	459.306	6.7171	160.154	153.363	22.6943	1103.97
	Ratio					SD
Sample 2	dCt	E^Ct	No	Sigmoid	Exp (0.35)	dCt	E^Ct	No	Sigmoid	Exp (0.35)
1	1	1	1	1	1	0	0	0	0	0
0.1	0.0652804	0.149325	0.150142	0.0565083	1.11988	0.00588581	0.158002	0.15834	0.0260922	2.33559
0.02	0.0111251	0.0388203	0.0395651	0.00395118	0.0577	0.00327389	0.0315247	0.031982	0.00363118	0.0644126
0.01	0.00487841	0.103573	0.107123	0.00280477	0.880292	0.00131757	0.12727	0.13294	0.00278836	1.64609
	% derivation					SD
Sample 2	dCt	E^Ct	No	Sigmoid	Exp (0.35)	dCt	E^Ct	No	Sigmoid	Exp (0.35)
1	0	0	0	0	0	0	0	0	0	0
0.1	-34.7196	49.3253	50.1422	-43.4917	1019.88	5.88581	158.002	158.34	26.0922	2335.59
0.02	-44.3744	94.1016	97.8253	-80.2441	188.5	16.3695	157.623	159.91	18.1559	322.063
0.01	-51.2159	935.728	971.229	-71.9523	8702.92	13.1757	1272.7	1329.4	27.8836	16460.9
	Ratio					SD
Sample 3	dCt	E^Ct	No	Sigmoid	Exp (0.35)	dCt	E^Ct	No	Sigmoid	Exp (0.35)
1	1	1	1	1	1	0	0	0	0	0
0.1	0.075142	0.286391	0.28741	0.120006	0.668225	0.0076317	0.249994	0.250851	0.0457821	0.703388
0.02	0.0124027	0.153129	0.154881	0.0156006	0.329117	0.00285472	0.267814	0.27028	0.0100849	0.648478
0.01	0.00606226	0.111246	0.110503	0.0100565	1.98531	0.00101314	0.0816601	0.0784256	0.00686903	3.56157
	% derivation					SD
Sample 3	dCt	E^Ct	No	Sigmoid	Exp (0.35)	dCt	E^Ct	No	Sigmoid	Exp (0.35)
1	0	0	0	0	0	0	0	0	0	0
0.1	-24.858	186.391	187.41	20.006	568.225	7.6317	249.994	250.851	45.7821	703.388
0.02	-37.9865	665.645	674.403	-21.9971	1545.58	14.2736	1339.07	1351.4	50.4245	3242.39
0.01	-39.3774	1012.46	1005.03	0.564986	19753.1	10.1314	816.601	784.256	68.6903	35615.7
	Ratio					SD
Sample 4	dCt	E^Ct	No	Sigmoid	Exp (0.35)	dCt	E^Ct	No	Sigmoid	Exp (0.35)
1	1	1	1	1	1	0	0	0	0	0
0.1	0.0699002	0.107841	0.110924	0.062801	0.0593314	0.00352146	0.0794381	0.0846587	0.0227252	0.0495883
0.02	0.00989317	1.44749	1.49767	32.4432	5.14609	0.00430471	3.16846	3.28169	62.8357	11.3455
0.01	0.00485633	0.570408	0.577351	1.0019	0.31138	0.00177911	0.733348	0.741803	1.95527	0.348857
	% derivation					SD
Sample 4	dCt	E^Ct	No	Sigmoid	Exp (0.35)	dCt	E^Ct	No	Sigmoid	Exp (0.35)
1	0	0	0	0	0	0	0	0	0	0
0.1	-30.0998	7.84117	10.9241	-37.199	-40.6686	3.52146	79.4381	84.6587	22.7252	49.5883
0.02	-50.5342	7137.43	7388.35	162116	25630.4	21.5235	15842.3	16408.4	314179	56727.7
0.01	-51.4367	5604.08	5673.51	9918.99	3013.8	17.7911	7333.48	7418.03	19552.7	3488.57
Summary	Ratio					SD					Relative error
All samples	dCt	E^Ct	No	Sigmoid	Exp (0.35)	dCt	E^Ct	No	Sigmoid	Exp (0.35)	dCt	E^Ct	No	Sigmoid	Exp (0.35)
1	1	1	1	1	1	0	0	0	0	0	0	0	0	0	0
0.1	0.0699883	0.18153	0.182525	0.078567	0.511367	0.00403569	0.0762981	0.0756683	0.0286671	0.482152	5.76624	42.0306	41.4565	36.4874	94.2869
0.02	0.0107996	0.420086	0.433355	8.11738	1.40057	0.0012305	0.687012	0.711592	16.2172	2.50015	11.3939	163.541	164.205	199.784	178.509
0.01	0.00494894	0.200776	0.203149	0.254381	0.808228	0.000847719	0.250029	0.253149	0.498357	0.857035	17.1293	124.531	124.613	195.91	106.039
Summary	% derivation					SD
All samples	dCt	E^Ct	No	Sigmoid	Exp (0.35)	dCt	E^Ct	No	Sigmoid	Exp (0.35)
1	0	0	0	0	0	0	0	0	0	0
0.1	-30.0117	81.5297	82.5247	-21.433	411.367	4.03569	76.2981	75.6683	28.6671	482.152
0.02	-46.002	2000.43	2066.77	40486.9	6902.86	6.15249	3435.06	3557.96	81086	12500.8
0.01	-50.5106	1907.76	1931.49	2443.81	7982.28	8.47719	2500.29	2531.49	4983.57	8570.35
