# Supplementary material for: Statistical significance of quantitative PCR
Source: BMC Bioinformatics. 2007 Apr 20;8:131. doi: 10.1186/1471-2105-8-131 (PMC1868764; doi:10.1186/1471-2105-8-131)
Supplement: Additional file 2 — Complete set of data and macro. Excel file containing all raw qPCR data and the macro used into the present article. [file 1471-2105-8-131-S2.ZIP › CTGF.xls]

## Sheet: CTGF report
Applied Biosystems - Sequence Detection Systems 1.9.1
Filename:	CTGF ANOVA
User:
Date:	Jeu, 11 nov 2004
Comment:
Plate Type:	7700 Single Reporter	Standard Plate
PCR Volume:	25
Exposure time:
Thermal Cycler Conditions
Cycle	Temperature	Time	Repeat	Ramp Time	Auto Increment
Hold	95	1899-12-31 10:00:00		Auto
Cycle	95	1899-12-31 00:15:00	40	Auto
	62	1899-12-31 01:00:00		Auto
Standard Curve
0	0	0	0.1	(3 , 15)
Sample Information
Well	Type	Sample Name	Replicate	Ct	Quantity	Std. Dev.	Mean
A1	UNKN	A1		32.97		0	0
A2	UNKN	A2		32.78		0	0
A3	UNKN	A3		32.54		0	0
A4	UNKN	A4		32.61		0	0
A5	UNKN	A5		32.87		0	0
A6	UNKN	A6		36.94		0	0
A7	UNKN	A7		36.44		0	0
A8	UNKN	A8		36.45		0	0
A9	UNKN	A9		36.16		0	0
A10	UNKN	A10		36.02		0	0
A11	UNKN	A11		40		0	0
A12	UNKN	A12		40		0	0
B1	UNKN	B1		39.38		0	0
B2	UNKN	B2		37.62		0	0
B3	UNKN	B3		40		0	0
B4	UNKN	B4		40		0	0
B5	UNKN	B5		40		0	0
B6	UNKN	B6		40		0	0
B7	UNKN	B7		39.01		0	0
B8	UNKN	B8		39.42		0	0
B9	UNKN	B9		40		0	0
B10	UNKN	B10		38.55		0	0
B11	UNKN	B11		39.61		0	0
B12	UNKN	B12		40		0	0
C1	UNKN	C1		32.01		0	0
C2	UNKN	C2		31.79		0	0
C3	UNKN	C3		32.03		0	0
C4	UNKN	C4		31.95		0	0
C5	UNKN	C5		32.09		0	0
C6	UNKN	C6		36.04		0	0
C7	UNKN	C7		37.08		0	0
C8	UNKN	C8		36.53		0	0
C9	UNKN	C9		35.74		0	0
C10	UNKN	C10		35.67		0	0
C11	UNKN	C11		40		0	0
C12	UNKN	C12		40		0	0
D1	UNKN	D1		37.67		0	0
D2	UNKN	D2		40		0	0
D3	UNKN	D3		38.47		0	0
D4	UNKN	D4		40		0	0
D5	UNKN	D5		39.02		0	0
D6	UNKN	D6		40		0	0
D7	UNKN	D7		38.31		0	0
D8	UNKN	D8		40		0	0
D9	UNKN	D9		40		0	0
D10	UNKN	D10		40		0	0
D11	UNKN	D11		40		0	0
D12	UNKN	D12		40		0	0
E1	UNKN	E1		22.45		0	0
E2	UNKN	E2		22.49		0	0
E3	UNKN	E3		22.54		0	0
E4	UNKN	E4		22.59		0	0
E5	UNKN	E5		22.67		0	0
E6	UNKN	E6		26.64		0	0
E7	UNKN	E7		26.65		0	0
E8	UNKN	E8		26.78		0	0
E9	UNKN	E9		26.65		0	0
E10	UNKN	E10		26.7		0	0
E11	UNKN	E11		35.65		0	0
E12	UNKN	E12		35.57		0	0
F1	UNKN	F1		29.48		0	0
F2	UNKN	F2		29.73		0	0
F3	UNKN	F3		29.35		0	0
F4	UNKN	F4		29.63		0	0
F5	UNKN	F5		29.99		0	0
F6	UNKN	F6		31.03		0	0
F7	UNKN	F7		30.98		0	0
F8	UNKN	F8		31.09		0	0
F9	UNKN	F9		31.15		0	0
F10	UNKN	F10		30.78		0	0
F11	UNKN	F11		35.11		0	0
F12	UNKN	F12		35.83		0	0
G1	UNKN	G1		22.48		0	0
G2	UNKN	G2		22.52		0	0
G3	UNKN	G3		22.57		0	0
G4	UNKN	G4		22.66		0	0
G5	UNKN	G5		22.71		0	0
G6	UNKN	G6		27.23		0	0
G7	UNKN	G7		27.19		0	0
G8	UNKN	G8		27.06		0	0
G9	UNKN	G9		27.03		0	0
G10	UNKN	G10		27.26		0	0
G11	UNKN	G11		34.89		0	0
G12	UNKN	G12		35.24		0	0
H1	UNKN	H1		30.1		0	0
H2	UNKN	H2		30.18		0	0
H3	UNKN	H3		30.19		0	0
H4	UNKN	H4		30.17		0	0
H5	UNKN	H5		30.11		0	0
H6	UNKN	H6		31.5		0	0
H7	UNKN	H7		31.25		0	0
H8	UNKN	H8		31.54		0	0
H9	UNKN	H9		31.34		0	0
H10	UNKN	H10		31.43		0	0
H11	UNKN	H11		35.46		0	0
H12	UNKN	H12		35.29		0	0

## Sheet: CTGF results
Well	Reporter	Type	Baseline StdDev	deltaRn	Ct	Quantity	Replicate	Qty Mean	Qty StdDev	IPC	Sample Name
1	SYBR	UNKN	0.0019113	3.4191	32.97	-1	1	0	0	+	A1	S1
2	SYBR	UNKN	0.0018347	3.6861	32.78	-1	1	0	0	+	A2	S1
3	SYBR	UNKN	0.00234	4.0851	32.54	-1	1	0	0	+	A3	S1
4	SYBR	UNKN	0.0013721	4.0528	32.61	-1	1	0	0	+	A4	S1
5	SYBR	UNKN	0.00096	3.728	32.87	-1	1	0	0	+	A5	S1
6	SYBR	UNKN	0.00088953	0.67799	36.94	-1	10	0	0	+	A6	S1
7	SYBR	UNKN	0.0010997	0.79501	36.44	-1	10	0	0	+	A7	S1
8	SYBR	UNKN	0.00089312	0.89254	36.45	-1	10	0	0	+	A8	S1
9	SYBR	UNKN	0.0002968	0.97564	36.16	-1	10	0	0	+	A9	S1
10	SYBR	UNKN	0.00075967	1.0822	36.02	-1	10	0	0	+	A10	S1
11	SYBR	UNKN	0.00095091	0.028647	40	-1	1000	0	0	-	A11	S1
12	SYBR	UNKN	0.00085401	0.015593	40	-1	1000	0	0	-	A12	S1
13	SYBR	UNKN	0.0007172	0.14523	39.38	-1	50	0	0	+	B1	S1
14	SYBR	UNKN	0.000969	0.40974	37.62	-1	50	0	0	+	B2	S1
15	SYBR	UNKN	0.0010915	0.016086	40	-1	50	0	0	-	B3	S1
16	SYBR	UNKN	0.00096348	0.027123	40	-1	50	0	0	-	B4	S1
17	SYBR	UNKN	0.0018039	0.05391	40	-1	50	0	0	-	B5	S1
18	SYBR	UNKN	0.00079403	0.00028513	40	-1	100	0	0	-	B6	S1
19	SYBR	UNKN	0.00068638	0.18036	39.01	-1	100	0	0	+	B7	S1
20	SYBR	UNKN	0.00092547	0.13517	39.42	-1	100	0	0	+	B8	S1
21	SYBR	UNKN	0.0012314	-0.0082007	40	-1	100	0	0	-	B9	S1
22	SYBR	UNKN	0.00055731	0.22799	38.55	-1	100	0	0	+	B10	S1
23	SYBR	UNKN	0.00093366	0.12163	39.61	-1	1000	0	0	+	B11	S1
24	SYBR	UNKN	0.00075357	0.021649	40	-1	1000	0	0	-	B12	S1
25	SYBR	UNKN	0.00048342	3.9624	32.01	-1	1	0	0	+	C1	S2
26	SYBR	UNKN	0.00082363	4.09	31.79	-1	1	0	0	+	C2	S2
27	SYBR	UNKN	0.00076081	4.0469	32.03	-1	1	0	0	+	C3	S2
28	SYBR	UNKN	0.0007113	4.0977	31.95	-1	1	0	0	+	C4	S2
29	SYBR	UNKN	0.00088122	4.0409	32.09	-1	1	0	0	+	C5	S2
30	SYBR	UNKN	0.00086	0.95929	36.04	-1	10	0	0	+	C6	S2
31	SYBR	UNKN	0.0011286	0.56923	37.08	-1	10	0	0	+	C7	S2
32	SYBR	UNKN	0.0006491	0.723	36.53	-1	10	0	0	+	C8	S2
33	SYBR	UNKN	0.00084759	1.1179	35.74	-1	10	0	0	+	C9	S2
34	SYBR	UNKN	0.00072721	1.1653	35.67	-1	10	0	0	+	C10	S2
35	SYBR	UNKN	0.0010163	-0.011212	40	-1	1000	0	0	-	C11	S2
36	SYBR	UNKN	0.0010829	-0.0043995	40	-1	1000	0	0	-	C12	S2
37	SYBR	UNKN	0.00063165	0.39256	37.67	-1	50	0	0	+	D1	S2
38	SYBR	UNKN	0.00040727	0.0037062	40	-1	50	0	0	-	D2	S2
39	SYBR	UNKN	0.0011692	0.24097	38.47	-1	50	0	0	+	D3	S2
40	SYBR	UNKN	0.00059426	0.058319	40	-1	50	0	0	-	D4	S2
41	SYBR	UNKN	0.00045483	0.18207	39.02	-1	50	0	0	+	D5	S2
42	SYBR	UNKN	0.0011443	-0.0033005	40	-1	100	0	0	-	D6	S2
43	SYBR	UNKN	0.00088246	0.26334	38.31	-1	100	0	0	+	D7	S2
44	SYBR	UNKN	0.0005838	-0.0018244	40	-1	100	0	0	-	D8	S2
45	SYBR	UNKN	0.0012598	0.001022	40	-1	100	0	0	-	D9	S2
46	SYBR	UNKN	0.00069074	0.038479	40	-1	100	0	0	-	D10	S2
47	SYBR	UNKN	0.00079561	-0.00027015	40	-1	1000	0	0	-	D11	S2
48	SYBR	UNKN	0.00077825	0.0042922	40	-1	1000	0	0	-	D12	S2
49	SYBR	UNKN	0.0011548	5.1181	22.45	-1	1	0	0	+	E1	S3
50	SYBR	UNKN	0.00073237	5.2813	22.49	-1	1	0	0	+	E2	S3
51	SYBR	UNKN	0.0014083	5.2505	22.54	-1	1	0	0	+	E3	S3
52	SYBR	UNKN	0.00087119	5.3323	22.59	-1	1	0	0	+	E4	S3
53	SYBR	UNKN	0.00085849	5.3572	22.67	-1	1	0	0	+	E5	S3
54	SYBR	UNKN	0.00069909	5.3447	26.64	-1	10	0	0	+	E6	S3
55	SYBR	UNKN	0.0005676	5.2997	26.65	-1	10	0	0	+	E7	S3
56	SYBR	UNKN	0.00087741	5.3648	26.78	-1	10	0	0	+	E8	S3
57	SYBR	UNKN	0.00098514	5.2311	26.65	-1	10	0	0	+	E9	S3
58	SYBR	UNKN	0.0015034	5.2615	26.7	-1	10	0	0	+	E10	S3
59	SYBR	UNKN	0.00070462	1.1363	35.65	-1	1000	0	0	+	E11	S3
60	SYBR	UNKN	0.0014226	1.1998	35.57	-1	1000	0	0	+	E12	S3
61	SYBR	UNKN	0.0020413	4.5534	29.48	-1	50	0	0	+	F1	S3
62	SYBR	UNKN	0.00092119	4.7666	29.73	-1	50	0	0	+	F2	S3
63	SYBR	UNKN	0.00080677	4.7865	29.35	-1	50	0	0	+	F3	S3
64	SYBR	UNKN	0.00087802	4.8831	29.63	-1	50	0	0	+	F4	S3
65	SYBR	UNKN	0.00049494	4.8015	29.99	-1	50	0	0	+	F5	S3
66	SYBR	UNKN	0.0006519	4.539	31.03	-1	100	0	0	+	F6	S3
67	SYBR	UNKN	0.00065391	4.465	30.98	-1	100	0	0	+	F7	S3
68	SYBR	UNKN	0.00063669	4.513	31.09	-1	100	0	0	+	F8	S3
69	SYBR	UNKN	0.00047612	4.4428	31.15	-1	100	0	0	+	F9	S3
70	SYBR	UNKN	0.00064299	4.5538	30.78	-1	100	0	0	+	F10	S3
71	SYBR	UNKN	0.00069905	1.4913	35.11	-1	1000	0	0	+	F11	S3
72	SYBR	UNKN	0.00091706	1.059	35.83	-1	1000	0	0	+	F12	S3
73	SYBR	UNKN	0.00089736	5.0953	22.48	-1	1	0	0	+	G1	S4
74	SYBR	UNKN	0.00054914	5.3003	22.52	-1	1	0	0	+	G2	S4
75	SYBR	UNKN	0.00082881	5.1937	22.57	-1	1	0	0	+	G3	S4
76	SYBR	UNKN	0.00064896	5.4095	22.66	-1	1	0	0	+	G4	S4
77	SYBR	UNKN	0.00089793	5.4233	22.71	-1	1	0	0	+	G5	S4
78	SYBR	UNKN	0.00042063	5.4098	27.23	-1	10	0	0	+	G6	S4
79	SYBR	UNKN	0.00097266	5.303	27.19	-1	10	0	0	+	G7	S4
80	SYBR	UNKN	0.00093469	5.3543	27.06	-1	10	0	0	+	G8	S4
81	SYBR	UNKN	0.00085779	5.3158	27.03	-1	10	0	0	+	G9	S4
82	SYBR	UNKN	0.00088396	5.3852	27.26	-1	10	0	0	+	G10	S4
83	SYBR	UNKN	0.00091511	1.6537	34.89	-1	1000	0	0	+	G11	S4
84	SYBR	UNKN	0.0013325	1.493	35.24	-1	1000	0	0	+	G12	S4
85	SYBR	UNKN	0.00094891	4.559	30.1	-1	50	0	0	+	H1	S4
86	SYBR	UNKN	0.00073067	4.825	30.18	-1	50	0	0	+	H2	S4
87	SYBR	UNKN	0.00076301	4.6874	30.19	-1	50	0	0	+	H3	S4
88	SYBR	UNKN	0.0011535	4.8738	30.17	-1	50	0	0	+	H4	S4
89	SYBR	UNKN	0.00084385	4.8898	30.11	-1	50	0	0	+	H5	S4
90	SYBR	UNKN	0.00072322	4.4349	31.5	-1	100	0	0	+	H6	S4
91	SYBR	UNKN	0.0014459	4.3658	31.25	-1	100	0	0	+	H7	S4
92	SYBR	UNKN	0.0012032	4.3119	31.54	-1	100	0	0	+	H8	S4
93	SYBR	UNKN	0.00092477	4.4883	31.34	-1	100	0	0	+	H9	S4
94	SYBR	UNKN	0.001164	4.5224	31.43	-1	100	0	0	+	H10	S4
95	SYBR	UNKN	0.00097962	1.2307	35.46	-1	1000	0	0	+	H11	S4
96	SYBR	UNKN	0.0014113	1.4284	35.29	-1	1000	0	0	+	H12	S4
Slope	0	cycles/log decade
Intercept	0	cycles
R^2	0
Fit StdDev	0
Threshold detection parameters:
Baseline start	3
Baseline stop	15
Avg. std. dev.	0.000927
Multiplier	10
Threshold	0.1	(Adjusted Manually)

## Sheet: CTGF clipped
		Cycle No.	1.SYBR	2.SYBR	3.SYBR	4.SYBR	5.SYBR	6.SYBR	7.SYBR	8.SYBR	9.SYBR	10.SYBR	11.SYBR	12.SYBR	13.SYBR	14.SYBR	15.SYBR	16.SYBR	17.SYBR	18.SYBR	19.SYBR	20.SYBR	21.SYBR	22.SYBR	23.SYBR	24.SYBR	25.SYBR	26.SYBR	27.SYBR	28.SYBR	29.SYBR	30.SYBR	31.SYBR	32.SYBR	33.SYBR	34.SYBR	35.SYBR	36.SYBR	37.SYBR	38.SYBR	39.SYBR	40.SYBR	41.SYBR	42.SYBR	43.SYBR	44.SYBR	45.SYBR	46.SYBR	47.SYBR
		1	0.000993282	-1.58399e-05	-0.000755399	0.00166599	-0.00155622	-0.00171283	0.0012691	0.000687264	0.000162542	0.000322938	-0.000874162	-0.00405046	-0.00204843	0.00187775	0.00269125	0.0010958	0.000358939	0.00234146	0.00139687	0.000120193	0.00114966	-0.000971422	-0.000280373	-0.000363201	-0.00100789	0.000102647	-6.295e-05	0.00170891	0.000625953	0.000841878	-0.000101782	0.00118454	0.000703823	0.00138807	0.000833876	0.00132716	0.0025702	0.00143918	0.000338092	0.001852	0.00106628	0.00165391	0.00221188	0.000463821	0.00260773	0.00137222	0.000491135
		2	-0.003727	-0.00331972	-0.00319614	-0.00284953	-0.00099659	-0.00175273	0.00118455	0.00107484	-0.000400484	-0.00205233	-0.000173986	-0.00224768	0.000458062	-0.000884876	0.00128894	0.000957899	-0.00057926	1.12131e-05	0.000341043	0.00195332	-0.000978433	-0.000406824	0.00114654	7.58097e-05	-0.00153704	-0.0024618	-0.000524059	-0.000778318	-0.00144969	-7.15852e-05	-0.00124001	-0.000420339	-0.00138864	-0.000933364	-0.00133004	-0.000977613	-0.000339635	-0.00151933	-0.00050693	-0.00139071	0.00051602	-0.00149986	0.000930496	-0.00143892	0.00112298	-2.93031e-05	-0.000604756
		3	-0.000390574	0.000610009	0.000463292	0.0012611	-0.000284195	-0.000610746	-1.51694e-05	-0.00091625	-0.000212267	0.000489608	-0.000733338	0.000538744	0.000427678	0.00147001	-0.000212953	0.000298344	-0.00233047	0.00120907	-0.000808172	0.00136506	-0.00162092	0.00014586	0.00128886	4.86374e-05	-1.66967e-05	-0.000563011	0.000778854	0.000149131	-0.000767767	-0.000757359	-0.00126797	6.12438e-05	-0.000776857	-0.00129243	-0.00190086	0.000653185	-4.62756e-05	-8.77678e-06	-0.00143611	0.000427753	-0.000623725	-0.000397228	0.000568256	-0.000911973	-0.000133343	-1.99676e-06	-0.000465691
		4	-0.00178018	-0.00238393	-0.0037736	-0.00336112	-0.00013639	-7.9371e-05	0.00123888	-5.36069e-05	7.71284e-05	-0.000796504	0.000962943	-0.00176757	-0.000222474	-0.00165296	0.000348128	0.000851452	-0.000645615	-0.000584632	0.000569485	-0.000479333	0.000510655	0.000991054	0.000251554	-0.00125157	-0.000179172	-0.000805072	-3.01451e-05	-0.000660345	-0.000305265	0.00132903	0.000294946	-3.0987e-05	-0.000730924	-0.000311449	-0.000130788	-0.000750996	3.63365e-05	-0.00043422	-0.00153547	-0.000349157	0.000642046	-0.00104755	0.000803351	-0.000162169	0.00105937	-7.2293e-05	-0.000158146
		5	0.000696227	0.00180148	0.000707254	0.00130637	0.00101937	-0.00025674	-0.000174731	-0.000724897	0.000236124	-0.00106236	-0.00059323	-0.000302963	-1.57952e-05	-0.00099919	-0.00167333	-0.000972256	-0.00170764	-0.00127243	-0.000516571	-0.00138331	-0.000308059	-0.00109335	-0.00112063	-1.59517e-05	0.000894681	-0.000932522	-0.000100493	0.000403389	-0.00118838	-0.000331566	-0.000173748	0.000447191	-0.000728224	0.000339873	0.000456058	-0.000724062	-0.00113637	0.000415876	0.00155667	-0.000138052	-5.63636e-05	0.00119796	0.00084047	0.000498846	0.000901319	0.00013423	-0.000833392
		6	0.00342028	0.00243951	0.00248693	0.000493631	-0.00171676	0.000943191	0.00133024	9.39146e-05	-0.000404969	0.0011845	-0.000201702	0.00045111	-0.000495821	0.00114471	0.000864237	-0.00101055	0.000721298	-0.000618935	0.000917815	-0.000987232	0.000568509	0.000386029	0.000106811	0.000795864	-9.30354e-05	0.000886731	-0.00128955	-0.000940353	0.00133407	0.000760473	0.00103316	-0.000349343	0.000847496	0.000211522	0.000874557	-0.000831492	0.00164779	-0.000463523	0.000220761	7.51093e-05	-0.000709221	0.000504896	-0.00129199	0.00131856	0.00147865	0.000300251	0.00107986
		7	0.00234161	0.00153326	0.0041038	0.00144142	0.000716284	-0.000709362	-0.000767633	0.00140663	0.000604689	-0.000453323	0.00163378	7.81566e-05	0.000595108	0.000866734	0.00149607	-0.000191726	0.00132354	0.00124942	-0.00053896	0.00121438	0.000439651	8.32826e-05	0.000758856	0.00046815	-0.00039956	0.00114591	0.000459544	0.000714794	-9.79602e-05	6.77779e-05	-0.000706062	0.000479676	0.00115079	0.000162631	0.0010664	-0.000641339	-0.000476778	0.000152476	0.000701889	-0.000584789	-0.000158377	0.000306957	-0.000214845	-0.000182129	-0.000812516	-0.000374585	-4.41596e-05
		8	-0.00304847	-0.00374168	-0.00312316	-0.00118644	0.000854775	0.00172737	-0.000169471	0.000594966	-0.000248387	-0.000503853	-0.00144116	0.000829272	0.000704884	8.03545e-05	-0.00178204	0.000901349	0.00226378	-0.000661731	0.000657357	0.000381812	0.000850908	-0.000651747	-0.0014189	0.000797883	-0.000500739	0.000611134	-3.87877e-05	-5.18709e-05	0.000423625	-0.00102233	-0.00048998	-0.00147448	0.000344396	0.0015612	-0.000589356	0.00143175	0.000360243	0.000137031	0.000863709	-0.000718482	0.000384428	0.000918254	-0.00136314	3.63514e-05	-0.00104971	-0.000957333	0.000913419
		9	0.00062564	0.000392064	0.00213568	0.000612661	0.000290796	-0.000531174	-0.000230759	3.79458e-05	0.000264794	0.000399135	0.000929289	0.000921249	-0.000195772	-0.000142947	0.000116624	0.000347935	0.00350801	0.000358008	-0.000292778	0.000433438	0.00100108	-7.24122e-05	-0.000125855	-0.000852331	0.000340797	0.000846312	-0.000497952	0.000304803	0.000937134	-0.000179551	0.00189707	-0.000441134	0.000115294	0.000170313	0.000186592	0.00136194	6.92159e-05	0.000291072	-0.000184476	0.000954866	0.000446074	-0.00161734	-0.000545815	-0.000211947	-0.000689305	0.00155075	0.000165284
		10	-0.00333782	-0.0024555	-0.00312941	-0.00156347	-0.000827536	0.000284538	-0.00167114	-0.000105493	-0.000307955	0.00141655	-0.000310533	-0.000300653	0.00031355	-0.000326641	0.000173494	-0.000103608	0.0019881	0.000804693	0.000975631	-0.000277028	-0.00120667	-0.000604555	0.000608809	0.00108376	-0.000525333	-0.000554554	0.00159368	0.000112608	0.00154383	-0.000128105	-0.00027018	0.000936501	0.00163592	0.000140727	0.00138114	0.00106272	-0.000357911	0.000415735	0.00031288	0.000287309	0.000410892	-7.68751e-05	-0.000163823	0.000463769	-0.00239331	-0.00106563	-0.000565983
		11	7.24495e-05	0.000105575	-0.000177831	0.00106208	9.71109e-05	-0.00134566	-0.000776455	0.000406757	-9.27225e-05	-0.000126012	-0.000709944	0.000309564	-0.00140752	-0.00142144	0.000387199	0.000796743	-0.00191967	-0.000514038	-0.000781253	-0.00116358	-0.00153351	0.000364415	-0.000734582	-0.000336751	0.00047002	0.000176698	-0.00106318	0.000183746	-0.000488713	-0.000251681	0.000182636	0.000276051	3.56473e-05	0.000562288	0.000128619	0.00100735	-0.000432111	-2.35215e-05	0.000671834	0.000415921	0.000264123	-0.00167878	-0.000611141	-0.000377692	-0.00189682	0.000688568	-0.000624985
		12	0.000619367	0.00103216	0.000620246	0.000403747	0.000851646	0.00105987	-0.00180832	5.50225e-05	0.000272505	0.000273108	0.000254579	-0.000564367	-0.000961542	-0.000117697	0.001087	-0.000515051	-0.000343382	0.00018923	-0.000539236	0.000344813	0.00250113	0.000409685	-0.00122798	-0.00113402	-0.000432007	0.000182502	0.000133835	-0.000515073	0.000424802	0.000558071	-0.000368036	0.000646673	-0.000802752	-0.000474751	-0.000801757	-0.0018887	0.000295609	0.000349276	0.00182319	-0.000215299	0.000432611	0.00215055	0.000608846	-0.000809416	0.000599086	0.000343263	0.00165234
		13	0.000248238	-0.000221282	-0.00147521	-0.000118345	-0.00163588	0.000452623	0.000311703	0.00145837	-0.000233695	0.000153646	-0.000150465	0.00134562	0.00035204	0.000100858	0.00120341	-8.2083e-05	-0.000938564	-0.000210449	0.000772357	0.000263512	0.000613235	-0.000408135	0.000147611	0.000578389	0.000632964	0.000714086	-0.000540167	0.00133556	-0.000668392	6.9648e-05	0.00184078	-0.000391528	-0.000840042	9.23127e-06	0.00127608	-0.000224195	0.000103444	-0.000873141	-0.00178669	0.000947341	-0.000450134	0.000983246	0.00145124	-0.00015989	0.00114162	-0.000462614	0.000167236
		14	-0.000579148	-0.000292912	0.000161752	2.48104e-05	0.00117677	-0.00107332	0.00130461	-0.00183935	-0.00014431	-9.64701e-05	0.00132678	-0.000742003	-0.000343159	0.00106388	-0.000597745	-0.00195193	-0.00118518	0.000591472	0.000125773	0.00109977	-0.000244446	0.000289656	-8.89674e-05	0.000137709	-0.000504427	-0.00147677	0.000141457	0.000296459	-0.00105795	-0.00153407	0.000149094	0.000464529	0.000474364	-0.00116482	-0.00127537	-0.00114555	-8.69483e-06	-0.000317276	-0.000132605	-0.0009581	-0.00024046	-0.000731297	0.000636786	0.000286065	0.00108337	-0.000361718	-0.0010516
		15	0.00111228	0.00118121	0.0010004	-0.000376448	-0.000405759	0.000138886	0.00142829	-0.000414155	0.000189118	-0.000877909	-0.000967048	-0.000795998	0.00124861	-6.56396e-05	-0.00141024	0.0016313	-0.000734165	-0.000539675	-0.000541426	-0.000812315	-0.00157154	0.00016012	0.00155439	-0.000319734	0.000312559	-0.000231527	0.000452764	-0.00133271	-8.90344e-05	0.00141972	-0.00212172	-0.000624493	-0.000725135	8.57934e-05	-0.000671372	0.000689268	-5.44116e-05	0.000358932	-0.00107564	-0.000144407	-0.000341974	-0.000512704	-0.000718325	0.000211626	0.00071162	0.000279263	-0.000234254
		16	-0.00262804	-0.00447989	-0.00424647	-0.00322705	-0.000775114	-0.00015498	-0.000789106	-0.000592872	0.000135407	0.000611343	-0.00200901	0.000829011	0.000265479	0.000748187	-9.95919e-05	-9.61125e-06	-0.000236563	-0.000623934	-0.000678696	-0.00134356	-0.00305577	8.26269e-05	0.0017068	-0.00118006	0.000185743	-0.00153027	0.000823692	-0.000316009	-0.000157565	1.9446e-06	0.000731632	-0.00098832	-0.000196889	-0.00097353	-0.00214919	0.000875853	-0.000294283	-0.000798285	-0.000317983	-0.000920706	-7.73221e-05	-0.000325113	0.00103388	0.000934482	0.00101331	-3.8147e-06	-2.02805e-05
		17	-0.00272049	-0.00435226	-0.00343068	-0.00368811	-0.000992879	0.000722051	0.000866309	0.000870764	0.000563428	0.0012821	-5.02765e-05	0.00142449	0.000702351	0.0018035	0.000460863	0.00137435	0.00128245	-0.00231285	0.000835568	0.00192644	-0.00127169	-7.20546e-05	0.000897974	-0.000947744	0.00126965	0.00100073	-0.000217222	-0.000109792	-0.00148332	-0.00064528	-0.00224134	-0.00146268	-0.00185644	-2.36034e-05	0.000660166	0.0008834	0.000342779	0.000368223	-0.00184213	-0.000234529	0.000442669	-0.00107588	0.00104951	-0.00112766	0.00291678	-0.000775292	0.00010863
		18	0.000353769	-0.000947744	-0.000652522	0.000103742	-0.00112264	-0.000555553	0.000420019	-0.0014292	5.69746e-05	-0.00093691	7.68974e-05	-0.000157319	0.00187346	0.00234453	0.000914715	0.00223815	0.00105387	8.55327e-05	0.00131518	0.00105023	0.000257693	-0.000217125	0.00342581	-0.000746168	0.000699289	0.00092537	-0.00136357	0.000942603	-2.53618e-05	-0.00058727	0.00156007	-7.63684e-06	-0.00108072	0.000621051	-0.00234087	0.000929736	-0.00100438	-0.000739828	-0.000886537	-0.001382	0.00123718	-0.0001183	0.000208944	0.000803687	0.00162153	-0.000666372	0.000179045
		19	0.00130926	-0.00085184	-0.00121087	-0.00146784	-3.62694e-05	-0.00113349	0.00135151	0.00107241	-0.000104539	-0.00110798	0.000282921	0.000341333	0.000567749	0.00115177	-0.000486337	0.00119387	0.000161566	-0.00117996	0.000361174	8.87588e-05	-0.00289848	-0.000739679	0.00107972	-0.00222841	0.00148623	2.61813e-05	-0.0013401	-0.000312567	-0.000627056	9.56729e-05	-0.00131942	0.000179179	0.00028114	-0.00144037	-0.00101379	5.24372e-05	-0.00129665	0.000766873	-0.000221968	-0.000644647	-0.00159173	-0.00195017	0.0020286	-0.000878252	0.000646971	0.000211611	0.000481956
		20	-0.000750706	-0.00396718	-0.00340374	-0.0054082	0.000298858	-0.00151978	0.00320259	-0.00072851	0.001518	-0.000314221	0.000222929	0.000648923	0.000814304	0.00134002	-0.000188433	0.00307411	0.000931881	-0.00101416	-8.54284e-05	-7.57873e-05	-0.00142125	0.000738516	0.00269605	-0.00102472	0.000445396	0.000635907	-0.000392571	-0.000968158	-0.000815436	-0.00109692	-0.00155754	0.000380136	-0.00024768	0.000250608	-0.00194483	0.00152127	-0.000883579	0.000866249	0.000201814	-0.00041347	-0.00024192	-0.0013091	0.000220835	0.00105366	0.00147515	-0.00020469	-0.000604071
		21	-0.000256687	-6.49393e-05	-0.00186271	-0.0028268	0.00103968	-0.00123611	0.00297566	0.00141243	0.000723936	0.00108314	-0.000164576	-0.000337288	-0.000476316	0.00104763	0.0008251	0.00219268	0.000992052	0.000154607	0.00173943	0.0010642	-0.00434023	-7.33212e-05	0.00164927	-0.00147347	-0.00053487	-0.00151762	-0.000128686	-0.000582486	0.000170469	0.000664167	-0.000705704	-0.00173211	-0.00146317	-0.000272922	-0.000957511	-0.000342906	-0.00130306	0.000495888	0.000100747	-0.000346839	0.000250228	-0.000163004	-1.68458e-05	0.000412799	-4.15444e-05	0.000307031	-0.000704207
		22	-0.00349216	-0.00509654	-0.0053668	-0.00472614	-0.000911161	-0.000841923	0.00402437	-0.000511914	0.00256085	0.000217423	-0.000281826	-0.000730097	0.000179574	0.00168893	0.00243128	0.00356163	0.00112651	-0.00211646	0.000820778	0.00112796	-0.00457637	0.00178854	0.00132014	-0.0017156	-0.00147736	-0.00132242	-0.00215225	-0.000439078	0.00201342	-0.00130231	-0.0021893	-0.000637889	0.000614919	0.00046771	-0.00289253	-0.00108389	-0.000231832	-0.00025516	0.000178173	-0.000899464	-0.000596307	-0.00215898	-0.00164863	-0.00112149	0.00101297	0.00212242	-0.00150396
		23	0.00174677	-0.000517234	-0.00125627	-0.00121871	-0.000889853	-0.00320215	0.00460963	-0.000504956	0.00228744	0.000361353	5.01424e-06	-0.000607759	-5.91874e-05	0.00291103	0.00134027	0.0023659	0.0019378	0.000602119	0.000696979	-0.000341371	-0.00464006	-7.24941e-05	0.00132832	-0.00230719	0.000938267	-0.000222854	-0.00336485	-0.000360906	0.000854149	-0.00106782	-0.00130094	-0.00173876	-0.000721909	-0.00148599	-0.00368796	-0.00049185	-0.000523701	-0.000835761	0.00195289	-0.00104561	0.000171341	0.000154503	-0.00149245	0.000151143	0.0010681	0.000785343	-0.00146066
		24	0.00080128	-0.00283331	-0.00124192	-0.00202601	-0.00126869	-0.00292125	0.00448598	-8.1107e-05	0.000457607	-0.000456244	-0.000706986	0.000268087	0.000807121	0.000898413	0.00234347	0.00334702	-0.000161126	-0.00166221	0.00181259	0.00201111	-0.00330833	0.00199678	0.000601411	-0.00273307	-0.000364736	-0.00274873	-0.00226756	0.000125945	0.00149679	-0.000209518	-0.00266664	-0.000794143	-0.000522733	-0.000914626	-0.00390685	0.000310942	9.03308e-05	0.000412337	0.00141116	-0.000542656	-0.000508517	-0.00254443	-0.000550151	0.000205331	8.38414e-05	0.00240114	-0.00155707
		25	0.00294782	-0.000501841	0.000150219	-0.000443116	0.000276148	-0.00323316	0.00489028	-0.00222276	0.000411101	-0.0016688	0.000499107	-0.000421092	5.69075e-05	0.00270903	0.000882641	0.00360026	0.000103533	-0.00146006	0.00105041	0.000329725	-0.00497318	0.00119603	0.000756115	-0.00127493	-0.00110958	-4.19393e-05	-0.00242355	0.00163041	0.000711918	-0.000655986	-0.00143215	-0.00090649	-0.000858612	-0.00126168	-0.00388651	0.000110515	-0.0023419	0.00128755	-0.000671104	-0.00171123	-0.0012243	-0.000955351	-0.000155553	-0.000854142	0.00134963	0.000375092	-0.0020991
		26	-0.00124994	-0.00582625	-0.00474696	-0.00562431	-0.00149593	-0.00321192	0.00424932	-0.00230448	-0.000294127	-0.00159895	-4.25056e-05	-0.000878081	0.000310987	0.000312507	0.002373	0.00442089	-0.00163021	-0.00292464	0.000889517	-0.000406772	-0.00753723	-0.0015486	0.000687398	-0.00168613	-0.00161529	-0.000899315	0.000427477	0.000462562	0.000940576	-0.000214703	-0.00343356	-0.00245616	-0.00151313	-0.00194433	-0.00410222	-0.00159339	-0.00117011	0.00103757	0.0007516	-0.00249043	0.000545233	-0.00250491	-0.000572443	-0.000867546	-4.85033e-05	-0.00243647	-0.001661
		27	0.00445078	0.000422627	-0.000769064	-4.85778e-06	0.00412482	-0.00259668	0.00702602	-0.000135966	0.000681154	-0.00174942	0.000382751	-0.00211553	0.000677466	0.00206734	0.00146288	0.00412831	-0.00142331	1.01924e-05	0.000817679	0.00068941	-0.0069939	0.000949196	-0.000785403	-0.00227878	0.000297405	0.00187645	0.000244662	0.00333035	0.00160866	-0.000120699	-0.00421352	-0.00177584	-0.00128652	-0.00148676	-0.00666631	7.50497e-05	-0.00111061	-0.00086654	-0.00103264	-0.00148318	-0.0028381	-0.0028408	-0.000161499	-0.00123579	-0.000695988	-0.000127979	-0.00154404
		28	0.00559175	0.00320643	0.00296401	0.0015447	0.00415902	-0.0036183	0.00693585	-0.00196525	0.000282772	0.000665486	-0.001975	-0.00186862	0.000510886	0.00366491	0.00063166	0.00419427	-0.00138485	-0.000288688	0.00108345	0.000259258	-0.00612086	0.000770167	-0.000119485	-0.00307531	0.00763794	0.00576219	0.00528445	0.00897494	0.00818868	0.000824809	-0.00232057	-0.00059706	-0.00206446	-0.000665531	-0.00507635	-0.000416413	-0.00140053	0.00104111	-0.000163697	-0.00126328	-0.000270836	-0.00321836	-0.00058233	-0.000658795	-0.000197016	-0.000487439	-0.00171538
		29	0.00951712	0.00588685	0.00866894	0.0075666	0.00973406	-0.00208338	0.00923301	-0.00228018	0.00128973	0.000268839	4.20734e-05	-0.00220636	-0.00166923	0.00193191	0.00191492	0.00526062	-0.00132623	-0.0013509	-0.000998631	0.000982761	-0.00661785	0.000317544	0.000397332	-0.0013767	0.0130102	0.0155647	0.0131526	0.0142052	0.0124339	0.000929274	-0.00215241	-0.00229261	7.23079e-05	-0.00138405	-0.00673894	-0.00255281	-0.0037409	-0.000781722	-0.00107443	-0.0022269	-0.00151737	-0.00383704	0.000242464	-0.00105911	-0.000586249	-0.00060764	-0.00214785
		30	0.0177458	0.0168859	0.0171996	0.0160732	0.0176049	-0.00387462	0.010456	0.000308521	0.00214213	0.00149466	-0.000775024	-0.0030796	-0.000724316	0.00253753	-0.000992484	0.0064726	-0.0018038	-0.00136352	0.00137765	0.000804685	-0.00759269	0.000840977	0.00110637	-0.00290049	0.0266057	0.0297022	0.0268014	0.0291974	0.0281096	0.00214283	-0.00409554	0.000184134	-0.00112915	0.0012791	-0.00767781	-0.00119025	-0.00110381	0.000186183	0.000281692	-0.00221331	-0.000756078	-0.00347108	0.000862777	-0.00172798	-0.00161367	-6.6258e-05	-0.0025557
		31	0.031799	0.0325831	0.034851	0.0331765	0.030895	-0.00330342	0.00947264	0.000247896	0.00403296	0.00303575	-0.000165731	-0.00257748	0.000132859	0.00279269	0.000210822	0.00476247	-0.00315089	-0.00215793	0.000768818	0.00110067	-0.00592727	0.00106405	-0.000355698	-0.00214602	0.0541599	0.0581163	0.0506306	0.0562537	0.0513556	0.00380408	-0.0012342	0.000321865	0.00248834	0.00462775	-0.00789333	-0.00239482	-0.000668623	0.00069806	0.00124088	-0.000910833	-0.000173323	-0.00363858	-0.000314094	-0.00147731	0.00193808	0.000421345	-0.00129789
		32	0.0567599	0.0610301	0.0682469	0.0641552	0.0585169	0.00129026	0.01404	0.0024022	0.00629025	0.00793542	-0.00115112	-0.00434567	0.000664845	0.00600576	0.00282353	0.00469434	-0.00068029	-0.000939779	0.0021923	0.00115643	-0.00773666	0.00104012	0.000186034	-0.00442143	0.0987958	0.111193	0.0977444	0.102365	0.0927534	0.00569526	-0.00166152	0.00346272	0.00837649	0.00779393	-0.0097255	-0.00197061	0.000356145	-4.18127e-05	0.00204105	-0.00239366	-0.0024531	-0.00316958	0.000945851	-0.00195406	0.000386052	-0.00086277	-0.00261523
		33	0.101192	0.111226	0.127535	0.122655	0.1063	0.00380062	0.0212903	0.0105546	0.0146227	0.0158199	-0.000743404	-0.00375641	0.00154363	0.00753578	0.00144173	0.0045963	-0.00303475	-0.00224151	0.00343101	0.00221682	-0.00843201	0.00348268	0.00119561	-0.00285225	0.185871	0.204084	0.179835	0.188004	0.173896	0.0137735	0.00448707	0.0100264	0.0157568	0.0172803	-0.00938313	-0.00323536	0.00454345	-0.00114413	0.00149127	-0.00110167	0.00130664	-0.00418667	0.00358949	-0.000975341	0.00113557	0.000272676	-0.00367147
		34	0.183701	0.205861	0.231544	0.223275	0.197267	0.0147087	0.0304402	0.0174837	0.0254877	0.0301916	0.000727683	-0.00223411	0.00378196	0.0129179	0.000158578	0.0062037	-0.00110886	2.8871e-05	0.00591368	0.00368366	-0.00887681	0.00669447	0.00301377	-0.00168382	0.335864	0.371163	0.329454	0.33694	0.31706	0.0280301	0.00925199	0.0196118	0.0313729	0.0347983	-0.00936484	-0.00258896	0.00874967	-0.00120415	0.00580646	-0.00134446	0.00226121	-0.00365815	0.00783558	-0.00288963	0.000166953	0.000307098	-0.00152502
		35	0.325622	0.369546	0.410993	0.3974	0.349692	0.0282428	0.0477078	0.0390999	0.0502324	0.0547837	-1.22935e-06	-0.00401256	0.00765525	0.0230305	0.00138187	0.00567155	-0.000369921	-0.00110359	0.00920385	0.00743973	-0.00762535	0.0105414	0.00624959	-0.0033258	0.591375	0.647185	0.580251	0.596806	0.557439	0.0528512	0.0236178	0.0356923	0.0589291	0.0631198	-0.00860874	-0.00415789	0.0163713	-0.000656381	0.0100713	0.000462689	0.00723656	-0.00381115	0.0108681	-0.00303643	0.00193876	0.000670984	-0.00300372
		36	0.567698	0.646376	0.715853	0.693268	0.615026	0.055135	0.0778188	0.0725862	0.0880944	0.0985993	-4.76539e-05	-0.00368649	0.0140504	0.0383155	0.000284977	0.00756762	0.0022632	-0.000972979	0.0164452	0.0121081	-0.00901309	0.0211421	0.0112231	-0.000811599	1.01024	1.104	0.991741	1.01599	0.954524	0.0966219	0.0500023	0.0686164	0.114155	0.118438	-0.00945367	-0.00526838	0.034388	0.000112757	0.0209298	0.00193396	0.0137187	-0.00493961	0.0225709	-0.00188957	0.00189623	0.00176983	-0.00212656
		37	0.965334	1.09311	1.20222	1.16503	1.04226	0.103059	0.128116	0.134115	0.162164	0.18137	-0.000400871	-0.00289207	0.0241866	0.0675569	0.00104195	0.00829121	0.00672884	-0.000740625	0.0311592	0.0220882	-0.00993945	0.0375459	0.0191775	7.29486e-05	1.62904	1.75676	1.61444	1.64772	1.56129	0.178014	0.0933027	0.127766	0.206613	0.21759	-0.00879481	-0.00339645	0.0625513	-0.000614621	0.0385111	0.00592622	0.0285882	-0.00530688	0.0431855	-0.00176252	0.00247996	0.00419471	-0.00219142
		38	1.55823	1.74742	1.89837	1.84906	1.68279	0.193383	0.221705	0.246672	0.287266	0.327654	-0.000935569	-0.00335105	0.0409484	0.119891	0.00152375	0.00921495	0.0127502	-4.79668e-05	0.0544242	0.0403948	-0.010566	0.0684455	0.0357289	0.00381345	2.42158	2.57016	2.41008	2.45558	2.3598	0.317298	0.176938	0.231146	0.374599	0.392586	-0.0111842	-0.00400019	0.118562	-0.000477537	0.0715341	0.0142827	0.0531448	-0.00518965	0.0797012	-0.00122214	0.000604413	0.0124061	-0.00169113
		39	2.33679	2.57804	2.76393	2.69838	2.5137	0.346952	0.386545	0.438078	0.507182	0.572741	-0.000554979	-0.0025489	0.0723832	0.217032	0.00311679	0.00973441	0.0271866	-0.00169183	0.0991978	0.0743395	-0.00888144	0.125836	0.0661962	0.0100971	3.26001	3.40002	3.29077	3.32885	3.2336	0.559761	0.320469	0.413496	0.658937	0.689304	-0.0110396	-0.00414056	0.218235	0.00168411	0.132578	0.0315288	0.0986008	-0.00439496	0.145897	-0.00165404	0.00119375	0.0204451	-0.00152364
		40	3.41913	3.68613	4.08509	4.05285	3.72801	0.677989	0.795009	0.892536	0.975635	1.08216	0.0286467	0.0155927	0.145231	0.409743	0.0160859	0.0271229	0.05391	0.000285134	0.180359	0.135173	-0.00820073	0.227988	0.121635	0.0216492	3.96239	4.09002	4.0469	4.09768	4.04092	0.959286	0.569227	0.722996	1.11789	1.16534	-0.0112122	-0.00439947	0.392557	0.00370624	0.240972	0.0583192	0.182067	-0.00330047	0.26334	-0.00182441	0.00102202	0.0384786	-0.000270151
[truncated: 49 more columns]

## Sheet: Sigmo
a	8.41039	7.84058	9.85272	10.6372	11.0771	9.95932	10.1398	10.3505	11.9304	13.4195	13.8146	5.11078	5.98113					3.66705	3.55657	3.41632		5.27762	5.32919	5.52703	5.59413	5.66639	5.31597	5.44685	5.35412	5.2703	5.32062					161.137	161.116	161.134								5.02191	5.20672	5.17614	5.25812
b	1.78741	1.75036	1.81757	1.83584	1.86521	1.50959	1.52231	1.45696	1.55563	1.58407	0.327599	1.55964	1.5869					1.63607	1.61172	1.60204		1.57217	1.57642	1.58412	1.59432	1.59916	1.61089	1.5795	1.60813	1.58782	1.58864					1.64737	1.43655	1.57131								1.65078	1.63888	1.62666	1.62379
x0	40.681	40.2171	40.6468	40.9112	41.2637	43.96	43.7815	43.4555	43.7765	43.8679	42.0249	45.5255	44.1544					45.3411	44.323	45.2847		38.2583	38.113	38.4005	38.391	38.5437	42.4396	43.3885	42.9866	42.0847	42.0211					50.7126	51.3684	50.6497								28.7509	28.8472	28.8713	28.974
R^2	0.980487	0.97881	0.964233	0.960858	0.97415	0.950502	0.886623	0.93518	0.951518	0.959392	0.678929	0.911048	0.94463					0.933044	0.966676	0.907385		0.994047	0.995678	0.994209	0.996771	0.99664	0.99	0.957195	0.982379	0.987836	0.990282					0.956307	0.778101	0.937602								0.978334	0.980667	0.981609	0.983761
F0	7.78072e-10	6.49269e-10	2.93731e-09	2.78377e-09	1.72342e-09	2.09238e-12	2.95689e-12	1.38496e-12	8.24225e-12	1.21209e-11	0	1.37235e-12	5.12273e-12					2.93059e-12	3.86869e-12	2.23694e-12		1.46056e-10	1.70888e-10	1.67303e-10	1.98095e-10	1.97408e-10	2.1306e-11	6.385e-12	1.24596e-11	1.64234e-11	1.98547e-11					4.93485e-12	1.72303e-14	2.2984e-12								1.37062e-07	1.18043e-07	1.01345e-07	9.36468e-08
Cycle No.	1.SYBR	2.SYBR	3.SYBR	4.SYBR	5.SYBR	6.SYBR	7.SYBR	8.SYBR	9.SYBR	10.SYBR	11.SYBR	13.SYBR	14.SYBR	16.SYBR	17.SYBR	18.SYBR	19.SYBR	20.SYBR	22.SYBR	23.SYBR	24.SYBR	25.SYBR	26.SYBR	27.SYBR	28.SYBR	29.SYBR	30.SYBR	31.SYBR	32.SYBR	33.SYBR	34.SYBR	35.SYBR	36.SYBR	37.SYBR	38.SYBR	39.SYBR	40.SYBR	41.SYBR	42.SYBR	43.SYBR	44.SYBR	45.SYBR	46.SYBR	47.SYBR	48.SYBR	49.SYBR	50.SYBR	51.SYBR	52.SYBR
1	0.000993282	-1.58399e-05	-0.000755399	0.00166599	-0.00155622	-0.00171283	0.0012691	0.000687264	0.000162542	0.000322938	-0.000874162	-0.00204843	0.00187775	0.0010958	0.000358939	0.00234146	0.00139687	0.000120193	-0.000971422	-0.000280373	-0.000363201	-0.00100789	0.000102647	-6.295e-05	0.00170891	0.000625953	0.000841878	-0.000101782	0.00118454	0.000703823	0.00138807	0.000833876	0.00132716	0.0025702	0.00143918	0.000338092	0.001852	0.00106628	0.00165391	0.00221188	0.000463821	0.00260773	0.00137222	0.000491135	0.00164391	-0.0047128	0.00710915	-0.00768763	-0.00374608
2	-0.003727	-0.00331972	-0.00319614	-0.00284953	-0.00099659	-0.00175273	0.00118455	0.00107484	-0.000400484	-0.00205233	-0.000173986	0.000458062	-0.000884876	0.000957899	-0.00057926	1.12131e-05	0.000341043	0.00195332	-0.000406824	0.00114654	7.58097e-05	-0.00153704	-0.0024618	-0.000524059	-0.000778318	-0.00144969	-7.15852e-05	-0.00124001	-0.000420339	-0.00138864	-0.000933364	-0.00133004	-0.000977613	-0.000339635	-0.00151933	-0.00050693	-0.00139071	0.00051602	-0.00149986	0.000930496	-0.00143892	0.00112298	-2.93031e-05	-0.000604756	0.000217758	-0.00283504	-0.00117697	-0.00283337	-0.00112659
3	-0.000390574	0.000610009	0.000463292	0.0012611	-0.000284195	-0.000610746	-1.51694e-05	-0.00091625	-0.000212267	0.000489608	-0.000733338	0.000427678	0.00147001	0.000298344	-0.00233047	0.00120907	-0.000808172	0.00136506	0.00014586	0.00128886	4.86374e-05	-1.66967e-05	-0.000563011	0.000778854	0.000149131	-0.000767767	-0.000757359	-0.00126797	6.12438e-05	-0.000776857	-0.00129243	-0.00190086	0.000653185	-4.62756e-05	-8.77678e-06	-0.00143611	0.000427753	-0.000623725	-0.000397228	0.000568256	-0.000911973	-0.000133343	-1.99676e-06	-0.000465691	0.000395074	-0.000819296	0.000727207	-0.00214866	-0.000285164
4	-0.00178018	-0.00238393	-0.0037736	-0.00336112	-0.00013639	-7.9371e-05	0.00123888	-5.36069e-05	7.71284e-05	-0.000796504	0.000962943	-0.000222474	-0.00165296	0.000851452	-0.000645615	-0.000584632	0.000569485	-0.000479333	0.000991054	0.000251554	-0.00125157	-0.000179172	-0.000805072	-3.01451e-05	-0.000660345	-0.000305265	0.00132903	0.000294946	-3.0987e-05	-0.000730924	-0.000311449	-0.000130788	-0.000750996	3.63365e-05	-0.00043422	-0.00153547	-0.000349157	0.000642046	-0.00104755	0.000803351	-0.000162169	0.00105937	-7.2293e-05	-0.000158146	0.000751436	-0.000626996	-7.7337e-06	-0.00034371	-0.000855625
5	0.000696227	0.00180148	0.000707254	0.00130637	0.00101937	-0.00025674	-0.000174731	-0.000724897	0.000236124	-0.00106236	-0.00059323	-1.57952e-05	-0.00099919	-0.000972256	-0.00170764	-0.00127243	-0.000516571	-0.00138331	-0.00109335	-0.00112063	-1.59517e-05	0.000894681	-0.000932522	-0.000100493	0.000403389	-0.00118838	-0.000331566	-0.000173748	0.000447191	-0.000728224	0.000339873	0.000456058	-0.000724062	-0.00113637	0.000415876	0.00155667	-0.000138052	-5.63636e-05	0.00119796	0.00084047	0.000498846	0.000901319	0.00013423	-0.000833392	-0.000429072	-0.000697851	-0.000577852	0.000690907	-0.00068523
6	0.00342028	0.00243951	0.00248693	0.000493631	-0.00171676	0.000943191	0.00133024	9.39146e-05	-0.000404969	0.0011845	-0.000201702	-0.000495821	0.00114471	-0.00101055	0.000721298	-0.000618935	0.000917815	-0.000987232	0.000386029	0.000106811	0.000795864	-9.30354e-05	0.000886731	-0.00128955	-0.000940353	0.00133407	0.000760473	0.00103316	-0.000349343	0.000847496	0.000211522	0.000874557	-0.000831492	0.00164779	-0.000463523	0.000220761	7.51093e-05	-0.000709221	0.000504896	-0.00129199	0.00131856	0.00147865	0.000300251	0.00107986	0.000977889	0.00250989	-0.000486672	0.00215206	0.00110792
7	0.00234161	0.00153326	0.0041038	0.00144142	0.000716284	-0.000709362	-0.000767633	0.00140663	0.000604689	-0.000453323	0.00163378	0.000595108	0.000866734	-0.000191726	0.00132354	0.00124942	-0.00053896	0.00121438	8.32826e-05	0.000758856	0.00046815	-0.00039956	0.00114591	0.000459544	0.000714794	-9.79602e-05	6.77779e-05	-0.000706062	0.000479676	0.00115079	0.000162631	0.0010664	-0.000641339	-0.000476778	0.000152476	0.000701889	-0.000584789	-0.000158377	0.000306957	-0.000214845	-0.000182129	-0.000812516	-0.000374585	-4.41596e-05	-0.00058639	-0.000254855	-0.000555873	0.00118297	-0.000316143
8	-0.00304847	-0.00374168	-0.00312316	-0.00118644	0.000854775	0.00172737	-0.000169471	0.000594966	-0.000248387	-0.000503853	-0.00144116	0.000704884	8.03545e-05	0.000901349	0.00226378	-0.000661731	0.000657357	0.000381812	-0.000651747	-0.0014189	0.000797883	-0.000500739	0.000611134	-3.87877e-05	-5.18709e-05	0.000423625	-0.00102233	-0.00048998	-0.00147448	0.000344396	0.0015612	-0.000589356	0.00143175	0.000360243	0.000137031	0.000863709	-0.000718482	0.000384428	0.000918254	-0.00136314	3.63514e-05	-0.00104971	-0.000957333	0.000913419	-0.00152399	-0.000553891	0.00117959	0.000462472	0.000411317
9	0.00062564	0.000392064	0.00213568	0.000612661	0.000290796	-0.000531174	-0.000230759	3.79458e-05	0.000264794	0.000399135	0.000929289	-0.000195772	-0.000142947	0.000347935	0.00350801	0.000358008	-0.000292778	0.000433438	-7.24122e-05	-0.000125855	-0.000852331	0.000340797	0.000846312	-0.000497952	0.000304803	0.000937134	-0.000179551	0.00189707	-0.000441134	0.000115294	0.000170313	0.000186592	0.00136194	6.92159e-05	0.000291072	-0.000184476	0.000954866	0.000446074	-0.00161734	-0.000545815	-0.000211947	-0.000689305	0.00155075	0.000165284	-0.000871293	0.00138518	-0.000261009	4.66108e-05	0.00171268
10	-0.00333782	-0.0024555	-0.00312941	-0.00156347	-0.000827536	0.000284538	-0.00167114	-0.000105493	-0.000307955	0.00141655	-0.000310533	0.00031355	-0.000326641	-0.000103608	0.0019881	0.000804693	0.000975631	-0.000277028	-0.000604555	0.000608809	0.00108376	-0.000525333	-0.000554554	0.00159368	0.000112608	0.00154383	-0.000128105	-0.00027018	0.000936501	0.00163592	0.000140727	0.00138114	0.00106272	-0.000357911	0.000415735	0.00031288	0.000287309	0.000410892	-7.68751e-05	-0.000163823	0.000463769	-0.00239331	-0.00106563	-0.000565983	-0.000505827	0.00119133	0.000758916	-0.000563651	0.000250012
11	7.24495e-05	0.000105575	-0.000177831	0.00106208	9.71109e-05	-0.00134566	-0.000776455	0.000406757	-9.27225e-05	-0.000126012	-0.000709944	-0.00140752	-0.00142144	0.000796743	-0.00191967	-0.000514038	-0.000781253	-0.00116358	0.000364415	-0.000734582	-0.000336751	0.00047002	0.000176698	-0.00106318	0.000183746	-0.000488713	-0.000251681	0.000182636	0.000276051	3.56473e-05	0.000562288	0.000128619	0.00100735	-0.000432111	-2.35215e-05	0.000671834	0.000415921	0.000264123	-0.00167878	-0.000611141	-0.000377692	-0.00189682	0.000688568	-0.000624985	0.000698477	-0.00131889	-0.000347182	-0.00273809	-0.0012029
12	0.000619367	0.00103216	0.000620246	0.000403747	0.000851646	0.00105987	-0.00180832	5.50225e-05	0.000272505	0.000273108	0.000254579	-0.000961542	-0.000117697	-0.000515051	-0.000343382	0.00018923	-0.000539236	0.000344813	0.000409685	-0.00122798	-0.00113402	-0.000432007	0.000182502	0.000133835	-0.000515073	0.000424802	0.000558071	-0.000368036	0.000646673	-0.000802752	-0.000474751	-0.000801757	-0.0018887	0.000295609	0.000349276	0.00182319	-0.000215299	0.000432611	0.00215055	0.000608846	-0.000809416	0.000599086	0.000343263	0.00165234	0.00029882	-0.00101127	-0.000348479	0.00180048	0.00100197
13	0.000248238	-0.000221282	-0.00147521	-0.000118345	-0.00163588	0.000452623	0.000311703	0.00145837	-0.000233695	0.000153646	-0.000150465	0.00035204	0.000100858	-8.2083e-05	-0.000938564	-0.000210449	0.000772357	0.000263512	-0.000408135	0.000147611	0.000578389	0.000632964	0.000714086	-0.000540167	0.00133556	-0.000668392	6.9648e-05	0.00184078	-0.000391528	-0.000840042	9.23127e-06	0.00127608	-0.000224195	0.000103444	-0.000873141	-0.00178669	0.000947341	-0.000450134	0.000983246	0.00145124	-0.00015989	0.00114162	-0.000462614	0.000167236	0.0010519	0.00096713	-0.000682131	-0.000189334	0.000166044
14	-0.000579148	-0.000292912	0.000161752	2.48104e-05	0.00117677	-0.00107332	0.00130461	-0.00183935	-0.00014431	-9.64701e-05	0.00132678	-0.000343159	0.00106388	-0.00195193	-0.00118518	0.000591472	0.000125773	0.00109977	0.000289656	-8.89674e-05	0.000137709	-0.000504427	-0.00147677	0.000141457	0.000296459	-0.00105795	-0.00153407	0.000149094	0.000464529	0.000474364	-0.00116482	-0.00127537	-0.00114555	-8.69483e-06	-0.000317276	-0.000132605	-0.0009581	-0.00024046	-0.000731297	0.000636786	0.000286065	0.00108337	-0.000361718	-0.0010516	-0.000195272	-0.000857785	-0.000725374	-0.000946075	-0.000687644
15	0.00111228	0.00118121	0.0010004	-0.000376448	-0.000405759	0.000138886	0.00142829	-0.000414155	0.000189118	-0.000877909	-0.000967048	0.00124861	-6.56396e-05	0.0016313	-0.000734165	-0.000539675	-0.000541426	-0.000812315	0.00016012	0.00155439	-0.000319734	0.000312559	-0.000231527	0.000452764	-0.00133271	-8.90344e-05	0.00141972	-0.00212172	-0.000624493	-0.000725135	8.57934e-05	-0.000671372	0.000689268	-5.44116e-05	0.000358932	-0.00107564	-0.000144407	-0.000341974	-0.000512704	-0.000718325	0.000211626	0.00071162	0.000279263	-0.000234254	-6.17802e-05	8.73655e-05	0.0013262	0.00059393	-0.000617221
16	-0.00262804	-0.00447989	-0.00424647	-0.00322705	-0.000775114	-0.00015498	-0.000789106	-0.000592872	0.000135407	0.000611343	-0.00200901	0.000265479	0.000748187	-9.61125e-06	-0.000236563	-0.000623934	-0.000678696	-0.00134356	8.26269e-05	0.0017068	-0.00118006	0.000185743	-0.00153027	0.000823692	-0.000316009	-0.000157565	1.9446e-06	0.000731632	-0.00098832	-0.000196889	-0.00097353	-0.00214919	0.000875853	-0.000294283	-0.000798285	-0.000317983	-0.000920706	-7.73221e-05	-0.000325113	0.00103388	0.000934482	0.00101331	-3.8147e-06	-2.02805e-05	0.00036709	0.00141458	-2.73436e-05	0.00112086	0.000158817
17	-0.00272049	-0.00435226	-0.00343068	-0.00368811	-0.000992879	0.000722051	0.000866309	0.000870764	0.000563428	0.0012821	-5.02765e-05	0.000702351	0.0018035	0.00137435	0.00128245	-0.00231285	0.000835568	0.00192644	-7.20546e-05	0.000897974	-0.000947744	0.00126965	0.00100073	-0.000217222	-0.000109792	-0.00148332	-0.00064528	-0.00224134	-0.00146268	-0.00185644	-2.36034e-05	0.000660166	0.0008834	0.000342779	0.000368223	-0.00184213	-0.000234529	0.000442669	-0.00107588	0.00104951	-0.00112766	0.00291678	-0.000775292	0.00010863	0.000559628	0.00249693	0.00209427	0.00330117	0.00283189
18	0.000353769	-0.000947744	-0.000652522	0.000103742	-0.00112264	-0.000555553	0.000420019	-0.0014292	5.69746e-05	-0.00093691	7.68974e-05	0.00187346	0.00234453	0.00223815	0.00105387	8.55327e-05	0.00131518	0.00105023	-0.000217125	0.00342581	-0.000746168	0.000699289	0.00092537	-0.00136357	0.000942603	-2.53618e-05	-0.00058727	0.00156007	-7.63684e-06	-0.00108072	0.000621051	-0.00234087	0.000929736	-0.00100438	-0.000739828	-0.000886537	-0.001382	0.00123718	-0.0001183	0.000208944	0.000803687	0.00162153	-0.000666372	0.000179045	0.000162065	0.00522274	0.00414535	0.00496823	0.00428115
19	0.00130926	-0.00085184	-0.00121087	-0.00146784	-3.62694e-05	-0.00113349	0.00135151	0.00107241	-0.000104539	-0.00110798	0.000282921	0.000567749	0.00115177	0.00119387	0.000161566	-0.00117996	0.000361174	8.87588e-05	-0.000739679	0.00107972	-0.00222841	0.00148623	2.61813e-05	-0.0013401	-0.000312567	-0.000627056	9.56729e-05	-0.00131942	0.000179179	0.00028114	-0.00144037	-0.00101379	5.24372e-05	-0.00129665	0.000766873	-0.000221968	-0.000644647	-0.00159173	-0.00195017	0.0020286	-0.000878252	0.000646971	0.000211611	0.000481956	0.00148573	0.0104999	0.00905868	0.0110789	0.00942533
20	-0.000750706	-0.00396718	-0.00340374	-0.0054082	0.000298858	-0.00151978	0.00320259	-0.00072851	0.001518	-0.000314221	0.000222929	0.000814304	0.00134002	0.00307411	0.000931881	-0.00101416	-8.54284e-05	-7.57873e-05	0.000738516	0.00269605	-0.00102472	0.000445396	0.000635907	-0.000392571	-0.000968158	-0.000815436	-0.00109692	-0.00155754	0.000380136	-0.00024768	0.000250608	-0.00194483	0.00152127	-0.000883579	0.000866249	0.000201814	-0.00041347	-0.00024192	-0.0013091	0.000220835	0.00105366	0.00147515	-0.00020469	-0.000604071	0.00138533	0.0196587	0.0210684	0.0220551	0.021152
21	-0.000256687	-6.49393e-05	-0.00186271	-0.0028268	0.00103968	-0.00123611	0.00297566	0.00141243	0.000723936	0.00108314	-0.000164576	-0.000476316	0.00104763	0.00219268	0.000992052	0.000154607	0.00173943	0.0010642	-7.33212e-05	0.00164927	-0.00147347	-0.00053487	-0.00151762	-0.000128686	-0.000582486	0.000170469	0.000664167	-0.000705704	-0.00173211	-0.00146317	-0.000272922	-0.000957511	-0.000342906	-0.00130306	0.000495888	0.000100747	-0.000346839	0.000250228	-0.000163004	-1.68458e-05	0.000412799	-4.15444e-05	0.000307031	-0.000704207	0.00102451	0.0386828	0.0358359	0.0391243	0.0355414
22	-0.00349216	-0.00509654	-0.0053668	-0.00472614	-0.000911161	-0.000841923	0.00402437	-0.000511914	0.00256085	0.000217423	-0.000281826	0.000179574	0.00168893	0.00356163	0.00112651	-0.00211646	0.000820778	0.00112796	0.00178854	0.00132014	-0.0017156	-0.00147736	-0.00132242	-0.00215225	-0.000439078	0.00201342	-0.00130231	-0.0021893	-0.000637889	0.000614919	0.00046771	-0.00289253	-0.00108389	-0.000231832	-0.00025516	0.000178173	-0.000899464	-0.000596307	-0.00215898	-0.00164863	-0.00112149	0.00101297	0.00212242	-0.00150396	0.0011307	0.0724248	0.0706104	0.0677428	0.0666247
23	0.00174677	-0.000517234	-0.00125627	-0.00121871	-0.000889853	-0.00320215	0.00460963	-0.000504956	0.00228744	0.000361353	5.01424e-06	-5.91874e-05	0.00291103	0.0023659	0.0019378	0.000602119	0.000696979	-0.000341371	-7.24941e-05	0.00132832	-0.00230719	0.000938267	-0.000222854	-0.00336485	-0.000360906	0.000854149	-0.00106782	-0.00130094	-0.00173876	-0.000721909	-0.00148599	-0.00368796	-0.00049185	-0.000523701	-0.000835761	0.00195289	-0.00104561	0.000171341	0.000154503	-0.00149245	0.000151143	0.0010681	0.000785343	-0.00146066	0.000366874	0.133647	0.130464	0.127591	0.123566
24	0.00080128	-0.00283331	-0.00124192	-0.00202601	-0.00126869	-0.00292125	0.00448598	-8.1107e-05	0.000457607	-0.000456244	-0.000706986	0.000807121	0.000898413	0.00334702	-0.000161126	-0.00166221	0.00181259	0.00201111	0.00199678	0.000601411	-0.00273307	-0.000364736	-0.00274873	-0.00226756	0.000125945	0.00149679	-0.000209518	-0.00266664	-0.000794143	-0.000522733	-0.000914626	-0.00390685	0.000310942	9.03308e-05	0.000412337	0.00141116	-0.000542656	-0.000508517	-0.00254443	-0.000550151	0.000205331	8.38414e-05	0.00240114	-0.00155707	0.000357605	0.24639	0.240081	0.23448	0.226066
25	0.00294782	-0.000501841	0.000150219	-0.000443116	0.000276148	-0.00323316	0.00489028	-0.00222276	0.000411101	-0.0016688	0.000499107	5.69075e-05	0.00270903	0.00360026	0.000103533	-0.00146006	0.00105041	0.000329725	0.00119603	0.000756115	-0.00127493	-0.00110958	-4.19393e-05	-0.00242355	0.00163041	0.000711918	-0.000655986	-0.00143215	-0.00090649	-0.000858612	-0.00126168	-0.00388651	0.000110515	-0.0023419	0.00128755	-0.000671104	-0.00171123	-0.0012243	-0.000955351	-0.000155553	-0.000854142	0.00134963	0.000375092	-0.0020991	0.000343621	0.441448	0.431453	0.420728	0.405235
26	-0.00124994	-0.00582625	-0.00474696	-0.00562431	-0.00149593	-0.00321192	0.00424932	-0.00230448	-0.000294127	-0.00159895	-4.25056e-05	0.000310987	0.000312507	0.00442089	-0.00163021	-0.00292464	0.000889517	-0.000406772	-0.0015486	0.000687398	-0.00168613	-0.00161529	-0.000899315	0.000427477	0.000462562	0.000940576	-0.000214703	-0.00343356	-0.00245616	-0.00151313	-0.00194433	-0.00410222	-0.00159339	-0.00117011	0.00103757	0.0007516	-0.00249043	0.000545233	-0.00250491	-0.000572443	-0.000867546	-4.85033e-05	-0.00243647	-0.001661	-0.00141731	0.768397	0.749052	0.73147	0.702717
27	0.00445078	0.000422627	-0.000769064	-4.85778e-06	0.00412482	-0.00259668	0.00702602	-0.000135966	0.000681154	-0.00174942	0.000382751	0.000677466	0.00206734	0.00412831	-0.00142331	1.01924e-05	0.000817679	0.00068941	0.000949196	-0.000785403	-0.00227878	0.000297405	0.00187645	0.000244662	0.00333035	0.00160866	-0.000120699	-0.00421352	-0.00177584	-0.00128652	-0.00148676	-0.00666631	7.50497e-05	-0.00111061	-0.00086654	-0.00103264	-0.00148318	-0.0028381	-0.0028408	-0.000161499	-0.00123579	-0.000695988	-0.000127979	-0.00154404	-0.000931673	1.27538	1.25564	1.22497	1.18331
28	0.00559175	0.00320643	0.00296401	0.0015447	0.00415902	-0.0036183	0.00693585	-0.00196525	0.000282772	0.000665486	-0.001975	0.000510886	0.00366491	0.00419427	-0.00138485	-0.000288688	0.00108345	0.000259258	0.000770167	-0.000119485	-0.00307531	0.00763794	0.00576219	0.00528445	0.00897494	0.00818868	0.000824809	-0.00232057	-0.00059706	-0.00206446	-0.000665531	-0.00507635	-0.000416413	-0.00140053	0.00104111	-0.000163697	-0.00126328	-0.000270836	-0.00321836	-0.00058233	-0.000658795	-0.000197016	-0.000487439	-0.00171538	-0.0018028	1.96801	1.95652	1.91122	1.86736
29	0.00951712	0.00588685	0.00866894	0.0075666	0.00973406	-0.00208338	0.00923301	-0.00228018	0.00128973	0.000268839	4.20734e-05	-0.00166923	0.00193191	0.00526062	-0.00132623	-0.0013509	-0.000998631	0.000982761	0.000317544	0.000397332	-0.0013767	0.0130102	0.0155647	0.0131526	0.0142052	0.0124339	0.000929274	-0.00215241	-0.00229261	7.23079e-05	-0.00138405	-0.00673894	-0.00255281	-0.0037409	-0.000781722	-0.00107443	-0.0022269	-0.00151737	-0.00383704	0.000242464	-0.00105911	-0.000586249	-0.00060764	-0.00214785	-0.00167075	2.73448	2.75688	2.71921	2.66615
30	0.0177458	0.0168859	0.0171996	0.0160732	0.0176049	-0.00387462	0.010456	0.000308521	0.00214213	0.00149466	-0.000775024	-0.000724316	0.00253753	0.0064726	-0.0018038	-0.00136352	0.00137765	0.000804685	0.000840977	0.00110637	-0.00290049	0.0266057	0.0297022	0.0268014	0.0291974	0.0281096	0.00214283	-0.00409554	0.000184134	-0.00112915	0.0012791	-0.00767781	-0.00119025	-0.00110381	0.000186183	0.000281692	-0.00221331	-0.000756078	-0.00347108	0.000862777	-0.00172798	-0.00161367	-6.6258e-05	-0.0025557	-0.00132047	3.45867	3.52271	3.50244	3.48036
31	0.031799	0.0325831	0.034851	0.0331765	0.030895	-0.00330342	0.00947264	0.000247896	0.00403296	0.00303575	-0.000165731	0.000132859	0.00279269	0.00476247	-0.00315089	-0.00215793	0.000768818	0.00110067	0.00106405	-0.000355698	-0.00214602	0.0541599	0.0581163	0.0506306	0.0562537	0.0513556	0.00380408	-0.0012342	0.000321865	0.00248834	0.00462775	-0.00789333	-0.00239482	-0.000668623	0.00069806	0.00124088	-0.000910833	-0.000173323	-0.00363858	-0.000314094	-0.00147731	0.00193808	0.000421345	-0.00129789	-0.00106417	3.99651	4.1156	4.07878	4.0806
32	0.0567599	0.0610301	0.0682469	0.0641552	0.0585169	0.00129026	0.01404	0.0024022	0.00629025	0.00793542	-0.00115112	0.000664845	0.00600576	0.00469434	-0.00068029	-0.000939779	0.0021923	0.00115643	0.00104012	0.000186034	-0.00442143	0.0987958	0.111193	0.0977444	0.102365	0.0927534	0.00569526	-0.00166152	0.00346272	0.00837649	0.00779393	-0.0097255	-0.00197061	0.000356145	-4.18127e-05	0.00204105	-0.00239366	-0.0024531	-0.00316958	0.000945851	-0.00195406	0.000386052	-0.00086277	-0.00261523	-0.00082121	4.37411	4.50385	4.47734	4.5381
33	0.101192	0.111226	0.127535	0.122655	0.1063	0.00380062	0.0212903	0.0105546	0.0146227	0.0158199	-0.000743404	0.00154363	0.00753578	0.0045963	-0.00303475	-0.00224151	0.00343101	0.00221682	0.00348268	0.00119561	-0.00285225	0.185871	0.204084	0.179835	0.188004	0.173896	0.0137735	0.00448707	0.0100264	0.0157568	0.0172803	-0.00938313	-0.00323536	0.00454345	-0.00114413	0.00149127	-0.00110167	0.00130664	-0.00418667	0.00358949	-0.000975341	0.00113557	0.000272676	-0.00367147	0.000520192	4.6113	4.766	4.75128	4.81667
34	0.183701	0.205861	0.231544	0.223275	0.197267	0.0147087	0.0304402	0.0174837	0.0254877	0.0301916	0.000727683	0.00378196	0.0129179	0.0062037	-0.00110886	2.8871e-05	0.00591368	0.00368366	0.00669447	0.00301377	-0.00168382	0.335864	0.371163	0.329454	0.33694	0.31706	0.0280301	0.00925199	0.0196118	0.0313729	0.0347983	-0.00936484	-0.00258896	0.00874967	-0.00120415	0.00580646	-0.00134446	0.00226121	-0.00365815	0.00783558	-0.00288963	0.000166953	0.000307098	-0.00152502	-0.00110602	4.76803	4.94894	4.92231	4.98398
35	0.325622	0.369546	0.410993	0.3974	0.349692	0.0282428	0.0477078	0.0390999	0.0502324	0.0547837	-1.22935e-06	0.00765525	0.0230305	0.00567155	-0.000369921	-0.00110359	0.00920385	0.00743973	0.0105414	0.00624959	-0.0033258	0.591375	0.647185	0.580251	0.596806	0.557439	0.0528512	0.0236178	0.0356923	0.0589291	0.0631198	-0.00860874	-0.00415789	0.0163713	-0.000656381	0.0100713	0.000462689	0.00723656	-0.00381115	0.0108681	-0.00303643	0.00193876	0.000670984	-0.00300372	-9.32813e-06	4.85769	5.03617	5.01934	5.09353
36	0.567698	0.646376	0.715853	0.693268	0.615026	0.055135	0.0778188	0.0725862	0.0880944	0.0985993	-4.76539e-05	0.0140504	0.0383155	0.00756762	0.0022632	-0.000972979	0.0164452	0.0121081	0.0211421	0.0112231	-0.000811599	1.01024	1.104	0.991741	1.01599	0.954524	0.0966219	0.0500023	0.0686164	0.114155	0.118438	-0.00945367	-0.00526838	0.034388	0.000112757	0.0209298	0.00193396	0.0137187	-0.00493961	0.0225709	-0.00188957	0.00189623	0.00176983	-0.00212656	-0.0012964	4.9295	5.12627	5.07756	5.15802
37	0.965334	1.09311	1.20222	1.16503	1.04226	0.103059	0.128116	0.134115	0.162164	0.18137	-0.000400871	0.0241866	0.0675569	0.00829121	0.00672884	-0.000740625	0.0311592	0.0220882	0.0375459	0.0191775	7.29486e-05	1.62904	1.75676	1.61444	1.64772	1.56129	0.178014	0.0933027	0.127766	0.206613	0.21759	-0.00879481	-0.00339645	0.0625513	-0.000614621	0.0385111	0.00592622	0.0285882	-0.00530688	0.0431855	-0.00176252	0.00247996	0.00419471	-0.00219142	-0.000312723	4.99751	5.15244	5.1361	5.21126
38	1.55823	1.74742	1.89837	1.84906	1.68279	0.193383	0.221705	0.246672	0.287266	0.327654	-0.000935569	0.0409484	0.119891	0.00921495	0.0127502	-4.79668e-05	0.0544242	0.0403948	0.0684455	0.0357289	0.00381345	2.42158	2.57016	2.41008	2.45558	2.3598	0.317298	0.176938	0.231146	0.374599	0.392586	-0.0111842	-0.00400019	0.118562	-0.000477537	0.0715341	0.0142827	0.0531448	-0.00518965	0.0797012	-0.00122214	0.000604413	0.0124061	-0.00169113	0.000523835	5.01135	5.22481	5.18002	5.26992
39	2.33679	2.57804	2.76393	2.69838	2.5137	0.346952	0.386545	0.438078	0.507182	0.572741	-0.000554979	0.0723832	0.217032	0.00973441	0.0271866	-0.00169183	0.0991978	0.0743395	0.125836	0.0661962	0.0100971	3.26001	3.40002	3.29077	3.32885	3.2336	0.559761	0.320469	0.413496	0.658937	0.689304	-0.0110396	-0.00414056	0.218235	0.00168411	0.132578	0.0315288	0.0986008	-0.00439496	0.145897	-0.00165404	0.00119375	0.0204451	-0.00152364	0.00180545	5.06707	5.24617	5.21765	5.27519
40	3.41913	3.68613	4.08509	4.05285	3.72801	0.677989	0.795009	0.892536	0.975635	1.08216	0.0286467	0.145231	0.409743	0.0271229	0.05391	0.000285134	0.180359	0.135173	0.227988	0.121635	0.0216492	3.96239	4.09002	4.0469	4.09768	4.04092	0.959286	0.569227	0.722996	1.11789	1.16534	-0.0112122	-0.00439947	0.392557	0.00370624	0.240972	0.0583192	0.182067	-0.00330047	0.26334	-0.00182441	0.00102202	0.0384786	-0.000270151	0.00429225	5.11813	5.28128	5.25051	5.33232
[truncated: 44 more columns]

## Sheet: Exp(0.35)
A	0.581202	0.624328	0.625781	0.634101	0.593597	0.613724	0.497964	0.623776	0.588861	0.599238	Failed	Failed	0.628771	0.57578	Failed	0.14583	0.729381	Failed	0.593378	0.600265	Failed	0.599677	0.610044	Failed	0.614621	0.637299	0.619874	0.599335	0.611556	0.598063	0.626331	0.614913	0.627572	0.621752	Failed	Failed	0.626373	Failed	0.609552	0.71345	0.625327	Failed	0.602346	Failed	0.0373385	0.652131	Failed	0.0178286	0.618274
X0	36.9282	36.5263	36.3275	36.3532	36.7638	40.7149	41.0552	40.2379	40.1128	39.8595			43.0861	41.6605		67.8695	43.993		42.8885	43.3339		42.4641	43.4533		35.7677	35.4842	35.7854	35.8095	35.8751	39.9126	40.806	40.3745	39.5027	39.4482			41.4249		42.3307	43.9608	42.7189		42.211		221.698	44.9827		536.053	26.263
F0	4.77368e-10	1.24788e-10	1.34011e-10	9.74532e-11	3.33001e-10	1.40593e-11	1.32214e-09	1.25738e-11	5.51547e-11	4.23386e-11			1.71559e-12	3.82342e-11		5.03039e-05	1.16015e-14		8.86307e-12	5.04914e-12		8.7257e-12	3.07283e-12		2.83565e-10	1.50951e-10	2.32428e-10	4.77753e-10	2.96301e-10	4.29829e-11	7.94795e-12	1.65146e-11	1.71197e-11	2.22879e-11			5.38498e-12		6.22302e-12	2.39255e-14	2.50353e-12		9.07405e-12		0.000254078	1.82032e-13		7.07013e-05	8.87236e-08
R^2	0.947695	0.881891	0.891245	0.891378	0.965033	0.929144	0.868698	0.938784	0.967216	0.968577			0.913787	0.93368		0.36785	0.717789		0.953097	0.933613		0.967114	0.90761		0.95505	0.931207	0.950911	0.96927	0.966873	0.965706	0.922248	0.942724	0.934029	0.947515			0.938059		0.957014	0.778306	0.937593		0.960024		0.0161844	0.75794		1.68928e-05	0.951203
n	35	34	34	34	35	39	38	38	38	38			40	39		40	40		40	40		40	40		34	33	34	34	34	38	39	38	37	37			39		40	40	40		40		40	40		40	24
Cycle No.	1.SYBR	2.SYBR	3.SYBR	4.SYBR	5.SYBR	6.SYBR	7.SYBR	8.SYBR	9.SYBR	10.SYBR	11.SYBR	12.SYBR	13.SYBR	14.SYBR	15.SYBR	16.SYBR	17.SYBR	18.SYBR	19.SYBR	20.SYBR	21.SYBR	22.SYBR	23.SYBR	24.SYBR	25.SYBR	26.SYBR	27.SYBR	28.SYBR	29.SYBR	30.SYBR	31.SYBR	32.SYBR	33.SYBR	34.SYBR	35.SYBR	36.SYBR	37.SYBR	38.SYBR	39.SYBR	40.SYBR	41.SYBR	42.SYBR	43.SYBR	44.SYBR	45.SYBR	46.SYBR	47.SYBR	48.SYBR	49.SYBR
1	0.000993282	-1.58399e-05	-0.000755399	0.00166599	-0.00155622	-0.00171283	0.0012691	0.000687264	0.000162542	0.000322938	-0.000874162	-0.00405046	-0.00204843	0.00187775	0.00269125	0.0010958	0.000358939	0.00234146	0.00139687	0.000120193	0.00114966	-0.000971422	-0.000280373	-0.000363201	-0.00100789	0.000102647	-6.295e-05	0.00170891	0.000625953	0.000841878	-0.000101782	0.00118454	0.000703823	0.00138807	0.000833876	0.00132716	0.0025702	0.00143918	0.000338092	0.001852	0.00106628	0.00165391	0.00221188	0.000463821	0.00260773	0.00137222	0.000491135	0.00164391	-0.0047128
2	-0.003727	-0.00331972	-0.00319614	-0.00284953	-0.00099659	-0.00175273	0.00118455	0.00107484	-0.000400484	-0.00205233	-0.000173986	-0.00224768	0.000458062	-0.000884876	0.00128894	0.000957899	-0.00057926	1.12131e-05	0.000341043	0.00195332	-0.000978433	-0.000406824	0.00114654	7.58097e-05	-0.00153704	-0.0024618	-0.000524059	-0.000778318	-0.00144969	-7.15852e-05	-0.00124001	-0.000420339	-0.00138864	-0.000933364	-0.00133004	-0.000977613	-0.000339635	-0.00151933	-0.00050693	-0.00139071	0.00051602	-0.00149986	0.000930496	-0.00143892	0.00112298	-2.93031e-05	-0.000604756	0.000217758	-0.00283504
3	-0.000390574	0.000610009	0.000463292	0.0012611	-0.000284195	-0.000610746	-1.51694e-05	-0.00091625	-0.000212267	0.000489608	-0.000733338	0.000538744	0.000427678	0.00147001	-0.000212953	0.000298344	-0.00233047	0.00120907	-0.000808172	0.00136506	-0.00162092	0.00014586	0.00128886	4.86374e-05	-1.66967e-05	-0.000563011	0.000778854	0.000149131	-0.000767767	-0.000757359	-0.00126797	6.12438e-05	-0.000776857	-0.00129243	-0.00190086	0.000653185	-4.62756e-05	-8.77678e-06	-0.00143611	0.000427753	-0.000623725	-0.000397228	0.000568256	-0.000911973	-0.000133343	-1.99676e-06	-0.000465691	0.000395074	-0.000819296
4	-0.00178018	-0.00238393	-0.0037736	-0.00336112	-0.00013639	-7.9371e-05	0.00123888	-5.36069e-05	7.71284e-05	-0.000796504	0.000962943	-0.00176757	-0.000222474	-0.00165296	0.000348128	0.000851452	-0.000645615	-0.000584632	0.000569485	-0.000479333	0.000510655	0.000991054	0.000251554	-0.00125157	-0.000179172	-0.000805072	-3.01451e-05	-0.000660345	-0.000305265	0.00132903	0.000294946	-3.0987e-05	-0.000730924	-0.000311449	-0.000130788	-0.000750996	3.63365e-05	-0.00043422	-0.00153547	-0.000349157	0.000642046	-0.00104755	0.000803351	-0.000162169	0.00105937	-7.2293e-05	-0.000158146	0.000751436	-0.000626996
5	0.000696227	0.00180148	0.000707254	0.00130637	0.00101937	-0.00025674	-0.000174731	-0.000724897	0.000236124	-0.00106236	-0.00059323	-0.000302963	-1.57952e-05	-0.00099919	-0.00167333	-0.000972256	-0.00170764	-0.00127243	-0.000516571	-0.00138331	-0.000308059	-0.00109335	-0.00112063	-1.59517e-05	0.000894681	-0.000932522	-0.000100493	0.000403389	-0.00118838	-0.000331566	-0.000173748	0.000447191	-0.000728224	0.000339873	0.000456058	-0.000724062	-0.00113637	0.000415876	0.00155667	-0.000138052	-5.63636e-05	0.00119796	0.00084047	0.000498846	0.000901319	0.00013423	-0.000833392	-0.000429072	-0.000697851
6	0.00342028	0.00243951	0.00248693	0.000493631	-0.00171676	0.000943191	0.00133024	9.39146e-05	-0.000404969	0.0011845	-0.000201702	0.00045111	-0.000495821	0.00114471	0.000864237	-0.00101055	0.000721298	-0.000618935	0.000917815	-0.000987232	0.000568509	0.000386029	0.000106811	0.000795864	-9.30354e-05	0.000886731	-0.00128955	-0.000940353	0.00133407	0.000760473	0.00103316	-0.000349343	0.000847496	0.000211522	0.000874557	-0.000831492	0.00164779	-0.000463523	0.000220761	7.51093e-05	-0.000709221	0.000504896	-0.00129199	0.00131856	0.00147865	0.000300251	0.00107986	0.000977889	0.00250989
7	0.00234161	0.00153326	0.0041038	0.00144142	0.000716284	-0.000709362	-0.000767633	0.00140663	0.000604689	-0.000453323	0.00163378	7.81566e-05	0.000595108	0.000866734	0.00149607	-0.000191726	0.00132354	0.00124942	-0.00053896	0.00121438	0.000439651	8.32826e-05	0.000758856	0.00046815	-0.00039956	0.00114591	0.000459544	0.000714794	-9.79602e-05	6.77779e-05	-0.000706062	0.000479676	0.00115079	0.000162631	0.0010664	-0.000641339	-0.000476778	0.000152476	0.000701889	-0.000584789	-0.000158377	0.000306957	-0.000214845	-0.000182129	-0.000812516	-0.000374585	-4.41596e-05	-0.00058639	-0.000254855
8	-0.00304847	-0.00374168	-0.00312316	-0.00118644	0.000854775	0.00172737	-0.000169471	0.000594966	-0.000248387	-0.000503853	-0.00144116	0.000829272	0.000704884	8.03545e-05	-0.00178204	0.000901349	0.00226378	-0.000661731	0.000657357	0.000381812	0.000850908	-0.000651747	-0.0014189	0.000797883	-0.000500739	0.000611134	-3.87877e-05	-5.18709e-05	0.000423625	-0.00102233	-0.00048998	-0.00147448	0.000344396	0.0015612	-0.000589356	0.00143175	0.000360243	0.000137031	0.000863709	-0.000718482	0.000384428	0.000918254	-0.00136314	3.63514e-05	-0.00104971	-0.000957333	0.000913419	-0.00152399	-0.000553891
9	0.00062564	0.000392064	0.00213568	0.000612661	0.000290796	-0.000531174	-0.000230759	3.79458e-05	0.000264794	0.000399135	0.000929289	0.000921249	-0.000195772	-0.000142947	0.000116624	0.000347935	0.00350801	0.000358008	-0.000292778	0.000433438	0.00100108	-7.24122e-05	-0.000125855	-0.000852331	0.000340797	0.000846312	-0.000497952	0.000304803	0.000937134	-0.000179551	0.00189707	-0.000441134	0.000115294	0.000170313	0.000186592	0.00136194	6.92159e-05	0.000291072	-0.000184476	0.000954866	0.000446074	-0.00161734	-0.000545815	-0.000211947	-0.000689305	0.00155075	0.000165284	-0.000871293	0.00138518
10	-0.00333782	-0.0024555	-0.00312941	-0.00156347	-0.000827536	0.000284538	-0.00167114	-0.000105493	-0.000307955	0.00141655	-0.000310533	-0.000300653	0.00031355	-0.000326641	0.000173494	-0.000103608	0.0019881	0.000804693	0.000975631	-0.000277028	-0.00120667	-0.000604555	0.000608809	0.00108376	-0.000525333	-0.000554554	0.00159368	0.000112608	0.00154383	-0.000128105	-0.00027018	0.000936501	0.00163592	0.000140727	0.00138114	0.00106272	-0.000357911	0.000415735	0.00031288	0.000287309	0.000410892	-7.68751e-05	-0.000163823	0.000463769	-0.00239331	-0.00106563	-0.000565983	-0.000505827	0.00119133
11	7.24495e-05	0.000105575	-0.000177831	0.00106208	9.71109e-05	-0.00134566	-0.000776455	0.000406757	-9.27225e-05	-0.000126012	-0.000709944	0.000309564	-0.00140752	-0.00142144	0.000387199	0.000796743	-0.00191967	-0.000514038	-0.000781253	-0.00116358	-0.00153351	0.000364415	-0.000734582	-0.000336751	0.00047002	0.000176698	-0.00106318	0.000183746	-0.000488713	-0.000251681	0.000182636	0.000276051	3.56473e-05	0.000562288	0.000128619	0.00100735	-0.000432111	-2.35215e-05	0.000671834	0.000415921	0.000264123	-0.00167878	-0.000611141	-0.000377692	-0.00189682	0.000688568	-0.000624985	0.000698477	-0.00131889
12	0.000619367	0.00103216	0.000620246	0.000403747	0.000851646	0.00105987	-0.00180832	5.50225e-05	0.000272505	0.000273108	0.000254579	-0.000564367	-0.000961542	-0.000117697	0.001087	-0.000515051	-0.000343382	0.00018923	-0.000539236	0.000344813	0.00250113	0.000409685	-0.00122798	-0.00113402	-0.000432007	0.000182502	0.000133835	-0.000515073	0.000424802	0.000558071	-0.000368036	0.000646673	-0.000802752	-0.000474751	-0.000801757	-0.0018887	0.000295609	0.000349276	0.00182319	-0.000215299	0.000432611	0.00215055	0.000608846	-0.000809416	0.000599086	0.000343263	0.00165234	0.00029882	-0.00101127
13	0.000248238	-0.000221282	-0.00147521	-0.000118345	-0.00163588	0.000452623	0.000311703	0.00145837	-0.000233695	0.000153646	-0.000150465	0.00134562	0.00035204	0.000100858	0.00120341	-8.2083e-05	-0.000938564	-0.000210449	0.000772357	0.000263512	0.000613235	-0.000408135	0.000147611	0.000578389	0.000632964	0.000714086	-0.000540167	0.00133556	-0.000668392	6.9648e-05	0.00184078	-0.000391528	-0.000840042	9.23127e-06	0.00127608	-0.000224195	0.000103444	-0.000873141	-0.00178669	0.000947341	-0.000450134	0.000983246	0.00145124	-0.00015989	0.00114162	-0.000462614	0.000167236	0.0010519	0.00096713
14	-0.000579148	-0.000292912	0.000161752	2.48104e-05	0.00117677	-0.00107332	0.00130461	-0.00183935	-0.00014431	-9.64701e-05	0.00132678	-0.000742003	-0.000343159	0.00106388	-0.000597745	-0.00195193	-0.00118518	0.000591472	0.000125773	0.00109977	-0.000244446	0.000289656	-8.89674e-05	0.000137709	-0.000504427	-0.00147677	0.000141457	0.000296459	-0.00105795	-0.00153407	0.000149094	0.000464529	0.000474364	-0.00116482	-0.00127537	-0.00114555	-8.69483e-06	-0.000317276	-0.000132605	-0.0009581	-0.00024046	-0.000731297	0.000636786	0.000286065	0.00108337	-0.000361718	-0.0010516	-0.000195272	-0.000857785
15	0.00111228	0.00118121	0.0010004	-0.000376448	-0.000405759	0.000138886	0.00142829	-0.000414155	0.000189118	-0.000877909	-0.000967048	-0.000795998	0.00124861	-6.56396e-05	-0.00141024	0.0016313	-0.000734165	-0.000539675	-0.000541426	-0.000812315	-0.00157154	0.00016012	0.00155439	-0.000319734	0.000312559	-0.000231527	0.000452764	-0.00133271	-8.90344e-05	0.00141972	-0.00212172	-0.000624493	-0.000725135	8.57934e-05	-0.000671372	0.000689268	-5.44116e-05	0.000358932	-0.00107564	-0.000144407	-0.000341974	-0.000512704	-0.000718325	0.000211626	0.00071162	0.000279263	-0.000234254	-6.17802e-05	8.73655e-05
16	-0.00262804	-0.00447989	-0.00424647	-0.00322705	-0.000775114	-0.00015498	-0.000789106	-0.000592872	0.000135407	0.000611343	-0.00200901	0.000829011	0.000265479	0.000748187	-9.95919e-05	-9.61125e-06	-0.000236563	-0.000623934	-0.000678696	-0.00134356	-0.00305577	8.26269e-05	0.0017068	-0.00118006	0.000185743	-0.00153027	0.000823692	-0.000316009	-0.000157565	1.9446e-06	0.000731632	-0.00098832	-0.000196889	-0.00097353	-0.00214919	0.000875853	-0.000294283	-0.000798285	-0.000317983	-0.000920706	-7.73221e-05	-0.000325113	0.00103388	0.000934482	0.00101331	-3.8147e-06	-2.02805e-05	0.00036709	0.00141458
17	-0.00272049	-0.00435226	-0.00343068	-0.00368811	-0.000992879	0.000722051	0.000866309	0.000870764	0.000563428	0.0012821	-5.02765e-05	0.00142449	0.000702351	0.0018035	0.000460863	0.00137435	0.00128245	-0.00231285	0.000835568	0.00192644	-0.00127169	-7.20546e-05	0.000897974	-0.000947744	0.00126965	0.00100073	-0.000217222	-0.000109792	-0.00148332	-0.00064528	-0.00224134	-0.00146268	-0.00185644	-2.36034e-05	0.000660166	0.0008834	0.000342779	0.000368223	-0.00184213	-0.000234529	0.000442669	-0.00107588	0.00104951	-0.00112766	0.00291678	-0.000775292	0.00010863	0.000559628	0.00249693
18	0.000353769	-0.000947744	-0.000652522	0.000103742	-0.00112264	-0.000555553	0.000420019	-0.0014292	5.69746e-05	-0.00093691	7.68974e-05	-0.000157319	0.00187346	0.00234453	0.000914715	0.00223815	0.00105387	8.55327e-05	0.00131518	0.00105023	0.000257693	-0.000217125	0.00342581	-0.000746168	0.000699289	0.00092537	-0.00136357	0.000942603	-2.53618e-05	-0.00058727	0.00156007	-7.63684e-06	-0.00108072	0.000621051	-0.00234087	0.000929736	-0.00100438	-0.000739828	-0.000886537	-0.001382	0.00123718	-0.0001183	0.000208944	0.000803687	0.00162153	-0.000666372	0.000179045	0.000162065	0.00522274
19	0.00130926	-0.00085184	-0.00121087	-0.00146784	-3.62694e-05	-0.00113349	0.00135151	0.00107241	-0.000104539	-0.00110798	0.000282921	0.000341333	0.000567749	0.00115177	-0.000486337	0.00119387	0.000161566	-0.00117996	0.000361174	8.87588e-05	-0.00289848	-0.000739679	0.00107972	-0.00222841	0.00148623	2.61813e-05	-0.0013401	-0.000312567	-0.000627056	9.56729e-05	-0.00131942	0.000179179	0.00028114	-0.00144037	-0.00101379	5.24372e-05	-0.00129665	0.000766873	-0.000221968	-0.000644647	-0.00159173	-0.00195017	0.0020286	-0.000878252	0.000646971	0.000211611	0.000481956	0.00148573	0.0104999
20	-0.000750706	-0.00396718	-0.00340374	-0.0054082	0.000298858	-0.00151978	0.00320259	-0.00072851	0.001518	-0.000314221	0.000222929	0.000648923	0.000814304	0.00134002	-0.000188433	0.00307411	0.000931881	-0.00101416	-8.54284e-05	-7.57873e-05	-0.00142125	0.000738516	0.00269605	-0.00102472	0.000445396	0.000635907	-0.000392571	-0.000968158	-0.000815436	-0.00109692	-0.00155754	0.000380136	-0.00024768	0.000250608	-0.00194483	0.00152127	-0.000883579	0.000866249	0.000201814	-0.00041347	-0.00024192	-0.0013091	0.000220835	0.00105366	0.00147515	-0.00020469	-0.000604071	0.00138533	0.0196587
21	-0.000256687	-6.49393e-05	-0.00186271	-0.0028268	0.00103968	-0.00123611	0.00297566	0.00141243	0.000723936	0.00108314	-0.000164576	-0.000337288	-0.000476316	0.00104763	0.0008251	0.00219268	0.000992052	0.000154607	0.00173943	0.0010642	-0.00434023	-7.33212e-05	0.00164927	-0.00147347	-0.00053487	-0.00151762	-0.000128686	-0.000582486	0.000170469	0.000664167	-0.000705704	-0.00173211	-0.00146317	-0.000272922	-0.000957511	-0.000342906	-0.00130306	0.000495888	0.000100747	-0.000346839	0.000250228	-0.000163004	-1.68458e-05	0.000412799	-4.15444e-05	0.000307031	-0.000704207	0.00102451	0.0386828
22	-0.00349216	-0.00509654	-0.0053668	-0.00472614	-0.000911161	-0.000841923	0.00402437	-0.000511914	0.00256085	0.000217423	-0.000281826	-0.000730097	0.000179574	0.00168893	0.00243128	0.00356163	0.00112651	-0.00211646	0.000820778	0.00112796	-0.00457637	0.00178854	0.00132014	-0.0017156	-0.00147736	-0.00132242	-0.00215225	-0.000439078	0.00201342	-0.00130231	-0.0021893	-0.000637889	0.000614919	0.00046771	-0.00289253	-0.00108389	-0.000231832	-0.00025516	0.000178173	-0.000899464	-0.000596307	-0.00215898	-0.00164863	-0.00112149	0.00101297	0.00212242	-0.00150396	0.0011307	0.0724248
23	0.00174677	-0.000517234	-0.00125627	-0.00121871	-0.000889853	-0.00320215	0.00460963	-0.000504956	0.00228744	0.000361353	5.01424e-06	-0.000607759	-5.91874e-05	0.00291103	0.00134027	0.0023659	0.0019378	0.000602119	0.000696979	-0.000341371	-0.00464006	-7.24941e-05	0.00132832	-0.00230719	0.000938267	-0.000222854	-0.00336485	-0.000360906	0.000854149	-0.00106782	-0.00130094	-0.00173876	-0.000721909	-0.00148599	-0.00368796	-0.00049185	-0.000523701	-0.000835761	0.00195289	-0.00104561	0.000171341	0.000154503	-0.00149245	0.000151143	0.0010681	0.000785343	-0.00146066	0.000366874	0.133647
24	0.00080128	-0.00283331	-0.00124192	-0.00202601	-0.00126869	-0.00292125	0.00448598	-8.1107e-05	0.000457607	-0.000456244	-0.000706986	0.000268087	0.000807121	0.000898413	0.00234347	0.00334702	-0.000161126	-0.00166221	0.00181259	0.00201111	-0.00330833	0.00199678	0.000601411	-0.00273307	-0.000364736	-0.00274873	-0.00226756	0.000125945	0.00149679	-0.000209518	-0.00266664	-0.000794143	-0.000522733	-0.000914626	-0.00390685	0.000310942	9.03308e-05	0.000412337	0.00141116	-0.000542656	-0.000508517	-0.00254443	-0.000550151	0.000205331	8.38414e-05	0.00240114	-0.00155707	0.000357605	0.24639
25	0.00294782	-0.000501841	0.000150219	-0.000443116	0.000276148	-0.00323316	0.00489028	-0.00222276	0.000411101	-0.0016688	0.000499107	-0.000421092	5.69075e-05	0.00270903	0.000882641	0.00360026	0.000103533	-0.00146006	0.00105041	0.000329725	-0.00497318	0.00119603	0.000756115	-0.00127493	-0.00110958	-4.19393e-05	-0.00242355	0.00163041	0.000711918	-0.000655986	-0.00143215	-0.00090649	-0.000858612	-0.00126168	-0.00388651	0.000110515	-0.0023419	0.00128755	-0.000671104	-0.00171123	-0.0012243	-0.000955351	-0.000155553	-0.000854142	0.00134963	0.000375092	-0.0020991	0.000343621	0.441448
26	-0.00124994	-0.00582625	-0.00474696	-0.00562431	-0.00149593	-0.00321192	0.00424932	-0.00230448	-0.000294127	-0.00159895	-4.25056e-05	-0.000878081	0.000310987	0.000312507	0.002373	0.00442089	-0.00163021	-0.00292464	0.000889517	-0.000406772	-0.00753723	-0.0015486	0.000687398	-0.00168613	-0.00161529	-0.000899315	0.000427477	0.000462562	0.000940576	-0.000214703	-0.00343356	-0.00245616	-0.00151313	-0.00194433	-0.00410222	-0.00159339	-0.00117011	0.00103757	0.0007516	-0.00249043	0.000545233	-0.00250491	-0.000572443	-0.000867546	-4.85033e-05	-0.00243647	-0.001661	-0.00141731	0.768397
27	0.00445078	0.000422627	-0.000769064	-4.85778e-06	0.00412482	-0.00259668	0.00702602	-0.000135966	0.000681154	-0.00174942	0.000382751	-0.00211553	0.000677466	0.00206734	0.00146288	0.00412831	-0.00142331	1.01924e-05	0.000817679	0.00068941	-0.0069939	0.000949196	-0.000785403	-0.00227878	0.000297405	0.00187645	0.000244662	0.00333035	0.00160866	-0.000120699	-0.00421352	-0.00177584	-0.00128652	-0.00148676	-0.00666631	7.50497e-05	-0.00111061	-0.00086654	-0.00103264	-0.00148318	-0.0028381	-0.0028408	-0.000161499	-0.00123579	-0.000695988	-0.000127979	-0.00154404	-0.000931673	1.27538
28	0.00559175	0.00320643	0.00296401	0.0015447	0.00415902	-0.0036183	0.00693585	-0.00196525	0.000282772	0.000665486	-0.001975	-0.00186862	0.000510886	0.00366491	0.00063166	0.00419427	-0.00138485	-0.000288688	0.00108345	0.000259258	-0.00612086	0.000770167	-0.000119485	-0.00307531	0.00763794	0.00576219	0.00528445	0.00897494	0.00818868	0.000824809	-0.00232057	-0.00059706	-0.00206446	-0.000665531	-0.00507635	-0.000416413	-0.00140053	0.00104111	-0.000163697	-0.00126328	-0.000270836	-0.00321836	-0.00058233	-0.000658795	-0.000197016	-0.000487439	-0.00171538	-0.0018028	1.96801
29	0.00951712	0.00588685	0.00866894	0.0075666	0.00973406	-0.00208338	0.00923301	-0.00228018	0.00128973	0.000268839	4.20734e-05	-0.00220636	-0.00166923	0.00193191	0.00191492	0.00526062	-0.00132623	-0.0013509	-0.000998631	0.000982761	-0.00661785	0.000317544	0.000397332	-0.0013767	0.0130102	0.0155647	0.0131526	0.0142052	0.0124339	0.000929274	-0.00215241	-0.00229261	7.23079e-05	-0.00138405	-0.00673894	-0.00255281	-0.0037409	-0.000781722	-0.00107443	-0.0022269	-0.00151737	-0.00383704	0.000242464	-0.00105911	-0.000586249	-0.00060764	-0.00214785	-0.00167075	2.73448
30	0.0177458	0.0168859	0.0171996	0.0160732	0.0176049	-0.00387462	0.010456	0.000308521	0.00214213	0.00149466	-0.000775024	-0.0030796	-0.000724316	0.00253753	-0.000992484	0.0064726	-0.0018038	-0.00136352	0.00137765	0.000804685	-0.00759269	0.000840977	0.00110637	-0.00290049	0.0266057	0.0297022	0.0268014	0.0291974	0.0281096	0.00214283	-0.00409554	0.000184134	-0.00112915	0.0012791	-0.00767781	-0.00119025	-0.00110381	0.000186183	0.000281692	-0.00221331	-0.000756078	-0.00347108	0.000862777	-0.00172798	-0.00161367	-6.6258e-05	-0.0025557	-0.00132047	3.45867
31	0.031799	0.0325831	0.034851	0.0331765	0.030895	-0.00330342	0.00947264	0.000247896	0.00403296	0.00303575	-0.000165731	-0.00257748	0.000132859	0.00279269	0.000210822	0.00476247	-0.00315089	-0.00215793	0.000768818	0.00110067	-0.00592727	0.00106405	-0.000355698	-0.00214602	0.0541599	0.0581163	0.0506306	0.0562537	0.0513556	0.00380408	-0.0012342	0.000321865	0.00248834	0.00462775	-0.00789333	-0.00239482	-0.000668623	0.00069806	0.00124088	-0.000910833	-0.000173323	-0.00363858	-0.000314094	-0.00147731	0.00193808	0.000421345	-0.00129789	-0.00106417	3.99651
32	0.0567599	0.0610301	0.0682469	0.0641552	0.0585169	0.00129026	0.01404	0.0024022	0.00629025	0.00793542	-0.00115112	-0.00434567	0.000664845	0.00600576	0.00282353	0.00469434	-0.00068029	-0.000939779	0.0021923	0.00115643	-0.00773666	0.00104012	0.000186034	-0.00442143	0.0987958	0.111193	0.0977444	0.102365	0.0927534	0.00569526	-0.00166152	0.00346272	0.00837649	0.00779393	-0.0097255	-0.00197061	0.000356145	-4.18127e-05	0.00204105	-0.00239366	-0.0024531	-0.00316958	0.000945851	-0.00195406	0.000386052	-0.00086277	-0.00261523	-0.00082121	4.37411
33	0.101192	0.111226	0.127535	0.122655	0.1063	0.00380062	0.0212903	0.0105546	0.0146227	0.0158199	-0.000743404	-0.00375641	0.00154363	0.00753578	0.00144173	0.0045963	-0.00303475	-0.00224151	0.00343101	0.00221682	-0.00843201	0.00348268	0.00119561	-0.00285225	0.185871	0.204084	0.179835	0.188004	0.173896	0.0137735	0.00448707	0.0100264	0.0157568	0.0172803	-0.00938313	-0.00323536	0.00454345	-0.00114413	0.00149127	-0.00110167	0.00130664	-0.00418667	0.00358949	-0.000975341	0.00113557	0.000272676	-0.00367147	0.000520192	4.6113
34	0.183701	0.205861	0.231544	0.223275	0.197267	0.0147087	0.0304402	0.0174837	0.0254877	0.0301916	0.000727683	-0.00223411	0.00378196	0.0129179	0.000158578	0.0062037	-0.00110886	2.8871e-05	0.00591368	0.00368366	-0.00887681	0.00669447	0.00301377	-0.00168382	0.335864	0.371163	0.329454	0.33694	0.31706	0.0280301	0.00925199	0.0196118	0.0313729	0.0347983	-0.00936484	-0.00258896	0.00874967	-0.00120415	0.00580646	-0.00134446	0.00226121	-0.00365815	0.00783558	-0.00288963	0.000166953	0.000307098	-0.00152502	-0.00110602	4.76803
35	0.325622	0.369546	0.410993	0.3974	0.349692	0.0282428	0.0477078	0.0390999	0.0502324	0.0547837	-1.22935e-06	-0.00401256	0.00765525	0.0230305	0.00138187	0.00567155	-0.000369921	-0.00110359	0.00920385	0.00743973	-0.00762535	0.0105414	0.00624959	-0.0033258	0.591375	0.647185	0.580251	0.596806	0.557439	0.0528512	0.0236178	0.0356923	0.0589291	0.0631198	-0.00860874	-0.00415789	0.0163713	-0.000656381	0.0100713	0.000462689	0.00723656	-0.00381115	0.0108681	-0.00303643	0.00193876	0.000670984	-0.00300372	-9.32813e-06	4.85769
36	0.567698	0.646376	0.715853	0.693268	0.615026	0.055135	0.0778188	0.0725862	0.0880944	0.0985993	-4.76539e-05	-0.00368649	0.0140504	0.0383155	0.000284977	0.00756762	0.0022632	-0.000972979	0.0164452	0.0121081	-0.00901309	0.0211421	0.0112231	-0.000811599	1.01024	1.104	0.991741	1.01599	0.954524	0.0966219	0.0500023	0.0686164	0.114155	0.118438	-0.00945367	-0.00526838	0.034388	0.000112757	0.0209298	0.00193396	0.0137187	-0.00493961	0.0225709	-0.00188957	0.00189623	0.00176983	-0.00212656	-0.0012964	4.9295
37	0.965334	1.09311	1.20222	1.16503	1.04226	0.103059	0.128116	0.134115	0.162164	0.18137	-0.000400871	-0.00289207	0.0241866	0.0675569	0.00104195	0.00829121	0.00672884	-0.000740625	0.0311592	0.0220882	-0.00993945	0.0375459	0.0191775	7.29486e-05	1.62904	1.75676	1.61444	1.64772	1.56129	0.178014	0.0933027	0.127766	0.206613	0.21759	-0.00879481	-0.00339645	0.0625513	-0.000614621	0.0385111	0.00592622	0.0285882	-0.00530688	0.0431855	-0.00176252	0.00247996	0.00419471	-0.00219142	-0.000312723	4.99751
38	1.55823	1.74742	1.89837	1.84906	1.68279	0.193383	0.221705	0.246672	0.287266	0.327654	-0.000935569	-0.00335105	0.0409484	0.119891	0.00152375	0.00921495	0.0127502	-4.79668e-05	0.0544242	0.0403948	-0.010566	0.0684455	0.0357289	0.00381345	2.42158	2.57016	2.41008	2.45558	2.3598	0.317298	0.176938	0.231146	0.374599	0.392586	-0.0111842	-0.00400019	0.118562	-0.000477537	0.0715341	0.0142827	0.0531448	-0.00518965	0.0797012	-0.00122214	0.000604413	0.0124061	-0.00169113	0.000523835	5.01135
39	2.33679	2.57804	2.76393	2.69838	2.5137	0.346952	0.386545	0.438078	0.507182	0.572741	-0.000554979	-0.0025489	0.0723832	0.217032	0.00311679	0.00973441	0.0271866	-0.00169183	0.0991978	0.0743395	-0.00888144	0.125836	0.0661962	0.0100971	3.26001	3.40002	3.29077	3.32885	3.2336	0.559761	0.320469	0.413496	0.658937	0.689304	-0.0110396	-0.00414056	0.218235	0.00168411	0.132578	0.0315288	0.0986008	-0.00439496	0.145897	-0.00165404	0.00119375	0.0204451	-0.00152364	0.00180545	5.06707
40	3.41913	3.68613	4.08509	4.05285	3.72801	0.677989	0.795009	0.892536	0.975635	1.08216	0.0286467	0.0155927	0.145231	0.409743	0.0160859	0.0271229	0.05391	0.000285134	0.180359	0.135173	-0.00820073	0.227988	0.121635	0.0216492	3.96239	4.09002	4.0469	4.09768	4.04092	0.959286	0.569227	0.722996	1.11789	1.16534	-0.0112122	-0.00439947	0.392557	0.00370624	0.240972	0.0583192	0.182067	-0.00330047	0.26334	-0.00182441	0.00102202	0.0384786	-0.000270151	0.00429225	5.11813
[truncated: 47 more columns]

## Sheet: LR 4-6
Analysis of Real Time PCR data			version:7.4
analysis date:12.11.2004
fit option 2: n between 4 and 6 and best R
sample	name	lower limit	upper limit	n included	No	PCR eff	R2
1	1.SYBR	0.02	0.1	4	4.90172e-10	1.7864	0.999996
2	2.SYBR	0.03	0.21	4	1.82712e-10	1.84604	0.999932
3	3.SYBR	0.01	0.16	5	2.72912e-11	1.96512	0.999523
4	4.SYBR	0.03	0.34	4	8.98641e-11	1.89038	0.999515
5	5.SYBR	0.03	0.2	4	1.5913e-10	1.85129	0.99984
6	6.SYBR	0.01	0.11	4	3.60756e-12	1.91737	0.99983
7	7.SYBR	0.03	0.13	4	2.44662e-09	1.6162	0.999434
8	8.SYBR	0.04	0.25	4	1.82218e-11	1.84776	0.999989
9	9.SYBR	0.05	0.52	5	7.47469e-11	1.78719	0.999844
10	10.SYBR	0.03	0.34	5	4.67497e-11	1.81592	0.999974
11	11.SYBR	0	0	5	4.79346e-08	1.32939	0.324253
12	12.SYBR	0	0	4	6.48361e-05	1.19667	0.489705
13	13.SYBR	0.01	0.1	4	4.30397e-11	1.72366	0.999761
14	14.SYBR	0.04	0.22	4	3.54795e-11	1.78179	0.999891
15	15.SYBR	0	0	4	1.1554e-07	2.11689	0.964874
16	16.SYBR	0.01	0.01	4	0.000343065	1.08991	0.985521
17	17.SYBR	0.01	0.1	3	1.63639e-14	2.05625	0.999156
18	18.SYBR	0	0	5	5.71414e-05	1.33636	0.272237
19	19.SYBR	0.01	0.1	5	8.26712e-12	1.81335	0.999677
20	20.SYBR	0.01	0.08	4	4.23131e-12	1.83088	0.999989
21	21.SYBR	0	0	4	5.26174e-05	1.38455	0.96198
22	22.SYBR	0.02	0.13	4	1.03728e-11	1.81332	0.999822
23	23.SYBR	0.01	0.07	5	7.15997e-12	1.80006	0.999271
24	24.SYBR	0	0	5	2.16619e-05	1.60771	0.841215
25	25.SYBR	0.05	0.34	4	3.25216e-10	1.84159	0.999852
26	26.SYBR	0.02	0.11	4	8.24535e-11	1.929	0.999947
27	27.SYBR	0.03	0.18	4	1.35526e-10	1.89053	0.999794
28	28.SYBR	0.05	0.34	4	5.04414e-10	1.81812	0.999936
29	29.SYBR	0.03	0.32	5	3.4991e-10	1.83412	0.999921
30	30.SYBR	0.03	0.18	4	2.35092e-11	1.84949	0.99989
31	31.SYBR	0.05	0.33	4	9.70397e-12	1.86136	0.999785
32	32.SYBR	0.07	0.42	4	3.08876e-11	1.8187	0.999767
33	33.SYBR	0.03	0.41	4	2.77469e-11	1.84815	0.999291
34	34.SYBR	0.03	0.22	4	3.08765e-11	1.84568	0.999898
35	35.SYBR	0	0	9	0.00067042	0.987219	0.00518497
36	36.SYBR	0	0	4	0.000188074	1.09487	0.764994
37	37.SYBR	0.03	0.22	4	7.35609e-12	1.85578	0.999852
38	38.SYBR	0	0	4	1.63645e-05	1.21827	0.871757
39	39.SYBR	0.02	0.14	4	4.93338e-12	1.85099	0.99999
40	40.SYBR	0	0.03	4	7.20528e-18	2.52279	0.993491
41	41.SYBR	0.01	0.1	5	7.31393e-13	1.93057	0.999036
42	42.SYBR	0	0	4	7.1043e-05	1.32931	0.79876
43	43.SYBR	0.02	0.15	4	4.44174e-12	1.86106	0.999726
44	44.SYBR	0	0	5	9.55049e-06	1.27581	0.629541
45	45.SYBR	0	0	4	4.028e-06	1.42305	0.55606
46	46.SYBR	0	0	4	2.87439e-17	2.41407	0.998454
47	47.SYBR	0	0	5	0.000461845	1.05244	0.0546335
48	48.SYBR	0	0	4	0.000124943	1.44855	0.881979
49	49.SYBR	0.04	0.25	4	9.22306e-08	1.85284	0.999964
50	50.SYBR	0.07	0.44	4	1.20424e-07	1.82939	0.999884
51	51.SYBR	0.07	0.43	4	1.04715e-07	1.8381	0.999683
52	52.SYBR	0.03	0.23	4	8.47052e-08	1.853	0.999922
53	53.SYBR	0.03	0.22	4	9.56747e-08	1.83971	0.999991
54	54.SYBR	0.04	0.22	4	1.30596e-08	1.81021	0.999966
55	55.SYBR	0.03	0.22	4	9.12406e-09	1.83413	0.999908
56	56.SYBR	0.03	0.21	4	5.60189e-09	1.86319	0.999937
57	57.SYBR	0.02	0.12	4	3.70218e-09	1.89772	0.999857
58	58.SYBR	0.06	0.39	4	1.20847e-08	1.81346	0.999965
59	59.SYBR	0.01	0.22	6	5.6347e-11	1.81542	0.999876
60	60.SYBR	0.03	0.23	4	2.6255e-11	1.8564	0.999861
61	61.SYBR	0.03	0.36	4	1.2715e-09	1.84935	0.999691
62	62.SYBR	0.03	0.4	5	1.75518e-09	1.8204	0.999812
63	63.SYBR	0.04	0.27	4	1.65596e-09	1.83861	0.99982
64	64.SYBR	0.02	0.22	5	1.92769e-09	1.81874	0.999943
65	65.SYBR	0.1	0.6	4	2.17229e-09	1.80125	0.999865
66	66.SYBR	0.03	0.18	4	3.60994e-10	1.87003	0.999899
67	67.SYBR	0.05	0.33	4	1.18823e-09	1.80201	0.999993
68	68.SYBR	0.03	0.31	5	9.71777e-10	1.8097	0.999883
69	69.SYBR	0.05	0.3	4	7.10205e-10	1.82486	0.999955
70	70.SYBR	0.03	0.21	4	1.05456e-09	1.81471	0.999998
71	71.SYBR	0.05	0.31	4	9.02746e-11	1.80852	0.999984
72	72.SYBR	0.03	0.36	5	5.84789e-11	1.80912	0.999973
73	73.SYBR	0.04	0.24	4	1.37512e-07	1.81945	0.999999
74	74.SYBR	0.02	0.13	4	6.32402e-08	1.88056	0.99997
75	75.SYBR	0.04	0.23	4	1.1899e-07	1.82652	0.999958
76	76.SYBR	0.03	0.22	4	1.12548e-07	1.82725	0.999968
77	77.SYBR	0.06	0.37	4	2.0942e-07	1.77652	0.999984
78	78.SYBR	0.02	0.3	5	5.43009e-09	1.84514	0.999603
79	79.SYBR	0.03	0.29	5	9.2086e-09	1.81225	0.999949
80	80.SYBR	0.03	0.32	5	9.00343e-09	1.82018	0.999801
81	81.SYBR	0.1	0.56	4	1.83136e-08	1.77472	0.999981
82	82.SYBR	0.03	0.4	4	5.25315e-09	1.84619	0.999767
83	83.SYBR	0.06	0.61	5	1.84169e-10	1.77974	0.999838
84	84.SYBR	0.04	0.3	4	1.45059e-11	1.89917	0.999678
85	85.SYBR	0.05	0.31	4	2.22382e-09	1.79473	0.999998
86	86.SYBR	0.05	0.3	4	1.30553e-09	1.82336	0.999977
87	87.SYBR	0.05	0.29	4	1.37819e-09	1.81956	0.999922
88	88.SYBR	0.05	0.29	4	1.64668e-09	1.80965	0.999997
89	89.SYBR	0.09	0.52	4	3.79923e-09	1.76285	0.99995
90	90.SYBR	0.04	0.74	5	8.88628e-10	1.79859	0.999034
91	91.SYBR	0.08	0.47	4	1.93268e-09	1.76345	0.999979
92	92.SYBR	0.02	0.48	6	6.24091e-10	1.81713	0.999628
93	93.SYBR	0.08	0.46	4	1.18545e-09	1.78801	0.999992
94	94.SYBR	0.07	0.45	4	6.26519e-10	1.82111	0.99983
95	95.SYBR	0.02	0.13	4	1.949e-10	1.7586	0.999978
96	96.SYBR	0.04	0.28	4	5.21421e-11	1.83058	0.999882

## Sheet: Standard
Type	log rel conc	Ct	log rel conc	Ct
S1 1	0	32.97	0	32.97	RAPPORT DÉTAILLÉ
S1 1	0	32.78	0	32.78
S1 1	0	32.54	0	32.54	Statistiques de la régression
S1 1	0	32.61	0	32.61	Coefficient de détermination multiple	0.957382
S1 1	0	32.87	0	32.87	Coefficient de détermination R^2	0.91658
S1 10	-1	36.94	-1	36.94	Coefficient de détermination R^2	0.910621
S1 10	-1	36.44	-1	36.44	Erreur-type	0.801256
S1 10	-1	36.45	-1	36.45	Observations	16
S1 10	-1	36.16	-1	36.16
S1 10	-1	36.02	-1	36.02	ANALYSE DE VARIANCE
S1 50	-1.69897	39.38	-1.69897	39.38		Degré de liberté	Somme des carrés	Moyenne des carrés	F	Valeur critique de F
S1 50	-1.69897	37.62	-1.69897	37.62	Régression	1	98.7575	98.7575	153.825	6.1164e-09
S1 50	-1.69897	40	-2	39.01	Résidus	14	8.98815	0.642011
S1 50	-1.69897	40	-2	39.42	Total	15	107.746
S1 50	-1.69897	40	-2	38.55
S1 100	-2	40	-3	39.61		Coefficients	Erreur-type	Statistique t	Probabilité	Limite inférieure pour seuil de confiance = 95%	Limite supérieure pour seuil de confiance = 95%	Limite inférieure pour seuil de confiance = 95.0%	Limite supérieure pour seuil de confiance = 95.0%
S1 100	-2	39.01			Constante	33.1967	0.314923	105.412	1.04704e-21	32.5213	33.8722	32.5213	33.8722
S1 100	-2	39.42			Variable X 1	-2.77172	0.223478	-12.4026	6.1164e-09	-3.25103	-2.29241	-3.25103	-2.29241
S1 100	-2	40
S1 100	-2	38.55
S1 1000	-3	40
S1 1000	-3	40
S1 1000	-3	39.61
S1 1000	-3	40
S2 1	0	32.01	0	32.01	RAPPORT DÉTAILLÉ
S2 1	0	31.79	0	31.79
S2 1	0	32.03	0	32.03	Statistiques de la régression
S2 1	0	31.95	0	31.95	Coefficient de détermination multiple	0.976215
S2 1	0	32.09	0	32.09	Coefficient de détermination R^2	0.952995
S2 10	-1	36.04	-1	36.04	Coefficient de détermination R^2	0.949078
S2 10	-1	37.08	-1	37.08	Erreur-type	0.624252
S2 10	-1	36.53	-1	36.53	Observations	14
S2 10	-1	35.74	-1	35.74
S2 10	-1	35.67	-1	35.67	ANALYSE DE VARIANCE
S2 50	-1.69897	37.67	-1.69897	37.67		Degré de liberté	Somme des carrés	Moyenne des carrés	F	Valeur critique de F
S2 50	-1.69897	40	-1.69897	38.47	Régression	1	94.8083	94.8083	243.291	2.48383e-09
S2 50	-1.69897	38.47	-1.69897	39.02	Résidus	12	4.67629	0.389691
S2 50	-1.69897	40	-2	38.31	Total	13	99.4845
S2 50	-1.69897	39.02
S2 100	-2	40				Coefficients	Erreur-type	Statistique t	Probabilité	Limite inférieure pour seuil de confiance = 95%	Limite supérieure pour seuil de confiance = 95%	Limite inférieure pour seuil de confiance = 95.0%	Limite supérieure pour seuil de confiance = 95.0%
S2 100	-2	38.31			Constante	32.1803	0.261161	123.22	5.47398e-20	31.6113	32.7494	31.6113	32.7494
S2 100	-2	40			Variable X 1	-3.62699	0.232532	-15.5978	2.48383e-09	-4.13363	-3.12035	-4.13363	-3.12035
S2 100	-2	40
S2 100	-2	40
S2 1000	-3	40
S2 1000	-3	40
S2 1000	-3	40
S2 1000	-3	40
S3 1	0	22.45	0	22.45	RAPPORT DÉTAILLÉ
S3 1	0	22.49	0	22.49
S3 1	0	22.54	0	22.54	Statistiques de la régression
S3 1	0	22.59	0	22.59	Coefficient de détermination multiple	0.998906
S3 1	0	22.67	0	22.67	Coefficient de détermination R^2	0.997814
S3 10	-1	26.64	-1	26.64	Coefficient de détermination R^2	0.997715
S3 10	-1	26.65	-1	26.65	Erreur-type	0.206225
S3 10	-1	26.78	-1	26.78	Observations	24
S3 10	-1	26.65	-1	26.65
S3 10	-1	26.7	-1	26.7	ANALYSE DE VARIANCE
S3 50	-1.69897	29.48	-1.69897	29.48		Degré de liberté	Somme des carrés	Moyenne des carrés	F	Valeur critique de F
S3 50	-1.69897	29.73	-1.69897	29.73	Régression	1	427.068	427.068	10041.8	9.1726e-31
S3 50	-1.69897	29.35	-1.69897	29.35	Résidus	22	0.935636	0.0425289
S3 50	-1.69897	29.63	-1.69897	29.63	Total	23	428.003
S3 50	-1.69897	29.99	-1.69897	29.99
S3 100	-2	31.03	-2	31.03		Coefficients	Erreur-type	Statistique t	Probabilité	Limite inférieure pour seuil de confiance = 95%	Limite supérieure pour seuil de confiance = 95%	Limite inférieure pour seuil de confiance = 95.0%	Limite supérieure pour seuil de confiance = 95.0%
S3 100	-2	30.98	-2	30.98	Constante	22.4321	0.0763387	293.85	4.92616e-41	22.2738	22.5904	22.2738	22.5904
S3 100	-2	31.09	-2	31.09	Variable X 1	-4.31496	0.0430597	-100.209	9.1726e-31	-4.40426	-4.22566	-4.40426	-4.22566
S3 100	-2	31.15	-2	31.15
S3 100	-2	30.78	-2	30.78
S3 1000	-3	35.65	-3	35.65
S3 1000	-3	35.57	-3	35.57
S3 1000	-3	35.11	-3	35.11
S3 1000	-3	35.83	-3	35.83
S4 1	0	22.48	0	22.48	RAPPORT DÉTAILLÉ
S4 1	0	22.52	0	22.52
S4 1	0	22.57	0	22.57	Statistiques de la régression
S4 1	0	22.66	0	22.66	Coefficient de détermination multiple	0.998603
S4 1	0	22.71	0	22.71	Coefficient de détermination R^2	0.997208
S4 10	-1	27.23	-1	27.23	Coefficient de détermination R^2	0.997081
S4 10	-1	27.19	-1	27.19	Erreur-type	0.229038
S4 10	-1	27.06	-1	27.06	Observations	24
S4 10	-1	27.03	-1	27.03
S4 10	-1	27.26	-1	27.26	ANALYSE DE VARIANCE
S4 50	-1.69897	30.1	-1.69897	30.1		Degré de liberté	Somme des carrés	Moyenne des carrés	F	Valeur critique de F
S4 50	-1.69897	30.18	-1.69897	30.18	Régression	1	412.14	412.14	7856.52	1.35553e-29
S4 50	-1.69897	30.19	-1.69897	30.19	Résidus	22	1.15408	0.0524584
S4 50	-1.69897	30.17	-1.69897	30.17	Total	23	413.294
S4 50	-1.69897	30.11	-1.69897	30.11
S4 100	-2	31.5	-2	31.5		Coefficients	Erreur-type	Statistique t	Probabilité	Limite inférieure pour seuil de confiance = 95%	Limite supérieure pour seuil de confiance = 95%	Limite inférieure pour seuil de confiance = 95.0%	Limite supérieure pour seuil de confiance = 95.0%
S4 100	-2	31.25	-2	31.25	Constante	22.7892	0.0847832	268.794	3.49793e-40	22.6134	22.9651	22.6134	22.9651
S4 100	-2	31.54	-2	31.54	Variable X 1	-4.23888	0.0478229	-88.637	1.35553e-29	-4.33806	-4.1397	-4.33806	-4.1397
S4 100	-2	31.34	-2	31.34
S4 100	-2	31.43	-2	31.43
S4 1000	-3	34.89	-3	34.89
S4 1000	-3	35.24	-3	35.24
S4 1000	-3	35.46	-3	35.46
S4 1000	-3	35.29	-3	35.29

## Sheet: Ct&E all
CTGF
	Ct					PCR eff
Sample 1	Serie A	Serie B	Serie C	Serie D	Serie E	Serie A	Serie B	Serie C	Serie D	Serie E
1	32.97	32.78	32.54	32.61	32.87	1.7864	1.84604	1.96512	1.89038	1.85129
1:10	36.94	36.44	36.45	36.16	36.02	1.91737	1.6162	1.84776	1.78719	1.81592
1:50	39.38	37.62	40	40	40	1.72366	1.78179	2.11689	1.08991	2.05625
1:100	40	39.01	39.42	40	38.55	1.33636	1.81335	1.83088	1.38455	1.81332
1:1000	40	40	39.61	40		1.32939	1.19667	1.80006	1.60771
	Ct					PCR eff
Sample 2	Serie A	Serie B	Serie C	Serie D	Serie E	Serie A	Serie B	Serie C	Serie D	Serie E
1	32.01	31.79	32.03	31.95	32.09	1.84159	1.929	1.89053	1.81812	1.83412
1:10	36.04	37.08	36.53	35.74	35.67	1.84949	1.86136	1.8187	1.84815	1.84568
1:50	37.67	40	38.47	40	39.02	1.85578	1.21827	1.85099	2.52279	1.93057
1:100	40	38.31	40	40	40	1.32931	1.86106	1.27581	1.42305	2.41407
1:1000	40	40	40	40		0.987219	1.09487	1.05244	1.44855
	Ct					PCR eff
Sample 3	Serie A	Serie B	Serie C	Serie D	Serie E	Serie A	Serie B	Serie C	Serie D	Serie E
1	22.45	22.49	22.54	22.59	22.67	1.85284	1.82939	1.8381	1.853	1.83971
1:10	26.64	26.65	26.78	26.65	26.7	1.81021	1.83413	1.86319	1.89772	1.81346
1:50	29.48	29.73	29.35	29.63	29.99	1.84935	1.8204	1.83861	1.81874	1.80125
1:100	31.03	30.98	31.09	31.15	30.78	1.87003	1.80201	1.8097	1.82486	1.81471
1:1000	35.65	35.57	35.11	35.83		1.81542	1.8564	1.80852	1.80912
	Ct					PCR eff
Sample 4	Serie A	Serie B	Serie C	Serie D	Serie E	Serie A	Serie B	Serie C	Serie D	Serie E
1	22.48	22.52	22.57	22.66	22.71	1.81945	1.88056	1.82652	1.82725	1.77652
1:10	27.23	27.19	27.06	27.03	27.26	1.84514	1.81225	1.82018	1.77472	1.84619
1:50	30.1	30.18	30.19	30.17	30.11	1.79473	1.82336	1.81956	1.80965	1.76285
1:100	31.5	31.25	31.54	31.34	31.43	1.79859	1.76345	1.81713	1.78801	1.82111
1:1000	34.89	35.24	35.46	35.29		1.77974	1.89917	1.7586	1.83058
Sample 1	Avrg Ct	Stdev Ct	LinReg avrg	Stdev Eff		Sample 2	Avrg Ct	Stdev Ct	LinReg avrg	Stdev Eff
1	32.754	0.17841	1.86784	0.0658653		1	31.974	0.114368	1.86267	0.0458795
1:10	36.402	0.352732	1.79689	0.112034		1:10	36.212	0.591752	1.84468	0.0157291
1:50	39.4	1.03063	1.7537	0.407966		1:50	39.032	1.00562	1.87568	0.462318
1:100	39.396	0.631451	1.63569	0.251935		1:100	39.662	0.755791	1.66066	0.480142
1:1000	39.9025	0.195	1.48346	0.271819		1:1000	40	0	1.14577	0.206651
	SerDil Eff	SerDil E SD	LR All E Avrg	LR All E SD			SerDil Eff	SerDil E SD	LR All E Avrg	LR All E SD
	2.29502	1.18097	1.71685	0.264779			1.88673	1.01021	1.70006	0.392446
	R2	0.91658					R2	0.952995			Ct SD Max	1.03063
											Ct SD Min	0
Sample 3	Avrg Ct	Stdev Ct	LinReg avrg	Stdev Eff		Sample 4	Avrg Ct	Stdev Ct	LinReg avrg	Stdev Eff
1	22.548	0.0861394	1.84261	0.010201		1	22.588	0.0957601	1.82606	0.0369759
1:10	26.684	0.0585662	1.84374	0.0368304		1:10	27.154	0.103102	1.81969	0.0292749
1:50	29.636	0.245112	1.82567	0.0187094		1:50	30.15	0.041833	1.80203	0.0245391
1:100	31.006	0.141527	1.82426	0.0268949		1:100	31.412	0.118195	1.79766	0.023418
1:1000	35.54	0.306594	1.82237	0.022904		1:1000	35.22	0.239305	1.81702	0.0625409
	SerDil Eff	SerDil E SD	LR All E Avrg	LR All E SD			SerDil Eff	SerDil E SD	LR All E Avrg	LR All E SD
	1.70511	0.169059	1.83212	0.0245233			1.72152	0.189567	1.8123	0.0349792
	R2	0.997814					R2	0.997208
	Efficiencies		Std Dev			% Efficiencies Relative errors
	Serial dilution	LinReg	Serial dilution	LinReg			Serial dilution	LinReg
Sample 1	2.29502	1.71685	1.18097	0.264779		Sample 1	51.4578	15.4224
Sample 2	1.88673	1.70006	1.01021	0.392446		Sample 2	53.5425	23.0842
Sample 3	1.70511	1.83212	0.169059	0.0245233		Sample 3	9.91486	1.33852
Sample 4	1.72152	1.8123	0.189567	0.0349792		Sample 4	11.0116	1.9301
Normalized ratio						% Ct Relative errors
Sample 1	LinReg	SerDil	LR Stdev	SD Stdev			Sample 1	Sample 2	Sample 3	Sample 4
1	1	1	7.14511	16.856		1	0.544696	0.35769	0.382027	0.423942	Ct RE Max	2.61581
0.1	0.139218	0.0482892	1.05181	0.814091		1:10	0.968991	1.63413	0.219481	0.379693	Ct RE Min	0.13875
0.02	0.0275401	0.0040014	0.218175	0.0675644		1:50	2.61581	2.5764	0.827076	0.13875
0.01	0.0275997	0.00401471	0.218296	0.0677139		1:100	1.60283	1.90558	0.456452	0.376273	Avrg RE	0.872032
0.001	0.02099	0.00263582	0.167141	0.04443		1:1000	0.488691	0	0.862674	0.679456

## Sheet: Results
	Raw values
Sample	Ct	LR Eff	LR N0	Sigmo	Exp(0.35)
S1 1	32.97	1.7864	4.90172e-10	7.78072e-10	4.77368e-10	Sample 1		Average					SD
S1 1	32.78	1.84604	1.82712e-10	6.49269e-10	1.24788e-10		n replicate	Ct	LR Eff	LR N0	Sigmo	Exp(0.35)	Ct	LR Eff	LR N0	Sigmo	Exp(0.35)
S1 1	32.54	1.96512	2.72912e-11	2.93731e-09	1.34011e-10	1	5	32.754	1.86784	1.89834e-10	1.77437e-09	2.33324e-10	0.17841	0.0658653	1.78613e-10	1.07615e-09	1.65527e-10
S1 1	32.61	1.89038	8.98641e-11	2.78377e-09	9.74532e-11	0.1	5	36.402	1.79689	5.17989e-10	5.35947e-12	2.89254e-10	0.352732	0.112034	1.07848e-09	4.64409e-12	5.77692e-10
S1 1	32.87	1.85129	1.5913e-10	1.72342e-09	3.33001e-10	0.02	2	38.5	1.75272	3.92596e-11	3.24754e-12	1.99749e-11	1.24451	0.041105	5.34584e-12	2.65192e-12	2.58226e-11
S1 10	36.94	1.91737	3.60756e-12	2.09238e-12	1.40593e-11	0.01	3	38.9933	1.81918	7.62373e-12	3.39964e-12	7.54597e-12	0.435239	0.010127	3.12087e-12	6.63335e-13	2.16341e-12
S1 10	36.44	1.6162	2.44662e-09	2.95689e-12	1.32214e-09	0.001	1
S1 10	36.45	1.84776	1.82218e-11	1.38496e-12	1.25738e-11
S1 10	36.16	1.78719	7.47469e-11	8.24225e-12	5.51547e-11	Sample 2		Average					SD
S1 10	36.02	1.81592	4.67497e-11	1.21209e-11	4.23386e-11		n replicate	Ct	LR Eff	LR N0	Sigmo	Exp(0.35)	Ct	LR Eff	LR N0	Sigmo	Exp(0.35)
S1 1000						1	5	31.974	1.86267	2.79504e-10	1.7595e-10	2.882e-10	0.114368	0.0458795	1.71165e-10	2.20504e-11	1.2038e-10
S1 1000						0.1	5	36.212	1.84468	2.45449e-11	1.52857e-11	2.13706e-11	0.591752	0.0157291	8.83032e-12	6.03371e-12	1.31316e-11
S1 50	39.38	1.72366	4.30397e-11	1.37235e-12	1.71559e-12	0.02	3	38.3867	1.87911	4.34029e-12	3.61663e-12	4.70384e-12	0.678847	0.0446232	3.35193e-12	1.86426e-12	1.95106e-12
S1 50	37.62	1.78179	3.54795e-11	5.12273e-12	3.82342e-11	0.01	1	38.31	1.86106	4.44174e-12		9.07405e-12
S1 50						0.001	0
S1 50
S1 50						Sample 3		Average					SD
S1 100							n replicate	Ct	LR Eff	LR N0	Sigmo	Exp(0.35)	Ct	LR Eff	LR N0	Sigmo	Exp(0.35)
S1 100	39.01	1.81335	8.26712e-12		8.86307e-12	1	5	22.548	1.84261	9.95499e-08	1.0624e-07	9.1977e-08	0.0861394	0.010201	1.37055e-08	2.18165e-08	9.19267e-09
S1 100	39.42	1.83088	4.23131e-12	2.93059e-12	5.04914e-12	0.1	5	26.684	1.84374	8.71449e-09	3.91617e-09	9.63567e-09	0.0585662	0.0368304	4.03788e-09	2.32673e-10	4.25039e-09
S1 100						0.02	5	29.636	1.82567	1.75652e-09	6.1595e-10	1.53471e-09	0.245112	0.0187094	3.34487e-10	9.73233e-11	3.90813e-10
S1 100	38.55	1.81332	1.03728e-11	3.86869e-12	8.7257e-12	0.01	5	31.006	1.82426	8.57154e-10	3.42824e-10	8.91312e-10	0.141527	0.0268949	3.27678e-10	4.76432e-11	2.42695e-10
S1 1000						0.001	4	35.54	1.82237	5.78389e-11	3.47433e-11	5.51825e-11	0.306594	0.022904	2.6155e-11	1.13975e-11	2.741e-11
S1 1000
S2 1	32.01	1.84159	3.25216e-10	1.46056e-10	2.83565e-10	Sample 4		Average					SD
S2 1	31.79	1.929	8.24535e-11	1.70888e-10	1.50951e-10		n replicate	Ct	LR Eff	LR N0	Sigmo	Exp(0.35)	Ct	LR Eff	LR N0	Sigmo	Exp(0.35)
S2 1	32.03	1.89053	1.35526e-10	1.67303e-10	2.32428e-10	1	5	22.588	1.82606	1.28342e-07	1.00018e-07	1.24997e-07	0.0957601	0.0369759	5.29925e-08	1.95953e-08	3.6896e-08
S2 1	31.95	1.81812	5.04414e-10	1.98095e-10	4.77753e-10	0.1	5	27.154	1.81969	9.44178e-09	3.68354e-09	9.75729e-09	0.103102	0.0292749	5.30552e-09	3.59915e-10	3.44847e-09
S2 1	32.09	1.83412	3.4991e-10	1.97408e-10	2.96301e-10	0.02	5	30.15	1.80203	2.07069e-09	1.02829e-09	1.96562e-09	0.041833	0.0245391	1.03152e-09	2.49414e-10	7.74356e-10
S2 10	36.04	1.84949	2.35092e-11	2.1306e-11	4.29829e-11	0.01	5	31.412	1.79766	1.05147e-09	6.69854e-10	7.96339e-10	0.118195	0.023418	5.44112e-10	1.65613e-10	6.47192e-10
S2 10	37.08	1.86136	9.70397e-12	6.385e-12	7.94795e-12	0.001	4	35.22	1.81702	1.11429e-10	5.06173e-11	7.46234e-11	0.239305	0.0625409	9.15923e-11	1.85381e-11	6.16249e-11
S2 10	36.53	1.8187	3.08876e-11	1.24596e-11	1.65146e-11
S2 10	35.74	1.84815	2.77469e-11	1.64234e-11	1.71197e-11
S2 10	35.67	1.84568	3.08765e-11	1.98547e-11	2.22879e-11
S2 1000
S2 1000						Sample 1	Relative concentration							SD
S2 50	37.67	1.85578	7.35609e-12		5.38498e-12		dCt	E^Ct	(Savrg E)^Ct	(Avrg E)^Ct	LR N0	Sigmo	Exp(0.35)	dCt	E^Ct	(Savrg E)^Ct	(Avrg E)^Ct	LR N0	Sigmo	Exp(0.35)
S2 50						1	1	1	1	1	1	1	1	0.174888	1.641	0.150969	0.152256	1.33062	0.857715	1.00329
S2 50	38.47	1.85099	4.93338e-12	4.93485e-12	6.22302e-12	0.1	0.0797705	0.419203	0.112729	0.11065	2.72864	0.0030205	1.23971	0.0218564	1.07207	0.0336471	0.0263938	6.23435	0.00319473	2.62748
S2 50						0.02	0.018633	0.319543	0.0321255	0.0311973	0.20681	0.00183025	0.08561	0.0162376	0.52012	0.0338311	0.0236687	0.196613	0.0018617	0.126242
S2 50	39.02	1.93057	7.31393e-13	2.2984e-12	2.50353e-12	0.01	0.0132365	0.0567601	0.023914	0.0231647	0.04016	0.00191597	0.0323411	0.00431572	0.0686161	0.00880743	0.00657541	0.0412077	0.00122068	0.0247465
S2 100						0.001
S2 100	38.31	1.86106	4.44174e-12		9.07405e-12
S2 100						Sample 2	Relative concentration							SD
S2 100							dCt	E^Ct	(Savrg E)^Ct	(Avrg E)^Ct	LR N0	Sigmo	Exp(0.35)	dCt	E^Ct	(Savrg E)^Ct	(Avrg E)^Ct	LR N0	Sigmo	Exp(0.35)
S2 100						1	1	1	1	1	1	1	1	0.11211	1.1183	0.100342	0.0976023	0.866048	0.177232	0.590711
S2 1000						0.1	0.052995	0.101819	0.0721353	0.0775044	0.0878158	0.0868754	0.0741521	0.0221393	0.0939783	0.0374513	0.0281884	0.0623708	0.035979	0.0550946
S2 1000						0.02	0.011738	0.0132189	0.0187164	0.0208641	0.0155285	0.0205548	0.0163215	0.00560106	0.0169265	0.0111474	0.00866745	0.0153052	0.010904	0.00960767
S3 1	22.45	1.85284	9.22306e-08	1.37062e-07	8.87236e-08	0.01	0.0123787	0.0200807	0.0196282	0.0218521	0.0158915		0.0314853
S3 1	22.49	1.82939	1.20424e-07	1.18043e-07	8.11882e-08	0.001
S3 1	22.54	1.8381	1.04715e-07	1.01345e-07	1.05939e-07
S3 1	22.59	1.853	8.47052e-08	9.36468e-08	9.48535e-08	Sample 3	Relative concentration							SD
S3 1	22.67	1.83971	9.56747e-08	8.11009e-08	8.91804e-08		dCt	E^Ct	(Savrg E)^Ct	(Avrg E)^Ct	LR N0	Sigmo	Exp(0.35)	dCt	E^Ct	(Savrg E)^Ct	(Avrg E)^Ct	LR N0	Sigmo	Exp(0.35)
S3 10	26.64	1.81021	1.30596e-08	3.59843e-09	1.6695e-08	1	1	1	1	1	1	1	1	0.0844389	0.191594	0.0737586	0.073512	0.194702	0.290412	0.141344
S3 10	26.65	1.83413	9.12406e-09	3.94012e-09	9.0746e-09	0.1	0.0568774	0.0785314	0.0817375	0.0824248	0.0875389	0.0368616	0.104762	0.00410658	0.0432825	0.00409901	0.00518101	0.042314	0.00788007	0.0473828
S3 10	26.78	1.86319	5.60189e-09	3.79521e-09	5.58517e-09	0.02	0.0073502	0.0172772	0.013683	0.0138807	0.0176446	0.00579774	0.0166858	0.00132366	0.00628574	0.00287181	0.00217624	0.00414617	0.00150222	0.00456458
S3 10	26.65	1.89772	3.70218e-09	4.03876e-09	7.24738e-09	0.01	0.00284373	0.00775733	0.00596943	0.00607253	0.00861029	0.00322689	0.0096906	0.000326577	0.00375356	0.00072341	0.000607131	0.00349854	0.000800133	0.00281079
S3 10	26.7	1.81346	1.20847e-08	4.20832e-09	9.57615e-09	0.001	0.000122749	0.000527206	0.000383441	0.000393661	0.000581004	0.000327028	0.00059996	2.7096e-05	0.000264513	0.000100664	7.56528e-05	0.000274639	0.000126567	0.000303982
S3 1000	35.65	1.81542	5.6347e-11	2.85291e-11	5.28931e-11
S3 1000	35.57	1.8564	2.6255e-11	2.64059e-11	2.91275e-11	Sample 4	Relative concentration							SD
S3 50	29.48	1.84935	1.2715e-09	6.77406e-10	1.15709e-09		dCt	E^Ct	(Savrg E)^Ct	(Avrg E)^Ct	LR N0	Sigmo	Exp(0.35)	dCt	E^Ct	(Savrg E)^Ct	(Avrg E)^Ct	LR N0	Sigmo	Exp(0.35)
S3 50	29.73	1.8204	1.75518e-09	6.03783e-10	2.05647e-09	1	1	1	1	1	1	1	1	0.0938696	0.651961	0.0805237	0.0817224	0.58393	0.27707	0.417441
S3 50	29.35	1.83861	1.65596e-09	7.32199e-10	1.53661e-09	0.1	0.0422179	0.0703224	0.066209	0.0635866	0.0735673	0.0368289	0.0780603	0.0041177	0.0448728	0.00574014	0.00539933	0.0512992	0.008063	0.0359448
S3 50	29.63	1.81874	1.92769e-09	5.91264e-10	1.7662e-09	0.02	0.00529189	0.0156989	0.0111495	0.0104277	0.0161341	0.0102811	0.0157254	0.000383308	0.00969904	0.000392206	0.00065757	0.0104392	0.00320558	0.00774105
S3 50	29.99	1.80125	2.17229e-09	4.75098e-10	1.1572e-09	0.01	0.00220654	0.00805802	0.00526464	0.00486912	0.00819274	0.00669736	0.00637087	0.000232658	0.00493795	0.000523246	0.000446965	0.00542375	0.0021127	0.00550859
S3 100	31.03	1.87003	3.60994e-10	3.24528e-10	6.13929e-10	0.001	0.000157539	0.000592142	0.000547047	0.000489181	0.00086822	0.000506084	0.000597002	2.81461e-05	0.000772628	0.000110082	7.60877e-05	0.000798637	0.000210202	0.000523559
S3 100	30.98	1.80201	1.18823e-09	2.97704e-10	1.13384e-09
S3 100	31.09	1.8097	9.71777e-10	3.8429e-10	1.11444e-09
S3 100	31.15	1.82486	7.10205e-10	3.05072e-10	6.70033e-10
S3 100	30.78	1.81471	1.05456e-09	4.02526e-10	9.24311e-10
S3 1000	35.11	1.80852	9.02746e-11	5.13922e-11	9.35219e-11	Avrg	Ct value		Relative concentration							Average of SD
S3 1000	35.83	1.80912	5.84789e-11	3.26462e-11	4.51873e-11	All samples	Average	SD	dCt	E^Ct	(Savrg E)^Ct	(Avrg E)^Ct	LR N0	Sigmo	Exp(0.35)	dCt	E^Ct	(Savrg E)^Ct	(Avrg E)^Ct	LR N0	Sigmo	Exp(0.35)
S4 1	22.48	1.81945	1.37512e-07	1.26775e-07	1.14273e-07	1	27.466	5.6647	1	1	1	1	1	1	1	0.116327	0.900714	0.101398	0.101273	0.743825	0.400607	0.538195
S4 1	22.52	1.88056	6.32402e-08	1.10329e-07	9.1044e-08	0.1	31.613	5.42411	0.0579652	0.167469	0.0832026	0.0835414	0.744391	0.0408966	0.37417	0.013055	0.313552	0.0202344	0.0162906	1.59758	0.0137792	0.691476
S4 1	22.57	1.82652	1.1899e-07	1.00218e-07	1.31376e-07	0.02	34.1682	4.94121	0.0107533	0.0914345	0.0189186	0.0190925	0.0640294	0.00961599	0.0335857	0.00588641	0.138258	0.0120606	0.00879248	0.0566259	0.00436838	0.0370388
S4 1	22.66	1.82725	1.12548e-07	8.44742e-08	1.02894e-07	0.01	34.9303	4.30926	0.00766636	0.023164	0.0136941	0.0139896	0.0182136	0.00394674	0.019972	0.00162499	0.0257692	0.00335136	0.00254317	0.01671	0.00137784	0.0110219
S4 1	22.71	1.77652	2.0942e-07	7.82923e-08	1.85398e-07	0.001	35.38	0.226274	0.000140144	0.000559674	0.000465244	0.000441421	0.000724612	0.000416556	0.000598481	2.76211e-05	0.000518571	0.000105373	7.58702e-05	0.000536638	0.000168384	0.00041377
S4 10	27.23	1.84514	5.43009e-09	3.63318e-09	6.75708e-09				SD of Average							% difference between Avrg of SD and SD of Avrg
S4 10	27.19	1.81225	9.2086e-09	3.27996e-09	1.05524e-08				dCt	E^Ct	(Savrg E)^Ct	(Avrg E)^Ct	LR N0	Sigmo	Exp(0.35)	dCt	E^Ct	(Savrg E)^Ct	(Avrg E)^Ct	LR N0	Sigmo	Exp(0.35)
S4 10	27.06	1.82018	9.00343e-09	3.60086e-09	1.04804e-08				0	0	0	0	0	0	0	100	100	100	100	100	100	100
S4 10	27.03	1.77472	1.83136e-08	4.2696e-09	1.47594e-08				0.0158044	0.168352	0.0206978	0.0197547	1.32285	0.0345518	0.577184	-21.0602	46.308	-2.29025	-21.2645	17.1969	-150.753	16.5286
S4 10	27.26	1.84619	5.25315e-09	3.63407e-09	6.23726e-09				0.00590103	0.152081	0.00934938	0.00916345	0.0951914	0.0080684	0.0346852	-0.248436	-9.99837	22.4802	-4.21917	-68.1056	-84.7002	6.35456
S4 1000	34.89	1.77974	1.84169e-10	7.45713e-11	1.2565e-10				0.00595259	0.0231211	0.00949361	0.00986348	0.0150519	0.00247064	0.0138594	-266.316	10.276	-183.276	-287.842	9.9228	-79.3126	-25.7436
S4 1000	35.24	1.89917	1.45059e-11	3.20004e-11	9.92035e-12				2.46004e-05	4.59169e-05	0.000115687	6.75426e-05	0.000203093	0.000126612	2.09117e-06	10.936	91.1455	-9.78836	10.9761	62.1546	24.808	99.4946
S4 50	30.1	1.79473	2.22382e-09	1.26471e-09	2.28547e-09
S4 50	30.18	1.82336	1.30553e-09	1.0265e-09	1.1245e-09	Avrg	Error							Error SD
S4 50	30.19	1.81956	1.37819e-09	7.58512e-10	1.64606e-09	All samples	dCt	E^Ct	(Savrg E)^Ct	(Avrg E)^Ct	LR N0	Sigmo	Exp(0.35)	dCt	E^Ct	(Savrg E)^Ct	(Avrg E)^Ct	LR N0	Sigmo	Exp(0.35)
S4 50	30.17	1.80965	1.64668e-09	8.01396e-10	1.63335e-09	0.1	-42.0348	67.4689	-16.7974	-16.4586	644.391	-59.1034	274.17	0.0310576	0.464736	0.120461	0.0989795	0.247922	0.0233137	0.252207
S4 50	30.11	1.76285	3.79923e-09	1.29034e-09	3.13874e-09	0.02	-46.2337	357.172	-5.40699	-4.53759	220.147	-51.9201	67.9284	0.0127319	0.038709	0.223056	0.19377	0.0257219	0.00841366	0.0545263
S4 100	31.5	1.79859	8.88628e-10	8.41712e-10	4.07477e-10	0.01	-23.3364	131.64	36.9406	39.8962	82.1364	-60.5326	99.7197	0.00696332	0.0195755	0.00907229	0.00637447	0.0203442	0.00227619	0.0110529
S4 100	31.25	1.76345	1.93268e-09	5.98991e-10	1.89638e-09	0.001	-85.9856	-44.0326	-53.4756	-55.8579	-27.5388	-58.3444	-40.1519	3.21229e-05	0.0011777	0.000197048	0.000135827	0.00194866	0.000288604	0.00103051
S4 100	31.54	1.81713	6.24091e-10	4.67972e-10	5.99718e-10
S4 100	31.34	1.78801	1.18545e-09	8.41352e-10	8.06541e-10
S4 100	31.43	1.82111	6.26519e-10	5.99243e-10	2.71582e-10
S4 1000	35.46	1.7586	1.949e-10	5.48897e-11	1.28944e-10
S4 1000	35.29	1.83058	5.21421e-11	4.10078e-11	3.39793e-11
	Avrg S1	1.81911
	Avrg S2	1.85965
	Avrg S3	1.83212
	Avrg S4	1.8123
	Average E	1.82842
