# Supplementary material for: Statistical significance of quantitative PCR
Source: BMC Bioinformatics. 2007 Apr 20;8:131. doi: 10.1186/1471-2105-8-131 (PMC1868764; doi:10.1186/1471-2105-8-131)
Supplement: Additional file 2 — Complete set of data and macro. Excel file containing all raw qPCR data and the macro used into the present article. [file 1471-2105-8-131-S2.ZIP › Elastin.xls]

## Sheet: 080702 Results
Well	Reporter	Type	Baseline StdDev	deltaRn	Ct	Quantity	Replicate	Qty Mean	Qty StdDev	IPC	Sample Name
1	SYBR	UNKN	0.00040368	1.4109	28.02	-1		0	0	+	1A
2	SYBR	UNKN	0.00054819	1.1533	31.82	-1		0	0	+	1A 1:10
3	SYBR	UNKN	0.00055871	0.61258	35.36	-1		0	0	+	1A 1:50
4	SYBR	UNKN	0.00041459	0.42559	36.32	-1		0	0	+	1A 1:100
5	SYBR	UNKN	0.00038616	1.1381	28.09	-1		0	0	+	1B
6	SYBR	UNKN	0.00039196	1.0847	32.05	-1		0	0	+	1B 1:10
7	SYBR	UNKN	0.00033633	0.64471	35.06	-1		0	0	+	1B 1:50
8	SYBR	UNKN	0.00050155	0.32642	36.94	-1		0	0	+	1B 1:100
9	SYBR	UNKN	0.00065951	1.3788	27.71	-1		0	0	+	1C
10	SYBR	UNKN	0.00031372	1.195	31.61	-1		0	0	+	1C 1:10
11	SYBR	UNKN	0.00050726	0.76404	34.55	-1		0	0	+	1C 1:50
12	SYBR	UNKN	0.00061051	0.40258	36.46	-1		0	0	+	1C 1:100
13	SYBR	UNKN	0.00062851	1.4265	27.42	-1		0	0	+	1D
14	SYBR	UNKN	0.00051669	1.1667	31.59	-1		0	0	+	1D 1:10
15	SYBR	UNKN	0.00064699	0.78705	34.29	-1		0	0	+	1D 1:50
16	SYBR	UNKN	0.00036765	0.74603	34.48	-1		0	0	+	1D 1:100
17	SYBR	UNKN	0.00067452	1.3605	27.28	-1		0	0	+	1E
18	SYBR	UNKN	0.00036354	1.206	31.3	-1		0	0	+	1E 1:10
19	SYBR	UNKN	0.00087274	0.90763	33.79	-1		0	0	+	1E 1:50
20	SYBR	UNKN	0.00052732	0.41131	36.43	-1		0	0	+	1E 1:100
21	SYBR	UNKN	0.00053317	1.5067	24.31	-1		0	0	+	2A
22	SYBR	UNKN	0.00043529	1.3834	28.52	-1		0	0	+	2A 1:10
23	SYBR	UNKN	0.00061775	1.1386	31.19	-1		0	0	+	2A 1:50
24	SYBR	UNKN	0.00067878	1.1203	32.05	-1		0	0	+	2A 1:100
25	SYBR	UNKN	0.00083966	1.4628	24.15	-1		0	0	+	2B
26	SYBR	UNKN	0.00066817	1.3206	28.2	-1		0	0	+	2B 1:10
27	SYBR	UNKN	0.0005878	1.1309	31.31	-1		0	0	+	2B 1:50
28	SYBR	UNKN	0.00052636	1.0898	32.25	-1		0	0	+	2B 1:100
29	SYBR	UNKN	0.0004231	1.4548	24.25	-1		0	0	+	2C
30	SYBR	UNKN	0.00045893	1.3722	28.23	-1		0	0	+	2C 1:10
31	SYBR	UNKN	0.00049077	1.241	31.04	-1		0	0	+	2C 1:50
32	SYBR	UNKN	0.00083774	1.0608	32.25	-1		0	0	+	2C 1:100
33	SYBR	UNKN	0.00050809	1.4611	24.17	-1		0	0	+	2D
34	SYBR	UNKN	0.00046143	1.322	28.37	-1		0	0	+	2D 1:10
35	SYBR	UNKN	0.00079313	1.2126	30.9	-1		0	0	+	2D 1:50
36	SYBR	UNKN	0.0004931	1.0539	31.97	-1		0	0	+	2D 1:100
37	SYBR	UNKN	0.00052423	1.4091	24.19	-1		0	0	+	2E
38	SYBR	UNKN	0.00063184	1.3226	28.2	-1		0	0	+	2E 1:10
39	SYBR	UNKN	0.00056971	0.92466	31.8	-1		0	0	+	2E 1:50
40	SYBR	UNKN	0.00040886	1.128	31.62	-1		0	0	+	2E 1:100
41	SYBR	UNKN	0.000617	1.3231	28.61	-1		0	0	+	3A
42	SYBR	UNKN	0.00033376	0.98636	33.04	-1		0	0	+	3A 1:10
43	SYBR	UNKN	0.00043742	0.63873	35.09	-1		0	0	+	3A 1:50
44	SYBR	UNKN	0.00065968	0.31861	37.05	-1		0	0	+	3A 1:100
45	SYBR	UNKN	0.00067808	1.3309	28.75	-1		0	0	+	3B
46	SYBR	UNKN	0.00055087	1.0061	32.81	-1		0	0	+	3B 1:10
47	SYBR	UNKN	0.00040713	0.5207	35.79	-1		0	0	+	3B 1:50
48	SYBR	UNKN	0.00056641	0.43325	36.25	-1		0	0	+	3B 1:100
49	SYBR	UNKN	0.00053355	0.99432	29.05	-1		0	0	+	3C
50	SYBR	UNKN	0.00064551	0.95968	32.33	-1		0	0	+	3C 1:10
51	SYBR	UNKN	0.00061713	0.59283	35.29	-1		0	0	+	3C 1:50
52	SYBR	UNKN	0.00089087	0.021873	40	-1		0	0	-	3C 1:100
53	SYBR	UNKN	0.00048743	1.3153	28.72	-1		0	0	+	3D
54	SYBR	UNKN	0.00055156	0.94436	32.94	-1		0	0	+	3D 1:10
55	SYBR	UNKN	0.00066743	0.56054	35.49	-1		0	0	+	3D 1:50
56	SYBR	UNKN	0.00096236	0.15876	38.51	-1		0	0	+	3D 1:100
57	SYBR	UNKN	0.00040156	1.275	28.52	-1		0	0	+	3E
58	SYBR	UNKN	0.00076709	0.96852	33.06	-1		0	0	+	3E 1:10
59	SYBR	UNKN	0.0005478	0.66638	34.79	-1		0	0	+	3E 1:50
60	SYBR	UNKN	0.00092747	0.43242	36.28	-1		0	0	+	3E1:100
61	SYBR	UNKN	0.00086666	1.2271	27.15	-1		0	0	+	4A
62	SYBR	UNKN	0.00060181	1.1106	31.04	-1		0	0	+	4A 1:10
63	SYBR	UNKN	0.00056342	0.72972	34.31	-1		0	0	+	4A 1:50
64	SYBR	UNKN	0.00071145	0.65514	34.94	-1		0	0	+	4A 1:100
65	SYBR	UNKN	0.00041621	1.3631	27.25	-1		0	0	+	4B
66	SYBR	UNKN	0.00066167	1.1546	31.53	-1		0	0	+	4B 1:10
67	SYBR	UNKN	0.00053891	0.88719	33.55	-1		0	0	+	4B 1:50
68	SYBR	UNKN	0.00081069	0.65945	35.13	-1		0	0	+	4B 1:100
69	SYBR	UNKN	0.00035287	1.3363	27.16	-1		0	0	+	4C
70	SYBR	UNKN	0.00094072	1.1232	31.23	-1		0	0	+	4C 1:10
71	SYBR	UNKN	0.0006932	0.85268	33.84	-1		0	0	+	4C 1:50
72	SYBR	UNKN	0.00089885	0.46776	36.19	-1	4C 1:100	0	0	+	4C 1:100
73	SYBR	UNKN	0.001036	1.3025	27.31	-1		0	0	+	4D
74	SYBR	UNKN	0.00072686	1.1318	31.29	-1		0	0	+	4D 1:10
75	SYBR	UNKN	0.00067241	0.47409	34.43	-1		0	0	+	4D 1:50
76	SYBR	UNKN	0.00069404	0.49941	35.92	-1		0	0	+	4D 1:100
77	SYBR	UNKN	0.00071246	1.1834	27.27	-1		0	0	+	4E
78	SYBR	UNKN	0.0014332	0.94869	31.12	-1		0	0	+	4E 1:10
79	SYBR	UNKN	0.00045838	0.85387	33.75	-1		0	0	+	4E 1:50
80	SYBR	UNKN	0.00053293	0.45107	36.22	-1		0	0	+	4E 1:100
81	SYBR	NTC	0.00079689	-0.00057486		0	NTC	0	0	-	NTC
82	SYBR	NTC	0.00040664	0.012819		0	NTC	0	0	-	NTC
83	SYBR	NTC	0.00040665	0.006223		0	NTC	0	0	-	NTC

## Sheet: 080702 Clipped
		Cycle No.	1.SYBR	2.SYBR	3.SYBR	4.SYBR	5.SYBR	6.SYBR	7.SYBR	8.SYBR	9.SYBR	10.SYBR	11.SYBR	12.SYBR	13.SYBR	14.SYBR	15.SYBR	16.SYBR	17.SYBR	18.SYBR	19.SYBR	20.SYBR	21.SYBR	22.SYBR	23.SYBR	24.SYBR	25.SYBR	26.SYBR	27.SYBR	28.SYBR	29.SYBR	30.SYBR	31.SYBR	32.SYBR	33.SYBR	34.SYBR	35.SYBR	36.SYBR	37.SYBR	38.SYBR	39.SYBR	40.SYBR	41.SYBR	42.SYBR	43.SYBR	44.SYBR	45.SYBR	46.SYBR	47.SYBR
		1	-0.00130843	-0.00010258	-0.000345394	0.000293508	0.000280634	-0.00052999	0.0016157	-0.000879034	9.12398e-05	0.00101368	-0.00114791	-2.85208e-05	0.000469282	0.000572816	0.00166164	0.000297621	-0.000882819	0.000847071	0.000204727	0.000291377	-0.000657096	0.000855952	0.00139982	-0.000249162	-0.000333741	-0.000679821	0.000508294	0.00183089	0.00102462	0.00097926	0.00140128	-8.02129e-05	-0.000595376	0.000677854	-0.00125042	0.00121927	0.00104995	0.000636965	0.000337541	0.000139326	0.000226125	-0.00010325	0.00176738	-0.000416383	0.00198324	-0.000296518	0.00101928
		2	0.000874221	0.000248686	0.000494674	0.000549361	0.000132963	-0.000202879	6.54012e-05	-0.00104511	-0.00082545	-0.000358552	-0.00120069	0.000298768	0.000526935	0.000246301	-0.000747368	-0.000204563	0.000206783	0.00141551	-0.000232995	0.00103335	-0.000557095	0.00140187	0.000402868	-0.000585124	0.000306532	-0.000572816	0.000459716	0.00122936	0.000518292	0.00060302	0.00152585	0.000766292	-0.000614241	0.000140652	-0.00135529	0.000414848	-7.62641e-05	0.00110342	0.00144853	-0.0012534	6.14226e-05	-0.0007485	-0.000184998	-0.0011815	0.000129819	-0.000530928	-2.40356e-05
		3	-0.000154674	-0.000607982	-0.00012885	-3.01749e-05	-0.00014928	0.000257626	-0.000157952	-0.000478297	6.58035e-05	0.000288218	0.000128478	0.000186905	0.000715733	0.000344709	0.000368834	-0.000299379	0.00034903	-0.000179127	0.00024569	-0.000172257	0.000630707	0.000452846	-0.000695616	0.00012064	0.00115603	0.000835434	-0.0001802	0.000757843	0.000465408	8.75294e-05	-0.000567466	0.000303149	-0.000700757	0.000113428	-0.000926361	0.000842184	-6.31809e-06	0.000341237	-0.000255853	-0.000167161	-0.00104386	-0.000503764	-8.84384e-05	-0.000816464	0.000460759	2.12789e-05	8.66353e-05
		4	-8.39382e-05	-0.000109047	-0.000574529	0.000631779	-0.000441521	-1.40369e-05	0.000468954	0.000613794	0.000309616	-0.000253349	-3.23057e-05	0.000413209	-0.000805542	-0.000118792	1.68383e-06	-1.47522e-05	0.000455081	0.000203878	0.00031285	4.60893e-05	4.0248e-05	-0.00026831	0.000990495	0.000232309	0.000400826	0.000128508	0.000838175	-4.86672e-05	-0.000104219	0.000216261	0.000228614	-0.000191987	-5.5626e-05	0.000690773	0.000894606	0.000218838	0.000479624	-0.000362307	0.000404313	8.76933e-05	8.90344e-05	0.000303283	0.000227287	0.000278443	0.0009363	-3.8445e-05	-0.000322699
		5	-4.78774e-05	0.000573218	0.000176281	-0.000347182	1.39028e-05	0.000325158	0.000347137	-1.3411e-07	-0.00016576	-0.000455618	9.85116e-05	-0.00063026	0.000700474	-0.000885859	-0.000331148	0.000331432	-0.000469983	-0.00015147	0.000993699	-6.93351e-05	0.000206411	-6.49095e-05	-3.77446e-05	-0.000325635	0.000174075	-0.000800967	-0.000175908	-0.000820577	-0.000565916	0.00029631	0.000780881	-0.000117809	0.000731334	-0.000195444	-0.000351399	-0.000685096	6.10799e-05	0.00101189	0.000144884	0.0001553	0.000555515	0.000153899	-4.2662e-05	-0.000250295	-0.000867546	0.000181869	0.00035654
		6	0.000170961	0.00110552	-5.00679e-05	-0.0002487	0.000536591	-0.000274345	-0.000438988	0.000706181	0.00047347	0.000138	-0.00073652	-0.000453174	-0.000432164	0.000148103	0.000263736	0.000486746	-0.000376686	-0.000224367	-0.000400052	-4.83394e-05	-0.000417084	-8.53837e-06	0.000515625	0.000358716	-0.00130898	-0.000756472	-0.000822321	0.000286698	-7.50124e-05	-0.000272751	5.68628e-05	0.00014323	0.000839829	-0.000839338	-0.000744432	-0.000521481	0.000560865	-0.00121629	-0.00117013	-0.000527382	-0.000149548	-0.000233665	-0.000498295	0.000683367	-0.000482231	0.000516012	0.000160813
		7	0.00013198	-0.000334531	0.000191003	-0.000378236	0.000275835	-0.000176892	-3.2872e-05	-0.000435218	-0.00137614	0.000190169	-0.000409991	-0.000450075	-0.000578493	0.000557765	-0.00120793	-0.000126287	0.000270337	0.000187412	-0.00200006	-0.000675961	-0.000825241	-0.000424966	-0.000403911	-0.000875607	-0.00120905	0.000909686	-0.000313148	1.66744e-05	-2.6688e-05	0.000310272	-0.000202432	-0.000950679	-0.000537798	-0.000240251	0.000918314	0.000166297	-0.000572413	-9.66191e-05	0.000495225	0.000255793	0.000481307	0.000232339	-5.86212e-05	-0.000276804	-7.16448e-05	-0.000305504	1.00285e-05
		8	-0.000181094	-0.000763506	0.00144336	-0.000104249	0.000105083	0.000143796	-0.0002428	-0.000206366	-0.000261873	0.00048317	0.000717163	0.000582606	-0.000287875	0.000262022	8.56817e-05	-0.000734747	0.000406161	-0.000170976	-0.000522613	0.000991076	-0.000304923	-0.000268161	-0.000973433	0.00128514	-0.000288069	-0.000165746	-3.00705e-05	-0.000199377	-5.15133e-05	-0.000663549	0.000312835	0.0013828	-0.000197694	0.000398889	0.000775874	-0.000363022	-0.000821635	0.000385031	0.000473812	0.000313759	0.000969678	0.000465766	0.000889093	0.000788257	-0.00021036	-0.000116244	7.09891e-05
		9	0.000911161	0.000175476	-0.000322282	0.000772372	0.000325337	-0.000539824	-8.443e-05	-0.000530854	0.00101709	-0.000231028	0.000213787	0.000818893	0.000934243	0.000330806	0.000369251	0.000327557	-0.00142753	0.000307441	0.000306725	0.00019148	0.000113651	0.000856996	0.000221088	-0.000943318	8.85278e-05	-0.000804976	0.00119023	-0.00076884	0.00015375	-0.000235423	-0.000434265	-0.000213668	-7.49826e-05	-0.000508815	-0.000330239	-0.000109822	-0.000333354	9.16421e-05	-0.000194296	0.000150919	-3.8743e-06	0.000124365	-0.000336632	0.000892088	-0.000687748	-0.000691861	-0.000312105
		10	-0.000347033	4.13954e-05	-0.000374839	-0.000326589	-0.000736877	-0.000602275	-0.000400931	-0.000450447	0.000375986	-1.19656e-05	0.000548914	0.000338957	-0.000599951	-0.000954285	0.000605866	-5.92917e-05	-0.00042659	0.000427961	0.000498161	0.000701666	0.000333771	-0.00056693	4.90695e-05	-0.000255465	0.00015445	-0.000270545	-0.000256062	0.000406608	8.00341e-05	-0.000727415	-0.000663921	5.31375e-05	-3.71188e-05	0.00035274	0.000479072	-0.000383064	-0.000458822	-0.000681877	0.000748351	0.000387847	-0.000432342	-0.000260085	-0.000265896	-0.000326857	0.000590161	-0.000679538	-0.000199079
		11	-0.000601903	-0.00018473	-0.000189781	-0.00021565	0.000257075	0.000297099	6.44326e-05	0.000653192	-0.000624374	-0.000371993	0.000273153	-0.00107177	0.000132799	0.000239715	0.000779241	0.000278205	0.000927031	0.000356555	0.000904828	-0.000605464	-0.000602648	0.000337005	0.000659376	-0.000239372	-0.000352666	0.000669524	-0.000290856	-0.000200212	0.000775084	0.000308707	-0.000138208	-0.00147006	0.000372201	0.00028339	0.000443995	0.000310868	0.000493556	7.38502e-05	-0.000209942	-0.000882387	0.000281945	-0.000444919	0.000544995	-0.00101978	-0.000588149	0.00117418	-0.000658333
		12	0.000202432	0.000104055	-0.00017032	0.000246659	-0.00018616	0.000583753	0.000477388	0.000128135	0.000186235	0.000224441	-0.00080131	0.000264689	0.000220641	7.5832e-05	-0.00093542	-0.000189483	0.000293031	-0.000757188	-0.000339225	-0.000359029	0.000825182	-4.50015e-05	-0.000324816	0.000642464	0.00118476	0.0002556	4.01735e-05	0.000569806	-0.000650868	0.000680104	0.000626966	0.0010619	-0.000339463	-5.54621e-05	-0.00115946	0.000524431	0.000597462	0.000453487	-0.000436321	0.000225619	-0.000747904	0.000162855	-0.000370741	4.79072e-05	0.000920534	-6.17355e-05	0.000807226
		13	-0.000270873	0.00048396	-0.00176735	0.00028789	0.000752479	-0.000574201	-0.00126791	-0.000845745	0.00069046	-0.000492856	-0.000402063	-0.000464469	-0.000446141	0.000232965	-0.000375718	0.000575796	9.72301e-05	-0.000694767	0.0012773	-0.0012563	0.000163972	0.000740647	0.00129119	0.000772312	0.00196126	-0.00023298	0.000985637	0.000178531	-6.70999e-05	0.000548109	-0.000392914	-0.000735	0.00101128	-5.2616e-05	-0.00199649	-0.000512347	-0.000997528	-0.000298038	-0.00130597	0.000855237	0.000462815	-4.56572e-05	0.00204708	0.000497922	0.000887096	0.000838831	0.00031352
		14	-0.00120194	0.000833556	-0.000237182	0.000392854	0.000520393	0.000666603	-0.000397608	0.000455052	0.00069271	0.000969469	-0.000180811	-0.000210494	-0.000744283	0.000818342	-0.000202596	0.000963747	-7.73072e-05	4.97401e-05	0.00120235	2.73436e-05	0.000476494	0.00201009	0.00251152	0.00128359	0.00226849	0.00110194	0.00100963	4.11272e-06	0.000642404	9.14186e-05	0.000159279	0.000487268	0.00102319	0.000348911	-0.000393882	0.000177696	0.000181615	-0.00101933	-0.000370696	0.00189047	0.000569791	9.93907e-05	0.00148307	-0.000237107	-0.000383884	0.000455484	0.0001093
		15	-0.000507563	0.000188991	-0.00202403	0.000559077	0.000732616	0.000677392	-5.95003e-05	0.000290573	0.00187272	0.000967607	0.00107342	-0.000120729	-0.00115769	0.00230545	1.39028e-05	0.00125708	0.000238717	-0.000646785	0.00251302	0.000639588	0.00181822	0.00126338	0.000697732	0.00182429	0.00264648	0.000447914	0.0015375	-4.05312e-05	0.00111841	0.000602841	0.000955164	5.42402e-05	0.00133847	0.000849679	-0.000881091	0.000205547	-0.00066492	-0.000583455	-0.00145529	0.00158335	0.000162616	-0.00023827	0.00151885	0.000564084	0.00128749	0.000865907	-0.000686973
		16	-0.000772193	-7.21216e-06	-0.00080131	-0.000673935	0.000440121	0.000758126	6.84261e-05	-0.000192538	0.00148784	0.000841513	-0.00113381	0.000134662	-0.00122768	0.00126113	-0.000123411	0.00168221	0.000619814	-0.000187933	0.0015405	-0.000539661	0.00111781	0.001993	0.00128801	0.000169545	0.00292279	0.000845984	-0.00028421	-0.00171809	0.000738323	-0.000246972	-0.000822514	-0.000262052	0.000227377	-0.000368625	-0.00176467	0.000681654	-0.000997752	-0.00080727	-0.00196908	0.000765175	-0.000607684	-0.000778556	0.00103085	6.89477e-05	0.000407562	6.65039e-05	0.00046967
		17	-0.000141755	-0.000222653	-0.00140463	0.000307396	0.000737235	0.00211154	0.00059551	0.000564724	0.00155447	0.00100836	0.000531629	0.00129339	-0.00145949	0.0024329	-0.000659108	0.00208421	0.00143556	-4.94122e-05	0.00231595	0.000314936	0.00257324	0.00200036	0.0026198	0.00210221	0.00323135	0.00158402	-4.7937e-05	0.000213027	0.000650227	0.000561178	-7.01845e-06	0.000354379	0.00151731	0.000303224	-0.00104879	0.000927717	1.99676e-06	-0.00110531	-0.00211433	0.00178887	0.000211298	0.000127316	0.00219308	0.000443369	0.00120072	0.000266969	0.000506073
		18	-0.000463113	0.00107537	6.86646e-05	-0.000175953	0.00245935	0.00111434	0.00129311	0.00124367	0.00298952	0.00259416	-0.000171155	-0.000696302	-0.00119218	0.000859931	-0.000467524	0.00202557	0.00137302	0.00105181	0.00285707	-0.00104918	0.00329176	0.00163527	0.00209618	0.0021992	0.00405257	0.000852421	-0.00115789	-0.000554636	0.00231624	0.00206917	-0.00012219	0.000589162	0.00251322	0.000998393	-0.00152029	0.00286214	-7.25538e-05	-0.000498161	-0.0033925	0.000769317	-0.00055553	-4.86672e-05	0.0017896	0.00136471	4.75347e-05	0.000551894	0.000322864
		19	1.06394e-05	0.000113711	-4.84735e-05	0.000201628	0.000708967	0.00065212	0.000774398	0.00167331	0.00216329	0.00060457	-1.18166e-05	3.93987e-05	-0.00243665	0.00210616	-0.00161309	0.00224356	0.00175731	-0.00110589	0.00077647	-0.000655428	0.0033893	0.000270069	0.0030936	0.00169167	0.00547838	0.0012306	-0.000359446	-0.00103506	0.00295916	-0.00030753	-0.0017958	0.000786856	0.00352256	-0.000155225	-0.00122182	0.00245749	-0.000193194	-0.00100617	-0.00343879	0.000605613	-0.000174731	-0.000728369	0.000656441	0.00027889	-0.000224665	0.000850648	-0.000253394
		20	0.00111418	0.00255264	0.00126605	0.000863776	0.00306818	0.00178835	0.00192811	0.00204578	0.0028521	0.00232431	0.0004756	0.000866219	0.000550717	0.00168249	0.000903025	0.00438401	0.00401273	0.000999257	0.00384603	0.000810206	0.00627424	0.00300407	0.00407706	0.00236431	0.00829729	0.00112754	0.000359416	-0.000432491	0.00588185	0.000696793	-9.67383e-05	0.00106214	0.00621681	0.0013943	0.00141486	0.00358908	0.00360258	-4.19319e-05	-0.00229777	0.00129202	0.00146246	0.000670925	0.000588655	0.000611409	0.000679404	0.00204153	-0.000123903
		21	0.000934303	0.00227952	0.00120842	0.000811815	0.00372092	0.00484174	0.0018513	0.000560954	0.00361785	0.00202608	0.00217213	0.00139484	0.000425458	0.00275685	0.00108673	0.00150095	0.00377934	0.000514895	0.00302608	-0.000261784	0.0109542	0.00368398	0.0029047	0.00177084	0.012222	0.00262934	0.000110239	-0.000316173	0.0113772	0.00061442	-0.000450477	0.000740334	0.0112672	0.00242223	0.00163995	0.00217015	0.00869568	-0.000152066	-0.001936	0.00129443	0.000899434	-0.000138834	0.0016595	0.00152019	0.00121884	0.00167222	0.000664994
		22	0.00273331	0.00118156	0.0010616	-0.00018926	0.00406085	0.00382745	0.0012627	0.00198446	0.00555928	0.00255153	0.00103259	0.00106205	0.00128354	0.00331347	0.00128681	0.00401249	0.00576261	0.000682652	0.0028066	0.000132352	0.0194995	0.003925	0.00427982	0.00243129	0.0202784	0.00297508	0.00126939	-0.00159682	0.0192189	0.00139612	-0.000486538	0.000750735	0.0194834	0.00227021	0.00219332	0.00274719	0.0168009	0.000258386	-0.00181562	0.00130411	0.00231029	0.000857383	0.00122921	0.00183366	0.00079532	0.00197114	0.0013551
		23	0.00386709	0.00104503	0.00117186	-0.000231698	0.00590709	0.00363635	0.0014281	0.00216629	0.00609803	0.00380278	0.00225891	0.000368282	0.00204617	0.00307499	0.00178656	0.00323348	0.00824423	0.00102468	0.00316966	0.000421867	0.0329104	0.00507741	0.00364931	0.00308146	0.0364363	0.00500822	0.000426024	-0.000721514	0.0340494	0.00344063	-0.00100149	0.00158595	0.0353843	0.00276096	0.00218958	0.0039455	0.0328159	0.00314656	-0.00144294	0.00230014	0.00270703	0.000839621	0.00197317	0.00146076	0.00166851	0.00245666	0.000675261
		24	0.00762859	0.00351454	0.000691474	-0.000379011	0.00788067	0.00500356	0.00176777	0.00205512	0.00978504	0.00418602	0.000457138	3.56138e-06	0.00681922	0.0030535	0.00135054	0.00372607	0.0125021	0.00134374	0.00246111	0.000983939	0.0572799	0.00716545	0.00422537	0.00279075	0.0634419	0.00867781	0.00129353	0.000323519	0.0587605	0.00626275	0.00072889	0.00232436	0.0620612	0.00678186	0.00210102	0.00353749	0.0614845	0.00367735	-0.000775456	0.00341256	0.00542317	0.000791624	0.00103435	0.00247793	0.00494504	0.00289597	4.21107e-05
		25	0.012149	0.00485679	0.00166367	0.000173882	0.0127732	0.00540331	0.0024875	0.00152881	0.0163887	0.00515448	0.000784188	-0.001459	0.014899	0.00460792	0.00161187	0.00434749	0.0197446	0.00205304	0.00387654	-0.000237867	0.098746	0.0104945	0.00510327	0.00330846	0.108051	0.011744	0.00190398	0.000145644	0.103642	0.00963968	0.000901505	0.00207317	0.109149	0.0103892	0.00353567	0.00429489	0.106731	0.00966434	-0.000184268	0.00348696	0.00899904	0.000538051	0.000465289	0.00188687	0.00698774	0.00206923	0.0010508
		26	0.0220359	0.00501792	0.00186457	0.000202015	0.0231848	0.00689387	0.00267895	0.00143266	0.028144	0.0063255	0.0023061	-0.000825942	0.0281099	0.00553837	0.00287616	0.00453189	0.0346896	0.0043243	0.0046235	-0.000175104	0.16759	0.0165217	0.00626372	0.00516316	0.185244	0.0197778	0.00341447	0.00122339	0.178193	0.0179728	0.00283334	0.00325638	0.186549	0.0186286	0.00444323	0.0056289	0.184323	0.0188537	-0.000104666	0.00475849	0.0148542	0.00101384	0.0024153	0.0017978	0.0137035	0.00458552	0.000942886
		27	0.0386365	0.00623941	0.00130747	0.00179584	0.0384337	0.00814813	0.00325721	0.00252938	0.0462199	0.0078516	0.00284289	-0.000729963	0.0525952	0.00680031	0.00201166	0.00618021	0.0579294	0.00613131	0.00486092	0.00123176	0.272283	0.0287296	0.00905103	0.00661515	0.298705	0.0360943	0.00402159	0.00214098	0.286574	0.0328505	0.00567354	0.00412521	0.300761	0.0309894	0.00738747	0.00797552	0.297176	0.0330199	0.00214922	0.00683229	0.0280516	0.00263742	0.0027803	0.00289945	0.0244854	0.00499248	0.00113735
		28	0.0690484	0.00922587	0.00210264	0.00208025	0.0660634	0.0106398	0.00223278	0.00244327	0.0796536	0.0117397	0.00301786	0.00118646	0.0937104	0.010908	0.0026634	0.007333	0.10182	0.00989014	0.00565705	0.000725016	0.422139	0.0502612	0.0125822	0.00957668	0.449526	0.0614131	0.00928104	0.00411986	0.435661	0.0594782	0.0124067	0.00672282	0.453796	0.0539758	0.012931	0.0100464	0.443979	0.0604608	0.00543033	0.0099577	0.0477856	0.0037124	0.00367346	0.00212911	0.0446467	0.00629958	0.00230877
		29	0.119832	0.0154974	0.00307348	0.00154681	0.111901	0.0162033	0.0047538	0.00267829	0.134681	0.0179531	0.00394179	0.00144516	0.162662	0.0176098	0.00538251	0.00853068	0.173755	0.0186248	0.00880922	0.00145893	0.601714	0.088201	0.0210271	0.0144212	0.623514	0.103902	0.0174595	0.00942804	0.608469	0.104765	0.0206784	0.0121985	0.630233	0.0973547	0.0229967	0.0154688	0.607942	0.10773	0.0112121	0.0165574	0.0840788	0.00603616	0.00450543	0.0019013	0.0786703	0.00994475	0.00272414
		30	0.200168	0.0257373	0.00519513	0.00275165	0.183755	0.0249429	0.00552568	0.00334224	0.221972	0.0281338	0.00607607	0.00110519	0.266402	0.0291838	0.0061682	0.00993833	0.277968	0.0326909	0.0111081	0.00201424	0.785085	0.150275	0.0372987	0.0234196	0.791416	0.175638	0.0309357	0.0179791	0.779048	0.177474	0.0375234	0.0195054	0.800826	0.165699	0.0416605	0.025062	0.765618	0.183837	0.0243475	0.0277761	0.145368	0.0127173	0.005524	0.00288622	0.134207	0.0161391	0.00312935
		31	0.31873	0.0435248	0.00621211	0.00331341	0.288096	0.0410233	0.0101991	0.00553098	0.348799	0.0491665	0.00916284	0.00235121	0.414987	0.0504839	0.0096709	0.0136464	0.421974	0.0573072	0.0168183	0.00305048	0.951829	0.246565	0.0616747	0.0396902	0.938108	0.283085	0.0561949	0.0315363	0.930417	0.290689	0.0679336	0.0330765	0.949226	0.270807	0.0732354	0.0425183	0.90393	0.295767	0.0426888	0.0478526	0.243663	0.0210144	0.00955759	0.00326846	0.22576	0.0251503	0.00397821
		32	0.477768	0.0758757	0.010013	0.0070599	0.424187	0.0678047	0.0145763	0.00743797	0.510055	0.0831103	0.0163544	0.0044371	0.589809	0.0835928	0.0174918	0.0210913	0.592498	0.100008	0.0268884	0.00400131	1.08939	0.385095	0.105727	0.067734	1.06363	0.429847	0.10106	0.0586257	1.05498	0.441136	0.118569	0.0588256	1.07322	0.41543	0.127492	0.0709162	1.01754	0.445987	0.0768679	0.0833829	0.378749	0.0373156	0.0128434	0.00343253	0.356208	0.0438065	0.00745484
		33	0.660947	0.130154	0.0175475	0.0113227	0.572284	0.116048	0.0233649	0.0104932	0.689235	0.139923	0.028518	0.00836031	0.774671	0.142539	0.0325074	0.0318058	0.76152	0.170356	0.0447773	0.00996587	1.1989	0.563317	0.17986	0.116422	1.16061	0.596364	0.171952	0.103456	1.15405	0.618246	0.204225	0.103183	1.17335	0.586346	0.216931	0.119674	1.1122	0.613687	0.134332	0.145787	0.544162	0.0679801	0.0220068	0.00803368	0.52054	0.076342	0.0145529
		34	0.841304	0.216782	0.0322729	0.0184579	0.713268	0.192621	0.0394575	0.0170303	0.858185	0.230417	0.0503571	0.0157537	0.939508	0.238476	0.0578832	0.0527697	0.915611	0.279787	0.0767237	0.0160101	1.28626	0.749495	0.29026	0.196151	1.23839	0.762219	0.283023	0.178968	1.23776	0.793869	0.330011	0.173733	1.25039	0.759848	0.348084	0.203063	1.18666	0.775804	0.219886	0.240429	0.718325	0.120265	0.0372937	0.0127609	0.697356	0.130113	0.0247866
		35	0.997991	0.34596	0.0553079	0.0327783	0.83049	0.307651	0.0671851	0.0253533	1.00123	0.363107	0.086149	0.0290947	1.07591	0.374614	0.100096	0.088741	1.04008	0.431329	0.129426	0.0291739	1.35073	0.918595	0.439459	0.315044	1.30089	0.908687	0.429675	0.291589	1.29843	0.949697	0.493947	0.284642	1.30821	0.910535	0.512259	0.324083	1.24792	0.916933	0.335925	0.376811	0.877114	0.203457	0.0656337	0.0212142	0.859007	0.216608	0.0418623
		36	1.12684	0.512899	0.0957619	0.056349	0.9269	0.460827	0.113323	0.0420026	1.11873	0.538124	0.14844	0.0522427	1.18276	0.547327	0.170312	0.147684	1.1403	0.613854	0.217095	0.0529394	1.40016	1.06374	0.609255	0.475409	1.35222	1.03344	0.597321	0.447404	1.34906	1.07862	0.680243	0.433993	1.35428	1.03705	0.692324	0.478543	1.29722	1.03877	0.469662	0.54691	1.00915	0.324896	0.114363	0.0381378	1.00016	0.345658	0.0776351
		37	1.22558	0.698421	0.165395	0.0989248	1.00198	0.639774	0.188843	0.0718876	1.20842	0.732429	0.244094	0.0908146	1.26735	0.730843	0.279658	0.242991	1.21382	0.797108	0.345046	0.0930463	1.43731	1.1756	0.776823	0.659718	1.388	1.13179	0.764351	0.627672	1.38214	1.17722	0.859466	0.608361	1.39389	1.13705	0.863164	0.648503	1.33302	1.13384	0.607174	0.723532	1.11921	0.484723	0.191837	0.0675069	1.11367	0.510492	0.133154
		38	1.30474	0.878012	0.27249	0.166842	1.06021	0.814433	0.301982	0.12363	1.28079	0.915117	0.384954	0.155913	1.33556	0.902704	0.429775	0.381841	1.27347	0.963243	0.518459	0.159285	1.46941	1.26382	0.924432	0.841547	1.41756	1.20968	0.911457	0.804516	1.41532	1.26166	1.01551	0.782583	1.41964	1.21571	1.00417	0.810113	1.36341	1.21128	0.729389	0.886536	1.20286	0.663738	0.310743	0.116559	1.20234	0.687007	0.223303
		39	1.36376	1.0289	0.422597	0.274947	1.104	0.963939	0.458471	0.204704	1.33323	1.07001	0.566423	0.258993	1.3864	1.04614	0.606807	0.556957	1.32139	1.09883	0.715128	0.262988	1.48976	1.33248	1.04438	0.993552	1.44182	1.26959	1.0333	0.962185	1.43834	1.32125	1.14156	0.937877	1.44051	1.27672	1.12138	0.945455	1.39052	1.27093	0.836312	1.01958	1.27039	0.836936	0.463655	0.197585	1.27106	0.860083	0.355094
		40	1.41089	1.15326	0.612576	0.42559	1.13806	1.08465	0.644708	0.326418	1.37875	1.19499	0.764039	0.402576	1.42647	1.16665	0.787053	0.746029	1.3605	1.20601	0.90763	0.411307	1.50665	1.38335	1.13858	1.12026	1.46279	1.32064	1.13088	1.08982	1.45483	1.3722	1.24098	1.06078	1.46109	1.32203	1.21256	1.05392	1.40912	1.32265	0.924663	1.12802	1.32307	0.986356	0.638733	0.318609	1.33091	1.00609	0.520697
[truncated: 36 more columns]

## Sheet: Std
Sample	Log Dil	Ct
1A	0	28.02	RAPPORT DÉTAILLÉ
1A 1:10	-1	31.82
1A 1:50	-1.69897	35.36	Statistiques de la régression
1A 1:100	-2	36.32	Coefficient de détermination multiple	0.985145
1B	0	28.09	Coefficient de détermination R^2	0.970511
1B 1:10	-1	32.05	Coefficient de détermination R^2	0.968872
1B 1:50	-1.69897	35.06	Erreur-type	0.58987
1B 1:100	-2	36.94	Observations	20
1C	0	27.71
1C 1:10	-1	31.61	ANALYSE DE VARIANCE
1C 1:50	-1.69897	34.55		Degré de liberté	Somme des carrés	Moyenne des carrés	F	Valeur critique de F
1C 1:100	-2	36.46	Régression	1	206.12	206.12	592.389	3.17036e-15
1D	0	27.42	Résidus	18	6.26305	0.347947
1D 1:10	-1	31.59	Total	19	212.383
1D 1:50	-1.69897	34.29
1D 1:100	-2	34.48		Coefficients	Erreur-type	Statistique t	Probabilité	Limite inférieure pour seuil de confiance = 95%	Limite supérieure pour seuil de confiance = 95%	Limite inférieure pour seuil de confiance = 95.0%	Limite supérieure pour seuil de confiance = 95.0%
1E	0	27.28	Constante	27.6254	0.24079	114.728	3.06608e-27	27.1195	28.1313	27.1195	28.1313
1E 1:10	-1	31.3	Variable X 1	-4.17378	0.171485	-24.339	3.17036e-15	-4.53405	-3.8135	-4.53405	-3.8135
1E 1:50	-1.69897	33.79
1E 1:100	-2	36.43
2A	0	24.31	RAPPORT DÉTAILLÉ
2A 1:10	-1	28.52
2A 1:50	-1.69897	31.19	Statistiques de la régression
2A 1:100	-2	32.05	Coefficient de détermination multiple	0.996531
2B	0	24.15	Coefficient de détermination R^2	0.993074
2B 1:10	-1	28.2	Coefficient de détermination R^2	0.992689
2B 1:50	-1.69897	31.31	Erreur-type	0.269565
2B 1:100	-2	32.25	Observations	20
2C	0	24.25
2C 1:10	-1	28.23	ANALYSE DE VARIANCE
2C 1:50	-1.69897	31.04		Degré de liberté	Somme des carrés	Moyenne des carrés	F	Valeur critique de F
2C 1:100	-2	32.25	Régression	1	187.542	187.542	2580.9	6.82297e-21
2D	0	24.17	Résidus	18	1.30797	0.0726652
2D 1:10	-1	28.37	Total	19	188.85
2D 1:50	-1.69897	30.9
2D 1:100	-2	31.97		Coefficients	Erreur-type	Statistique t	Probabilité	Limite inférieure pour seuil de confiance = 95%	Limite supérieure pour seuil de confiance = 95%	Limite inférieure pour seuil de confiance = 95.0%	Limite supérieure pour seuil de confiance = 95.0%
2E	0	24.19	Constante	24.2716	0.110038	220.574	2.40101e-32	24.0404	24.5028	24.0404	24.5028
2E 1:10	-1	28.2	Variable X 1	-3.98124	0.0783668	-50.8026	6.82297e-21	-4.14588	-3.8166	-4.14588	-3.8166
2E 1:50	-1.69897	31.8
2E 1:100	-2	31.62
3A	0	28.61	RAPPORT DÉTAILLÉ
3A 1:10	-1	33.04
3A 1:50	-1.69897	35.09	Statistiques de la régression
3A 1:100	-2	37.05	Coefficient de détermination multiple	0.967968
3B	0	28.75	Coefficient de détermination R^2	0.936961
3B 1:10	-1	32.81	Coefficient de détermination R^2	0.933459
3B 1:50	-1.69897	35.79	Erreur-type	0.893686
3B 1:100	-2	36.25	Observations	20
3C	0	29.05
3C 1:10	-1	32.33	ANALYSE DE VARIANCE
3C 1:50	-1.69897	35.29		Degré de liberté	Somme des carrés	Moyenne des carrés	F	Valeur critique de F
3C 1:100	-2	40	Régression	1	213.677	213.677	267.539	3.0021e-12
3D	0	28.72	Résidus	18	14.3761	0.798674
3D 1:10	-1	32.94	Total	19	228.053
3D 1:50	-1.69897	35.49
3D 1:100	-2	38.51		Coefficients	Erreur-type	Statistique t	Probabilité	Limite inférieure pour seuil de confiance = 95%	Limite supérieure pour seuil de confiance = 95%	Limite inférieure pour seuil de confiance = 95.0%	Limite supérieure pour seuil de confiance = 95.0%
3E	0	28.52	Constante	28.6263	0.36481	78.4692	2.82034e-24	27.8599	29.3928	27.8599	29.3928
3E 1:10	-1	33.06	Variable X 1	-4.2496	0.259809	-16.3566	3.0021e-12	-4.79544	-3.70376	-4.79544	-3.70376
3E 1:50	-1.69897	34.79
3E1:100	-2	36.28
4A	0	27.15	RAPPORT DÉTAILLÉ
4A 1:10	-1	31.04
4A 1:50	-1.69897	34.31	Statistiques de la régression
4A 1:100	-2	34.94	Coefficient de détermination multiple	0.993302
4B	0	27.25	Coefficient de détermination R^2	0.986649
4B 1:10	-1	31.53	Coefficient de détermination R^2	0.985907
4B 1:50	-1.69897	33.55	Erreur-type	0.39102
4B 1:100	-2	35.13	Observations	20
4C	0	27.16
4C 1:10	-1	31.23	ANALYSE DE VARIANCE
4C 1:50	-1.69897	33.84		Degré de liberté	Somme des carrés	Moyenne des carrés	F	Valeur critique de F
4C 1:100 4C 1:100	-2	36.19	Régression	1	203.385	203.385	1330.21	2.51499e-18
4D	0	27.31	Résidus	18	2.75214	0.152897
4D 1:10	-1	31.29	Total	19	206.137
4D 1:50	-1.69897	34.43
4D 1:100	-2	35.92		Coefficients	Erreur-type	Statistique t	Probabilité	Limite inférieure pour seuil de confiance = 95%	Limite supérieure pour seuil de confiance = 95%	Limite inférieure pour seuil de confiance = 95.0%	Limite supérieure pour seuil de confiance = 95.0%
4E	0	27.27	Constante	27.161	0.159617	170.163	2.55759e-30	26.8257	27.4964	26.8257	27.4964
4E 1:10	-1	31.12	Variable X 1	-4.14599	0.113676	-36.472	2.51499e-18	-4.38481	-3.90716	-4.38481	-3.90716
4E 1:50	-1.69897	33.75
4E 1:100	-2	36.22

## Sheet: LR 4-6
Analysis of Real Time PCR data			version:7.4
analysis date:28.10.2004
fit option 2: n between 4 and 6 and best R
sample	name	lower limit	upper limit	n included	No	PCR eff	R2
1	1.SYBR	0.02	0.12	4	8.93611e-09	1.76136	0.99991
2	2.SYBR	0.02	0.17	4	2.2329e-09	1.71911	0.999892
3	3.SYBR	0.03	0.17	4	2.8731e-10	1.72483	0.999984
4	4.SYBR	0.02	0.19	4	1.739e-10	1.72369	0.999812
5	5.SYBR	0.02	0.11	4	2.61689e-08	1.69283	0.999823
6	6.SYBR	0.04	0.2	4	4.37632e-09	1.67819	0.999836
7	7.SYBR	0.02	0.12	4	6.55539e-10	1.69371	0.999988
8	8.SYBR	0.02	0.21	5	2.57169e-10	1.69162	0.999819
9	9.SYBR	0.01	0.14	6	3.34599e-08	1.68923	0.999901
10	10.SYBR	0.02	0.2	4	3.16241e-09	1.70528	0.999726
11	11.SYBR	0.01	0.15	5	3.54189e-10	1.73619	0.999894
12	12.SYBR	0.02	0.2	4	9.40711e-11	1.74877	0.999665
13	13.SYBR	0.02	0.19	4	7.21755e-09	1.79396	0.999161
14	14.SYBR	0.02	0.24	6	4.58991e-09	1.68643	0.999914
15	15.SYBR	0.01	0.14	4	1.50088e-10	1.78785	0.999227
16	16.SYBR	0.03	0.15	4	1.42928e-09	1.66964	0.999976
17	17.SYBR	0.02	0.18	5	2.54927e-08	1.72053	0.999822
18	18.SYBR	0.02	0.1	4	1.63377e-09	1.7513	0.999994
19	19.SYBR	0.03	0.22	5	1.40406e-09	1.68855	0.999942
20	20.SYBR	0.02	0.19	4	7.47892e-11	1.76054	0.999469
21	21.SYBR	0.02	0.17	5	1.3406e-07	1.71618	0.99992
22	22.SYBR	0.01	0.17	5	9.25837e-09	1.73973	0.999921
23	23.SYBR	0.01	0.18	6	4.16824e-09	1.70367	0.999822
24	24.SYBR	0.02	0.2	5	2.68372e-09	1.70348	0.99997
25	25.SYBR	0.04	0.19	4	1.44252e-07	1.71786	0.999931
26	26.SYBR	0.04	0.18	4	2.37419e-08	1.6943	0.999992
27	27.SYBR	0.02	0.1	4	7.13971e-10	1.79758	0.999932
28	28.SYBR	0.02	0.11	4	4.01779e-10	1.79856	0.999643
29	29.SYBR	0.03	0.18	4	1.01173e-07	1.73892	0.999924
30	30.SYBR	0.01	0.14	4	4.13272e-09	1.80078	0.999793
31	31.SYBR	0.02	0.12	4	9.39415e-10	1.79191	0.999743
32	32.SYBR	0.02	0.18	5	1.27999e-09	1.73522	0.999718
33	33.SYBR	0.01	0.15	6	6.65899e-08	1.77296	0.999898
34	34.SYBR	0.01	0.17	6	1.02899e-08	1.73885	0.999682
35	35.SYBR	0.01	0.18	6	1.42515e-09	1.7727	0.999904
36	36.SYBR	0.02	0.21	5	3.97654e-09	1.68525	0.999971
37	37.SYBR	0.01	0.15	5	1.56428e-08	1.87993	0.998637
38	38.SYBR	0.02	0.11	4	4.8396e-09	1.79206	0.999805
39	39.SYBR	0.02	0.14	4	8.78541e-10	1.77036	0.9999
40	40.SYBR	0.03	0.15	4	1.72969e-09	1.73832	0.999962
41	41.SYBR	0.03	0.15	4	9.88958e-09	1.73337	0.999881
42	42.SYBR	0.02	0.12	4	2.9396e-10	1.79199	0.999909
43	43.SYBR	0.01	0.2	6	3.55624e-10	1.72231	0.999866
44	44.SYBR	0.02	0.12	4	4.93916e-11	1.76513	0.999745
45	45.SYBR	0.01	0.15	5	4.69026e-09	1.7737	0.999552
46	46.SYBR	0.02	0.13	4	1.0387e-09	1.73083	0.999904
47	47.SYBR	0.01	0.23	6	1.77349e-10	1.73647	0.999441
48	48.SYBR	0.03	0.18	4	2.50128e-10	1.70863	0.999943
49	49.SYBR	0.02	0.12	4	4.5939e-10	1.9107	0.998777
50	50.SYBR	0.02	0.17	5	1.60734e-09	1.7204	0.999465
51	51.SYBR	0.03	0.17	4	3.24781e-10	1.72087	0.99995
52	52.SYBR	0	0.01	4	9.94143e-14	1.92319	0.989533
53	53.SYBR	0.02	0.14	4	6.04548e-09	1.75971	0.999711
54	54.SYBR	0.01	0.14	5	2.49219e-10	1.804	0.99973
55	55.SYBR	0.05	0.26	4	3.10793e-10	1.71761	0.999377
56	56.SYBR	0.01	0.09	4	8.91211e-13	1.91607	0.998571
57	57.SYBR	0.01	0.2	6	2.54602e-09	1.81855	0.999105
58	58.SYBR	0.04	0.2	4	6.5884e-10	1.74744	0.99915
59	59.SYBR	0.02	0.13	4	2.12932e-10	1.75527	0.999677
60	60.SYBR	0.02	0.1	4	6.32481e-11	1.77362	0.999986
61	61.SYBR	0.04	0.19	4	2.84648e-08	1.71806	0.999823
62	62.SYBR	0.04	0.21	4	2.52671e-09	1.73663	0.999692
63	63.SYBR	0.02	0.1	4	1.73084e-10	1.77988	0.999976
64	64.SYBR	0.02	0.13	4	1.51899e-10	1.76922	0.99989
65	65.SYBR	0.01	0.18	6	2.81024e-08	1.71489	0.999943
66	66.SYBR	0.01	0.18	5	9.36462e-10	1.77452	0.999888
67	67.SYBR	0.03	0.15	4	4.00851e-10	1.75819	0.99989
68	68.SYBR	0.03	0.2	4	1.37619e-10	1.76785	0.999711
69	69.SYBR	0.02	0.11	4	6.08704e-09	1.81615	0.999037
70	70.SYBR	0.03	0.18	4	3.17588e-09	1.71735	0.999419
71	71.SYBR	0.02	0.22	5	4.38072e-10	1.74525	0.999132
72	72.SYBR	0.06	0.32	4	2.26347e-10	1.71563	0.99919
73	73.SYBR	0.01	0.14	4	6.06933e-09	1.81067	0.999546
74	74.SYBR	0.03	0.18	4	1.34505e-09	1.76247	0.999392
75	75.SYBR	0.02	0.18	5	1.71194e-09	1.66113	0.999421
76	76.SYBR	0.01	0.14	4	9.35781e-12	1.88075	0.998571
77	77.SYBR	0.01	0.14	5	2.20169e-08	1.72923	0.999973
78	78.SYBR	0.04	0.18	4	9.29426e-09	1.66226	0.999922
79	79.SYBR	0.01	0.15	5	9.65299e-11	1.82743	0.999339
80	80.SYBR	0	0.12	6	2.00801e-11	1.83265	0.99962
81	81.SYBR	0	0	4	0.000119966		0.947122
82	82.SYBR	0	0	6	7.08991e-05		0.948809
83	83.SYBR	0	0	4	1.74321e-06		0.770461

## Sheet: Sigmo
0.96	1.43117	1.33747	1.37368	1.36522	1.15064	1.28082	1.39855	1.35508	1.39353	1.38601	1.36842	1.26086	1.43073	1.33453	1.2298	1.35908	1.36311	1.3472	1.38724	1.23201	1.48558	1.41383	1.25978	1.31271	1.43565	1.34268	1.24972	1.27814	1.4314	1.39175	1.35845	1.25455	1.43443	1.34357	1.31485	1.21294	1.38129	1.33896	1.03411	1.27327	1.35081	1.2497	1.18488	1.17322	1.36112	1.26776	1.18847	1.41572	1.00283
b	1.91064	1.74703	1.69398	1.706	1.92508	1.75609	1.76775	1.75434	1.93735	1.75917	1.70681	1.66898	1.92075	1.76021	1.66908	1.75298	1.95171	1.75119	1.7248	1.65062	2.02438	1.86879	1.77568	1.73017	2.09692	1.94017	1.76063	1.69604	2.07543	1.90302	1.75753	1.71683	2.05982	1.8896	1.76552	1.73715	2.127	1.94037	1.78319	1.73864	1.89706	1.69335	1.67477	1.65771	1.88962	1.71992	1.6505	1.74002	1.91229
x0	33.3793	36.8521	40.3696	41.3521	33.1106	37.0189	40.2754	42.02	33.1361	36.817	39.5986	41.2623	32.778	36.6728	39.0411	39.6514	32.6191	36.3457	38.8971	41.1443	29.9102	33.849	36.1463	36.9935	29.7346	33.538	36.1872	37.0749	29.7921	33.5248	36.0245	37.1135	29.6716	33.575	35.8388	36.7674	29.7127	33.4439	36.3629	36.5256	33.8368	37.7828	39.7387	41.6399	33.9926	37.6996	40.4107	41.4269	33.6393
R^2	0.971425	0.987695	0.985366	0.985016	0.971252	0.985468	0.982206	0.958779	0.970343	0.987692	0.988998	0.984078	0.964552	0.983751	0.989385	0.968711	0.967121	0.985589	0.980341	0.98559	0.962719	0.97323	0.981953	0.987666	0.955022	0.967681	0.97956	0.986971	0.956986	0.967374	0.980921	0.990336	0.957347	0.969242	0.979098	0.984732	0.949573	0.96196	0.973096	0.985258	0.968176	0.991812	0.980451	0.965907	0.96829	0.988027	0.986974	0.968506	0.952192
F0	3.6695e-08	9.45381e-10	7.95817e-11	7.5624e-11	3.90433e-08	8.78874e-10	2.37285e-10	1.01862e-10	5.14356e-08	1.14371e-09	1.2508e-10	1.818e-11	5.51795e-08	1.22086e-09	9.10823e-11	2.68707e-10	7.51289e-08	1.29212e-09	2.45151e-10	2.15459e-11	5.68824e-07	1.89675e-08	1.86159e-09	6.93189e-10	9.97885e-07	4.16531e-08	1.44372e-09	4.18202e-10	8.35477e-07	3.11495e-08	1.72925e-09	5.21936e-10	7.94709e-07	2.60226e-08	1.98277e-09	7.88564e-10	1.18473e-06	4.36544e-08	1.46425e-09	9.51753e-10	2.40851e-08	2.60322e-10	7.59723e-11	2.61814e-11	2.0724e-08	3.90711e-10	3.39008e-11	1.06667e-10	2.33628e-08
Cycle No.	1.SYBR	2.SYBR	3.SYBR	4.SYBR	5.SYBR	6.SYBR	7.SYBR	8.SYBR	9.SYBR	10.SYBR	11.SYBR	12.SYBR	13.SYBR	14.SYBR	15.SYBR	16.SYBR	17.SYBR	18.SYBR	19.SYBR	20.SYBR	21.SYBR	22.SYBR	23.SYBR	24.SYBR	25.SYBR	26.SYBR	27.SYBR	28.SYBR	29.SYBR	30.SYBR	31.SYBR	32.SYBR	33.SYBR	34.SYBR	35.SYBR	36.SYBR	37.SYBR	38.SYBR	39.SYBR	40.SYBR	41.SYBR	42.SYBR	43.SYBR	44.SYBR	45.SYBR	46.SYBR	47.SYBR	48.SYBR	49.SYBR
1	-0.00130843	-0.00010258	-0.000345394	0.000293508	0.000280634	-0.00052999	0.0016157	-0.000879034	9.12398e-05	0.00101368	-0.00114791	-2.85208e-05	0.000469282	0.000572816	0.00166164	0.000297621	-0.000882819	0.000847071	0.000204727	0.000291377	-0.000657096	0.000855952	0.00139982	-0.000249162	-0.000333741	-0.000679821	0.000508294	0.00183089	0.00102462	0.00097926	0.00140128	-8.02129e-05	-0.000595376	0.000677854	-0.00125042	0.00121927	0.00104995	0.000636965	0.000337541	0.000139326	0.000226125	-0.00010325	0.00176738	-0.000416383	0.00198324	-0.000296518	0.00101928	-0.00136833	-0.00233549
2	0.000874221	0.000248686	0.000494674	0.000549361	0.000132963	-0.000202879	6.54012e-05	-0.00104511	-0.00082545	-0.000358552	-0.00120069	0.000298768	0.000526935	0.000246301	-0.000747368	-0.000204563	0.000206783	0.00141551	-0.000232995	0.00103335	-0.000557095	0.00140187	0.000402868	-0.000585124	0.000306532	-0.000572816	0.000459716	0.00122936	0.000518292	0.00060302	0.00152585	0.000766292	-0.000614241	0.000140652	-0.00135529	0.000414848	-7.62641e-05	0.00110342	0.00144853	-0.0012534	6.14226e-05	-0.0007485	-0.000184998	-0.0011815	0.000129819	-0.000530928	-2.40356e-05	-0.000702903	-0.000558093
3	-0.000154674	-0.000607982	-0.00012885	-3.01749e-05	-0.00014928	0.000257626	-0.000157952	-0.000478297	6.58035e-05	0.000288218	0.000128478	0.000186905	0.000715733	0.000344709	0.000368834	-0.000299379	0.00034903	-0.000179127	0.00024569	-0.000172257	0.000630707	0.000452846	-0.000695616	0.00012064	0.00115603	0.000835434	-0.0001802	0.000757843	0.000465408	8.75294e-05	-0.000567466	0.000303149	-0.000700757	0.000113428	-0.000926361	0.000842184	-6.31809e-06	0.000341237	-0.000255853	-0.000167161	-0.00104386	-0.000503764	-8.84384e-05	-0.000816464	0.000460759	2.12789e-05	8.66353e-05	-0.000166491	-0.000980675
4	-8.39382e-05	-0.000109047	-0.000574529	0.000631779	-0.000441521	-1.40369e-05	0.000468954	0.000613794	0.000309616	-0.000253349	-3.23057e-05	0.000413209	-0.000805542	-0.000118792	1.68383e-06	-1.47522e-05	0.000455081	0.000203878	0.00031285	4.60893e-05	4.0248e-05	-0.00026831	0.000990495	0.000232309	0.000400826	0.000128508	0.000838175	-4.86672e-05	-0.000104219	0.000216261	0.000228614	-0.000191987	-5.5626e-05	0.000690773	0.000894606	0.000218838	0.000479624	-0.000362307	0.000404313	8.76933e-05	8.90344e-05	0.000303283	0.000227287	0.000278443	0.0009363	-3.8445e-05	-0.000322699	-0.000306875	0.000542209
5	-4.78774e-05	0.000573218	0.000176281	-0.000347182	1.39028e-05	0.000325158	0.000347137	-1.3411e-07	-0.00016576	-0.000455618	9.85116e-05	-0.00063026	0.000700474	-0.000885859	-0.000331148	0.000331432	-0.000469983	-0.00015147	0.000993699	-6.93351e-05	0.000206411	-6.49095e-05	-3.77446e-05	-0.000325635	0.000174075	-0.000800967	-0.000175908	-0.000820577	-0.000565916	0.00029631	0.000780881	-0.000117809	0.000731334	-0.000195444	-0.000351399	-0.000685096	6.10799e-05	0.00101189	0.000144884	0.0001553	0.000555515	0.000153899	-4.2662e-05	-0.000250295	-0.000867546	0.000181869	0.00035654	0.00084117	9.13143e-05
6	0.000170961	0.00110552	-5.00679e-05	-0.0002487	0.000536591	-0.000274345	-0.000438988	0.000706181	0.00047347	0.000138	-0.00073652	-0.000453174	-0.000432164	0.000148103	0.000263736	0.000486746	-0.000376686	-0.000224367	-0.000400052	-4.83394e-05	-0.000417084	-8.53837e-06	0.000515625	0.000358716	-0.00130898	-0.000756472	-0.000822321	0.000286698	-7.50124e-05	-0.000272751	5.68628e-05	0.00014323	0.000839829	-0.000839338	-0.000744432	-0.000521481	0.000560865	-0.00121629	-0.00117013	-0.000527382	-0.000149548	-0.000233665	-0.000498295	0.000683367	-0.000482231	0.000516012	0.000160813	-0.000120029	0.000841141
7	0.00013198	-0.000334531	0.000191003	-0.000378236	0.000275835	-0.000176892	-3.2872e-05	-0.000435218	-0.00137614	0.000190169	-0.000409991	-0.000450075	-0.000578493	0.000557765	-0.00120793	-0.000126287	0.000270337	0.000187412	-0.00200006	-0.000675961	-0.000825241	-0.000424966	-0.000403911	-0.000875607	-0.00120905	0.000909686	-0.000313148	1.66744e-05	-2.6688e-05	0.000310272	-0.000202432	-0.000950679	-0.000537798	-0.000240251	0.000918314	0.000166297	-0.000572413	-9.66191e-05	0.000495225	0.000255793	0.000481307	0.000232339	-5.86212e-05	-0.000276804	-7.16448e-05	-0.000305504	1.00285e-05	-0.000644088	-5.1558e-06
8	-0.000181094	-0.000763506	0.00144336	-0.000104249	0.000105083	0.000143796	-0.0002428	-0.000206366	-0.000261873	0.00048317	0.000717163	0.000582606	-0.000287875	0.000262022	8.56817e-05	-0.000734747	0.000406161	-0.000170976	-0.000522613	0.000991076	-0.000304923	-0.000268161	-0.000973433	0.00128514	-0.000288069	-0.000165746	-3.00705e-05	-0.000199377	-5.15133e-05	-0.000663549	0.000312835	0.0013828	-0.000197694	0.000398889	0.000775874	-0.000363022	-0.000821635	0.000385031	0.000473812	0.000313759	0.000969678	0.000465766	0.000889093	0.000788257	-0.00021036	-0.000116244	7.09891e-05	0.000501826	-0.000593513
9	0.000911161	0.000175476	-0.000322282	0.000772372	0.000325337	-0.000539824	-8.443e-05	-0.000530854	0.00101709	-0.000231028	0.000213787	0.000818893	0.000934243	0.000330806	0.000369251	0.000327557	-0.00142753	0.000307441	0.000306725	0.00019148	0.000113651	0.000856996	0.000221088	-0.000943318	8.85278e-05	-0.000804976	0.00119023	-0.00076884	0.00015375	-0.000235423	-0.000434265	-0.000213668	-7.49826e-05	-0.000508815	-0.000330239	-0.000109822	-0.000333354	9.16421e-05	-0.000194296	0.000150919	-3.8743e-06	0.000124365	-0.000336632	0.000892088	-0.000687748	-0.000691861	-0.000312105	-0.000343651	0.000374571
10	-0.000347033	4.13954e-05	-0.000374839	-0.000326589	-0.000736877	-0.000602275	-0.000400931	-0.000450447	0.000375986	-1.19656e-05	0.000548914	0.000338957	-0.000599951	-0.000954285	0.000605866	-5.92917e-05	-0.00042659	0.000427961	0.000498161	0.000701666	0.000333771	-0.00056693	4.90695e-05	-0.000255465	0.00015445	-0.000270545	-0.000256062	0.000406608	8.00341e-05	-0.000727415	-0.000663921	5.31375e-05	-3.71188e-05	0.00035274	0.000479072	-0.000383064	-0.000458822	-0.000681877	0.000748351	0.000387847	-0.000432342	-0.000260085	-0.000265896	-0.000326857	0.000590161	-0.000679538	-0.000199079	8.20607e-05	3.72231e-05
11	-0.000601903	-0.00018473	-0.000189781	-0.00021565	0.000257075	0.000297099	6.44326e-05	0.000653192	-0.000624374	-0.000371993	0.000273153	-0.00107177	0.000132799	0.000239715	0.000779241	0.000278205	0.000927031	0.000356555	0.000904828	-0.000605464	-0.000602648	0.000337005	0.000659376	-0.000239372	-0.000352666	0.000669524	-0.000290856	-0.000200212	0.000775084	0.000308707	-0.000138208	-0.00147006	0.000372201	0.00028339	0.000443995	0.000310868	0.000493556	7.38502e-05	-0.000209942	-0.000882387	0.000281945	-0.000444919	0.000544995	-0.00101978	-0.000588149	0.00117418	-0.000658333	0.000865385	3.51667e-06
12	0.000202432	0.000104055	-0.00017032	0.000246659	-0.00018616	0.000583753	0.000477388	0.000128135	0.000186235	0.000224441	-0.00080131	0.000264689	0.000220641	7.5832e-05	-0.00093542	-0.000189483	0.000293031	-0.000757188	-0.000339225	-0.000359029	0.000825182	-4.50015e-05	-0.000324816	0.000642464	0.00118476	0.0002556	4.01735e-05	0.000569806	-0.000650868	0.000680104	0.000626966	0.0010619	-0.000339463	-5.54621e-05	-0.00115946	0.000524431	0.000597462	0.000453487	-0.000436321	0.000225619	-0.000747904	0.000162855	-0.000370741	4.79072e-05	0.000920534	-6.17355e-05	0.000807226	-0.000709295	-0.000310734
13	-0.000270873	0.00048396	-0.00176735	0.00028789	0.000752479	-0.000574201	-0.00126791	-0.000845745	0.00069046	-0.000492856	-0.000402063	-0.000464469	-0.000446141	0.000232965	-0.000375718	0.000575796	9.72301e-05	-0.000694767	0.0012773	-0.0012563	0.000163972	0.000740647	0.00129119	0.000772312	0.00196126	-0.00023298	0.000985637	0.000178531	-6.70999e-05	0.000548109	-0.000392914	-0.000735	0.00101128	-5.2616e-05	-0.00199649	-0.000512347	-0.000997528	-0.000298038	-0.00130597	0.000855237	0.000462815	-4.56572e-05	0.00204708	0.000497922	0.000887096	0.000838831	0.00031352	-0.000648662	-0.00234155
14	-0.00120194	0.000833556	-0.000237182	0.000392854	0.000520393	0.000666603	-0.000397608	0.000455052	0.00069271	0.000969469	-0.000180811	-0.000210494	-0.000744283	0.000818342	-0.000202596	0.000963747	-7.73072e-05	4.97401e-05	0.00120235	2.73436e-05	0.000476494	0.00201009	0.00251152	0.00128359	0.00226849	0.00110194	0.00100963	4.11272e-06	0.000642404	9.14186e-05	0.000159279	0.000487268	0.00102319	0.000348911	-0.000393882	0.000177696	0.000181615	-0.00101933	-0.000370696	0.00189047	0.000569791	9.93907e-05	0.00148307	-0.000237107	-0.000383884	0.000455484	0.0001093	0.00028798	-0.00073722
15	-0.000507563	0.000188991	-0.00202403	0.000559077	0.000732616	0.000677392	-5.95003e-05	0.000290573	0.00187272	0.000967607	0.00107342	-0.000120729	-0.00115769	0.00230545	1.39028e-05	0.00125708	0.000238717	-0.000646785	0.00251302	0.000639588	0.00181822	0.00126338	0.000697732	0.00182429	0.00264648	0.000447914	0.0015375	-4.05312e-05	0.00111841	0.000602841	0.000955164	5.42402e-05	0.00133847	0.000849679	-0.000881091	0.000205547	-0.00066492	-0.000583455	-0.00145529	0.00158335	0.000162616	-0.00023827	0.00151885	0.000564084	0.00128749	0.000865907	-0.000686973	0.000218779	-0.00122747
16	-0.000772193	-7.21216e-06	-0.00080131	-0.000673935	0.000440121	0.000758126	6.84261e-05	-0.000192538	0.00148784	0.000841513	-0.00113381	0.000134662	-0.00122768	0.00126113	-0.000123411	0.00168221	0.000619814	-0.000187933	0.0015405	-0.000539661	0.00111781	0.001993	0.00128801	0.000169545	0.00292279	0.000845984	-0.00028421	-0.00171809	0.000738323	-0.000246972	-0.000822514	-0.000262052	0.000227377	-0.000368625	-0.00176467	0.000681654	-0.000997752	-0.00080727	-0.00196908	0.000765175	-0.000607684	-0.000778556	0.00103085	6.89477e-05	0.000407562	6.65039e-05	0.00046967	-0.000263974	-0.00275071
17	-0.000141755	-0.000222653	-0.00140463	0.000307396	0.000737235	0.00211154	0.00059551	0.000564724	0.00155447	0.00100836	0.000531629	0.00129339	-0.00145949	0.0024329	-0.000659108	0.00208421	0.00143556	-4.94122e-05	0.00231595	0.000314936	0.00257324	0.00200036	0.0026198	0.00210221	0.00323135	0.00158402	-4.7937e-05	0.000213027	0.000650227	0.000561178	-7.01845e-06	0.000354379	0.00151731	0.000303224	-0.00104879	0.000927717	1.99676e-06	-0.00110531	-0.00211433	0.00178887	0.000211298	0.000127316	0.00219308	0.000443369	0.00120072	0.000266969	0.000506073	0.00112703	-0.00154179
18	-0.000463113	0.00107537	6.86646e-05	-0.000175953	0.00245935	0.00111434	0.00129311	0.00124367	0.00298952	0.00259416	-0.000171155	-0.000696302	-0.00119218	0.000859931	-0.000467524	0.00202557	0.00137302	0.00105181	0.00285707	-0.00104918	0.00329176	0.00163527	0.00209618	0.0021992	0.00405257	0.000852421	-0.00115789	-0.000554636	0.00231624	0.00206917	-0.00012219	0.000589162	0.00251322	0.000998393	-0.00152029	0.00286214	-7.25538e-05	-0.000498161	-0.0033925	0.000769317	-0.00055553	-4.86672e-05	0.0017896	0.00136471	4.75347e-05	0.000551894	0.000322864	0.000155672	-0.00275829
19	1.06394e-05	0.000113711	-4.84735e-05	0.000201628	0.000708967	0.00065212	0.000774398	0.00167331	0.00216329	0.00060457	-1.18166e-05	3.93987e-05	-0.00243665	0.00210616	-0.00161309	0.00224356	0.00175731	-0.00110589	0.00077647	-0.000655428	0.0033893	0.000270069	0.0030936	0.00169167	0.00547838	0.0012306	-0.000359446	-0.00103506	0.00295916	-0.00030753	-0.0017958	0.000786856	0.00352256	-0.000155225	-0.00122182	0.00245749	-0.000193194	-0.00100617	-0.00343879	0.000605613	-0.000174731	-0.000728369	0.000656441	0.00027889	-0.000224665	0.000850648	-0.000253394	0.000560716	-0.00267604
20	0.00111418	0.00255264	0.00126605	0.000863776	0.00306818	0.00178835	0.00192811	0.00204578	0.0028521	0.00232431	0.0004756	0.000866219	0.000550717	0.00168249	0.000903025	0.00438401	0.00401273	0.000999257	0.00384603	0.000810206	0.00627424	0.00300407	0.00407706	0.00236431	0.00829729	0.00112754	0.000359416	-0.000432491	0.00588185	0.000696793	-9.67383e-05	0.00106214	0.00621681	0.0013943	0.00141486	0.00358908	0.00360258	-4.19319e-05	-0.00229777	0.00129202	0.00146246	0.000670925	0.000588655	0.000611409	0.000679404	0.00204153	-0.000123903	0.00172082	-0.00211824
21	0.000934303	0.00227952	0.00120842	0.000811815	0.00372092	0.00484174	0.0018513	0.000560954	0.00361785	0.00202608	0.00217213	0.00139484	0.000425458	0.00275685	0.00108673	0.00150095	0.00377934	0.000514895	0.00302608	-0.000261784	0.0109542	0.00368398	0.0029047	0.00177084	0.012222	0.00262934	0.000110239	-0.000316173	0.0113772	0.00061442	-0.000450477	0.000740334	0.0112672	0.00242223	0.00163995	0.00217015	0.00869568	-0.000152066	-0.001936	0.00129443	0.000899434	-0.000138834	0.0016595	0.00152019	0.00121884	0.00167222	0.000664994	0.0013304	-0.00315534
22	0.00273331	0.00118156	0.0010616	-0.00018926	0.00406085	0.00382745	0.0012627	0.00198446	0.00555928	0.00255153	0.00103259	0.00106205	0.00128354	0.00331347	0.00128681	0.00401249	0.00576261	0.000682652	0.0028066	0.000132352	0.0194995	0.003925	0.00427982	0.00243129	0.0202784	0.00297508	0.00126939	-0.00159682	0.0192189	0.00139612	-0.000486538	0.000750735	0.0194834	0.00227021	0.00219332	0.00274719	0.0168009	0.000258386	-0.00181562	0.00130411	0.00231029	0.000857383	0.00122921	0.00183366	0.00079532	0.00197114	0.0013551	0.00114401	-0.00242753
23	0.00386709	0.00104503	0.00117186	-0.000231698	0.00590709	0.00363635	0.0014281	0.00216629	0.00609803	0.00380278	0.00225891	0.000368282	0.00204617	0.00307499	0.00178656	0.00323348	0.00824423	0.00102468	0.00316966	0.000421867	0.0329104	0.00507741	0.00364931	0.00308146	0.0364363	0.00500822	0.000426024	-0.000721514	0.0340494	0.00344063	-0.00100149	0.00158595	0.0353843	0.00276096	0.00218958	0.0039455	0.0328159	0.00314656	-0.00144294	0.00230014	0.00270703	0.000839621	0.00197317	0.00146076	0.00166851	0.00245666	0.000675261	0.00184302	-0.00252044
24	0.00762859	0.00351454	0.000691474	-0.000379011	0.00788067	0.00500356	0.00176777	0.00205512	0.00978504	0.00418602	0.000457138	3.56138e-06	0.00681922	0.0030535	0.00135054	0.00372607	0.0125021	0.00134374	0.00246111	0.000983939	0.0572799	0.00716545	0.00422537	0.00279075	0.0634419	0.00867781	0.00129353	0.000323519	0.0587605	0.00626275	0.00072889	0.00232436	0.0620612	0.00678186	0.00210102	0.00353749	0.0614845	0.00367735	-0.000775456	0.00341256	0.00542317	0.000791624	0.00103435	0.00247793	0.00494504	0.00289597	4.21107e-05	0.00185458	-0.00193675
25	0.012149	0.00485679	0.00166367	0.000173882	0.0127732	0.00540331	0.0024875	0.00152881	0.0163887	0.00515448	0.000784188	-0.001459	0.014899	0.00460792	0.00161187	0.00434749	0.0197446	0.00205304	0.00387654	-0.000237867	0.098746	0.0104945	0.00510327	0.00330846	0.108051	0.011744	0.00190398	0.000145644	0.103642	0.00963968	0.000901505	0.00207317	0.109149	0.0103892	0.00353567	0.00429489	0.106731	0.00966434	-0.000184268	0.00348696	0.00899904	0.000538051	0.000465289	0.00188687	0.00698774	0.00206923	0.0010508	0.00239325	0.000823602
26	0.0220359	0.00501792	0.00186457	0.000202015	0.0231848	0.00689387	0.00267895	0.00143266	0.028144	0.0063255	0.0023061	-0.000825942	0.0281099	0.00553837	0.00287616	0.00453189	0.0346896	0.0043243	0.0046235	-0.000175104	0.16759	0.0165217	0.00626372	0.00516316	0.185244	0.0197778	0.00341447	0.00122339	0.178193	0.0179728	0.00283334	0.00325638	0.186549	0.0186286	0.00444323	0.0056289	0.184323	0.0188537	-0.000104666	0.00475849	0.0148542	0.00101384	0.0024153	0.0017978	0.0137035	0.00458552	0.000942886	0.00227129	0.00732827
27	0.0386365	0.00623941	0.00130747	0.00179584	0.0384337	0.00814813	0.00325721	0.00252938	0.0462199	0.0078516	0.00284289	-0.000729963	0.0525952	0.00680031	0.00201166	0.00618021	0.0579294	0.00613131	0.00486092	0.00123176	0.272283	0.0287296	0.00905103	0.00661515	0.298705	0.0360943	0.00402159	0.00214098	0.286574	0.0328505	0.00567354	0.00412521	0.300761	0.0309894	0.00738747	0.00797552	0.297176	0.0330199	0.00214922	0.00683229	0.0280516	0.00263742	0.0027803	0.00289945	0.0244854	0.00499248	0.00113735	0.00218229	0.0175172
28	0.0690484	0.00922587	0.00210264	0.00208025	0.0660634	0.0106398	0.00223278	0.00244327	0.0796536	0.0117397	0.00301786	0.00118646	0.0937104	0.010908	0.0026634	0.007333	0.10182	0.00989014	0.00565705	0.000725016	0.422139	0.0502612	0.0125822	0.00957668	0.449526	0.0614131	0.00928104	0.00411986	0.435661	0.0594782	0.0124067	0.00672282	0.453796	0.0539758	0.012931	0.0100464	0.443979	0.0604608	0.00543033	0.0099577	0.0477856	0.0037124	0.00367346	0.00212911	0.0446467	0.00629958	0.00230877	0.00306468	0.0351847
29	0.119832	0.0154974	0.00307348	0.00154681	0.111901	0.0162033	0.0047538	0.00267829	0.134681	0.0179531	0.00394179	0.00144516	0.162662	0.0176098	0.00538251	0.00853068	0.173755	0.0186248	0.00880922	0.00145893	0.601714	0.088201	0.0210271	0.0144212	0.623514	0.103902	0.0174595	0.00942804	0.608469	0.104765	0.0206784	0.0121985	0.630233	0.0973547	0.0229967	0.0154688	0.607942	0.10773	0.0112121	0.0165574	0.0840788	0.00603616	0.00450543	0.0019013	0.0786703	0.00994475	0.00272414	0.00501773	0.067297
30	0.200168	0.0257373	0.00519513	0.00275165	0.183755	0.0249429	0.00552568	0.00334224	0.221972	0.0281338	0.00607607	0.00110519	0.266402	0.0291838	0.0061682	0.00993833	0.277968	0.0326909	0.0111081	0.00201424	0.785085	0.150275	0.0372987	0.0234196	0.791416	0.175638	0.0309357	0.0179791	0.779048	0.177474	0.0375234	0.0195054	0.800826	0.165699	0.0416605	0.025062	0.765618	0.183837	0.0243475	0.0277761	0.145368	0.0127173	0.005524	0.00288622	0.134207	0.0161391	0.00312935	0.00492042	0.12215
31	0.31873	0.0435248	0.00621211	0.00331341	0.288096	0.0410233	0.0101991	0.00553098	0.348799	0.0491665	0.00916284	0.00235121	0.414987	0.0504839	0.0096709	0.0136464	0.421974	0.0573072	0.0168183	0.00305048	0.951829	0.246565	0.0616747	0.0396902	0.938108	0.283085	0.0561949	0.0315363	0.930417	0.290689	0.0679336	0.0330765	0.949226	0.270807	0.0732354	0.0425183	0.90393	0.295767	0.0426888	0.0478526	0.243663	0.0210144	0.00955759	0.00326846	0.22576	0.0251503	0.00397821	0.0064985	0.20094
32	0.477768	0.0758757	0.010013	0.0070599	0.424187	0.0678047	0.0145763	0.00743797	0.510055	0.0831103	0.0163544	0.0044371	0.589809	0.0835928	0.0174918	0.0210913	0.592498	0.100008	0.0268884	0.00400131	1.08939	0.385095	0.105727	0.067734	1.06363	0.429847	0.10106	0.0586257	1.05498	0.441136	0.118569	0.0588256	1.07322	0.41543	0.127492	0.0709162	1.01754	0.445987	0.0768679	0.0833829	0.378749	0.0373156	0.0128434	0.00343253	0.356208	0.0438065	0.00745484	0.00888433	0.310102
33	0.660947	0.130154	0.0175475	0.0113227	0.572284	0.116048	0.0233649	0.0104932	0.689235	0.139923	0.028518	0.00836031	0.774671	0.142539	0.0325074	0.0318058	0.76152	0.170356	0.0447773	0.00996587	1.1989	0.563317	0.17986	0.116422	1.16061	0.596364	0.171952	0.103456	1.15405	0.618246	0.204225	0.103183	1.17335	0.586346	0.216931	0.119674	1.1122	0.613687	0.134332	0.145787	0.544162	0.0679801	0.0220068	0.00803368	0.52054	0.076342	0.0145529	0.0126696	0.435591
34	0.841304	0.216782	0.0322729	0.0184579	0.713268	0.192621	0.0394575	0.0170303	0.858185	0.230417	0.0503571	0.0157537	0.939508	0.238476	0.0578832	0.0527697	0.915611	0.279787	0.0767237	0.0160101	1.28626	0.749495	0.29026	0.196151	1.23839	0.762219	0.283023	0.178968	1.23776	0.793869	0.330011	0.173733	1.25039	0.759848	0.348084	0.203063	1.18666	0.775804	0.219886	0.240429	0.718325	0.120265	0.0372937	0.0127609	0.697356	0.130113	0.0247866	0.0206687	0.558434
35	0.997991	0.34596	0.0553079	0.0327783	0.83049	0.307651	0.0671851	0.0253533	1.00123	0.363107	0.086149	0.0290947	1.07591	0.374614	0.100096	0.088741	1.04008	0.431329	0.129426	0.0291739	1.35073	0.918595	0.439459	0.315044	1.30089	0.908687	0.429675	0.291589	1.29843	0.949697	0.493947	0.284642	1.30821	0.910535	0.512259	0.324083	1.24792	0.916933	0.335925	0.376811	0.877114	0.203457	0.0656337	0.0212142	0.859007	0.216608	0.0418623	0.0346017	0.668433
36	1.12684	0.512899	0.0957619	0.056349	0.9269	0.460827	0.113323	0.0420026	1.11873	0.538124	0.14844	0.0522427	1.18276	0.547327	0.170312	0.147684	1.1403	0.613854	0.217095	0.0529394	1.40016	1.06374	0.609255	0.475409	1.35222	1.03344	0.597321	0.447404	1.34906	1.07862	0.680243	0.433993	1.35428	1.03705	0.692324	0.478543	1.29722	1.03877	0.469662	0.54691	1.00915	0.324896	0.114363	0.0381378	1.00016	0.345658	0.0776351	0.0595428	0.764
37	1.22558	0.698421	0.165395	0.0989248	1.00198	0.639774	0.188843	0.0718876	1.20842	0.732429	0.244094	0.0908146	1.26735	0.730843	0.279658	0.242991	1.21382	0.797108	0.345046	0.0930463	1.43731	1.1756	0.776823	0.659718	1.388	1.13179	0.764351	0.627672	1.38214	1.17722	0.859466	0.608361	1.39389	1.13705	0.863164	0.648503	1.33302	1.13384	0.607174	0.723532	1.11921	0.484723	0.191837	0.0675069	1.11367	0.510492	0.133154	0.102001	0.836447
38	1.30474	0.878012	0.27249	0.166842	1.06021	0.814433	0.301982	0.12363	1.28079	0.915117	0.384954	0.155913	1.33556	0.902704	0.429775	0.381841	1.27347	0.963243	0.518459	0.159285	1.46941	1.26382	0.924432	0.841547	1.41756	1.20968	0.911457	0.804516	1.41532	1.26166	1.01551	0.782583	1.41964	1.21571	1.00417	0.810113	1.36341	1.21128	0.729389	0.886536	1.20286	0.663738	0.310743	0.116559	1.20234	0.687007	0.223303	0.172451	0.897487
39	1.36376	1.0289	0.422597	0.274947	1.104	0.963939	0.458471	0.204704	1.33323	1.07001	0.566423	0.258993	1.3864	1.04614	0.606807	0.556957	1.32139	1.09883	0.715128	0.262988	1.48976	1.33248	1.04438	0.993552	1.44182	1.26959	1.0333	0.962185	1.43834	1.32125	1.14156	0.937877	1.44051	1.27672	1.12138	0.945455	1.39052	1.27093	0.836312	1.01958	1.27039	0.836936	0.463655	0.197585	1.27106	0.860083	0.355094	0.281427	0.948248
40	1.41089	1.15326	0.612576	0.42559	1.13806	1.08465	0.644708	0.326418	1.37875	1.19499	0.764039	0.402576	1.42647	1.16665	0.787053	0.746029	1.3605	1.20601	0.90763	0.411307	1.50665	1.38335	1.13858	1.12026	1.46279	1.32064	1.13088	1.08982	1.45483	1.3722	1.24098	1.06078	1.46109	1.32203	1.21256	1.05392	1.40912	1.32265	0.924663	1.12802	1.32307	0.986356	0.638733	0.318609	1.33091	1.00609	0.520697	0.433246	0.994325
[truncated: 31 more columns]

## Sheet: Exp(0.35)
A	0.507199	0.50044	0.526677	0.521392	0.487136	0.491332	0.496045	0.494897	0.488297	0.507972	0.523986	0.534545	0.5405	0.517949	0.523788	0.495614	0.50886	0.524374	0.494582	0.531814	0.515155	0.520641	0.506731	0.503946	0.512728	0.506936	0.532612	0.532522	0.519258	0.526361	0.524604	0.519142	0.519658	0.524618	0.515	0.498493	0.529473	0.52456	0.491773	0.527899	0.537403	0.515763	0.510856	0.513917	0.53976	0.499292	0.540629	0.510206	0.511202
X0	33.2329	37.1051	40.4576	41.4662	33.535	37.3902	40.4019	42.2492	33.1385	36.8879	39.6806	41.5148	32.4258	36.7682	39.4199	39.8601	32.4997	36.4162	39.1382	41.4976	29.5119	33.679	36.4303	37.2791	29.342	33.4762	36.3537	37.2944	29.3874	33.3313	36.093	37.4085	29.2929	33.4753	36.0296	37.2482	29.2674	33.299	37.179	36.6908	33.6188	38.1568	40.2748	42.209	33.7476	38.1123	40.7632	41.4773	34.2467
F0	4.78256e-08	8.62273e-09	5.57208e-10	4.07831e-10	8.04097e-08	1.05092e-08	1.97803e-09	8.30474e-10	9.3864e-08	7.28091e-09	9.33504e-10	2.30329e-10	2.44621e-08	5.36138e-09	1.07852e-09	2.63276e-09	6.57235e-08	5.09131e-09	3.92047e-09	2.60346e-10	2.49648e-07	2.42547e-08	9.61102e-09	6.93501e-09	2.92598e-07	4.2647e-08	3.89964e-09	2.37072e-09	2.35949e-07	2.40221e-08	5.9818e-09	3.6801e-09	2.44935e-07	2.36061e-08	8.74099e-09	8.63055e-09	1.86231e-07	2.59447e-08	1.14688e-08	3.87388e-09	1.42449e-08	2.8388e-09	1.16026e-09	3.79606e-10	1.22761e-08	5.4418e-09	2.6862e-10	6.44874e-10	2.4935e-08
R^2	0.948189	0.955769	0.958896	0.968515	0.953004	0.944798	0.958518	0.954226	0.954555	0.945879	0.957669	0.957451	0.932825	0.950116	0.954921	0.915513	0.954297	0.963692	0.943165	0.957411	0.964712	0.951893	0.941438	0.953324	0.955417	0.963278	0.951698	0.943457	0.953106	0.954685	0.946193	0.96245	0.952803	0.959252	0.9477	0.950211	0.931074	0.937327	0.905864	0.954684	0.971419	0.943961	0.952123	0.949335	0.960058	0.956058	0.960547	0.95268	0.879344
n	31	35	38	39	31	35	38	40	31	34	37	39	30	34	37	37	30	34	37	39	27	31	34	35	27	31	34	35	27	31	34	35	27	31	34	35	27	31	35	34	31	36	38	40	31	36	38	39	32
Cycle No.	1.SYBR	2.SYBR	3.SYBR	4.SYBR	5.SYBR	6.SYBR	7.SYBR	8.SYBR	9.SYBR	10.SYBR	11.SYBR	12.SYBR	13.SYBR	14.SYBR	15.SYBR	16.SYBR	17.SYBR	18.SYBR	19.SYBR	20.SYBR	21.SYBR	22.SYBR	23.SYBR	24.SYBR	25.SYBR	26.SYBR	27.SYBR	28.SYBR	29.SYBR	30.SYBR	31.SYBR	32.SYBR	33.SYBR	34.SYBR	35.SYBR	36.SYBR	37.SYBR	38.SYBR	39.SYBR	40.SYBR	41.SYBR	42.SYBR	43.SYBR	44.SYBR	45.SYBR	46.SYBR	47.SYBR	48.SYBR	49.SYBR
1	-0.00130843	-0.00010258	-0.000345394	0.000293508	0.000280634	-0.00052999	0.0016157	-0.000879034	9.12398e-05	0.00101368	-0.00114791	-2.85208e-05	0.000469282	0.000572816	0.00166164	0.000297621	-0.000882819	0.000847071	0.000204727	0.000291377	-0.000657096	0.000855952	0.00139982	-0.000249162	-0.000333741	-0.000679821	0.000508294	0.00183089	0.00102462	0.00097926	0.00140128	-8.02129e-05	-0.000595376	0.000677854	-0.00125042	0.00121927	0.00104995	0.000636965	0.000337541	0.000139326	0.000226125	-0.00010325	0.00176738	-0.000416383	0.00198324	-0.000296518	0.00101928	-0.00136833	-0.00233549
2	0.000874221	0.000248686	0.000494674	0.000549361	0.000132963	-0.000202879	6.54012e-05	-0.00104511	-0.00082545	-0.000358552	-0.00120069	0.000298768	0.000526935	0.000246301	-0.000747368	-0.000204563	0.000206783	0.00141551	-0.000232995	0.00103335	-0.000557095	0.00140187	0.000402868	-0.000585124	0.000306532	-0.000572816	0.000459716	0.00122936	0.000518292	0.00060302	0.00152585	0.000766292	-0.000614241	0.000140652	-0.00135529	0.000414848	-7.62641e-05	0.00110342	0.00144853	-0.0012534	6.14226e-05	-0.0007485	-0.000184998	-0.0011815	0.000129819	-0.000530928	-2.40356e-05	-0.000702903	-0.000558093
3	-0.000154674	-0.000607982	-0.00012885	-3.01749e-05	-0.00014928	0.000257626	-0.000157952	-0.000478297	6.58035e-05	0.000288218	0.000128478	0.000186905	0.000715733	0.000344709	0.000368834	-0.000299379	0.00034903	-0.000179127	0.00024569	-0.000172257	0.000630707	0.000452846	-0.000695616	0.00012064	0.00115603	0.000835434	-0.0001802	0.000757843	0.000465408	8.75294e-05	-0.000567466	0.000303149	-0.000700757	0.000113428	-0.000926361	0.000842184	-6.31809e-06	0.000341237	-0.000255853	-0.000167161	-0.00104386	-0.000503764	-8.84384e-05	-0.000816464	0.000460759	2.12789e-05	8.66353e-05	-0.000166491	-0.000980675
4	-8.39382e-05	-0.000109047	-0.000574529	0.000631779	-0.000441521	-1.40369e-05	0.000468954	0.000613794	0.000309616	-0.000253349	-3.23057e-05	0.000413209	-0.000805542	-0.000118792	1.68383e-06	-1.47522e-05	0.000455081	0.000203878	0.00031285	4.60893e-05	4.0248e-05	-0.00026831	0.000990495	0.000232309	0.000400826	0.000128508	0.000838175	-4.86672e-05	-0.000104219	0.000216261	0.000228614	-0.000191987	-5.5626e-05	0.000690773	0.000894606	0.000218838	0.000479624	-0.000362307	0.000404313	8.76933e-05	8.90344e-05	0.000303283	0.000227287	0.000278443	0.0009363	-3.8445e-05	-0.000322699	-0.000306875	0.000542209
5	-4.78774e-05	0.000573218	0.000176281	-0.000347182	1.39028e-05	0.000325158	0.000347137	-1.3411e-07	-0.00016576	-0.000455618	9.85116e-05	-0.00063026	0.000700474	-0.000885859	-0.000331148	0.000331432	-0.000469983	-0.00015147	0.000993699	-6.93351e-05	0.000206411	-6.49095e-05	-3.77446e-05	-0.000325635	0.000174075	-0.000800967	-0.000175908	-0.000820577	-0.000565916	0.00029631	0.000780881	-0.000117809	0.000731334	-0.000195444	-0.000351399	-0.000685096	6.10799e-05	0.00101189	0.000144884	0.0001553	0.000555515	0.000153899	-4.2662e-05	-0.000250295	-0.000867546	0.000181869	0.00035654	0.00084117	9.13143e-05
6	0.000170961	0.00110552	-5.00679e-05	-0.0002487	0.000536591	-0.000274345	-0.000438988	0.000706181	0.00047347	0.000138	-0.00073652	-0.000453174	-0.000432164	0.000148103	0.000263736	0.000486746	-0.000376686	-0.000224367	-0.000400052	-4.83394e-05	-0.000417084	-8.53837e-06	0.000515625	0.000358716	-0.00130898	-0.000756472	-0.000822321	0.000286698	-7.50124e-05	-0.000272751	5.68628e-05	0.00014323	0.000839829	-0.000839338	-0.000744432	-0.000521481	0.000560865	-0.00121629	-0.00117013	-0.000527382	-0.000149548	-0.000233665	-0.000498295	0.000683367	-0.000482231	0.000516012	0.000160813	-0.000120029	0.000841141
7	0.00013198	-0.000334531	0.000191003	-0.000378236	0.000275835	-0.000176892	-3.2872e-05	-0.000435218	-0.00137614	0.000190169	-0.000409991	-0.000450075	-0.000578493	0.000557765	-0.00120793	-0.000126287	0.000270337	0.000187412	-0.00200006	-0.000675961	-0.000825241	-0.000424966	-0.000403911	-0.000875607	-0.00120905	0.000909686	-0.000313148	1.66744e-05	-2.6688e-05	0.000310272	-0.000202432	-0.000950679	-0.000537798	-0.000240251	0.000918314	0.000166297	-0.000572413	-9.66191e-05	0.000495225	0.000255793	0.000481307	0.000232339	-5.86212e-05	-0.000276804	-7.16448e-05	-0.000305504	1.00285e-05	-0.000644088	-5.1558e-06
8	-0.000181094	-0.000763506	0.00144336	-0.000104249	0.000105083	0.000143796	-0.0002428	-0.000206366	-0.000261873	0.00048317	0.000717163	0.000582606	-0.000287875	0.000262022	8.56817e-05	-0.000734747	0.000406161	-0.000170976	-0.000522613	0.000991076	-0.000304923	-0.000268161	-0.000973433	0.00128514	-0.000288069	-0.000165746	-3.00705e-05	-0.000199377	-5.15133e-05	-0.000663549	0.000312835	0.0013828	-0.000197694	0.000398889	0.000775874	-0.000363022	-0.000821635	0.000385031	0.000473812	0.000313759	0.000969678	0.000465766	0.000889093	0.000788257	-0.00021036	-0.000116244	7.09891e-05	0.000501826	-0.000593513
9	0.000911161	0.000175476	-0.000322282	0.000772372	0.000325337	-0.000539824	-8.443e-05	-0.000530854	0.00101709	-0.000231028	0.000213787	0.000818893	0.000934243	0.000330806	0.000369251	0.000327557	-0.00142753	0.000307441	0.000306725	0.00019148	0.000113651	0.000856996	0.000221088	-0.000943318	8.85278e-05	-0.000804976	0.00119023	-0.00076884	0.00015375	-0.000235423	-0.000434265	-0.000213668	-7.49826e-05	-0.000508815	-0.000330239	-0.000109822	-0.000333354	9.16421e-05	-0.000194296	0.000150919	-3.8743e-06	0.000124365	-0.000336632	0.000892088	-0.000687748	-0.000691861	-0.000312105	-0.000343651	0.000374571
10	-0.000347033	4.13954e-05	-0.000374839	-0.000326589	-0.000736877	-0.000602275	-0.000400931	-0.000450447	0.000375986	-1.19656e-05	0.000548914	0.000338957	-0.000599951	-0.000954285	0.000605866	-5.92917e-05	-0.00042659	0.000427961	0.000498161	0.000701666	0.000333771	-0.00056693	4.90695e-05	-0.000255465	0.00015445	-0.000270545	-0.000256062	0.000406608	8.00341e-05	-0.000727415	-0.000663921	5.31375e-05	-3.71188e-05	0.00035274	0.000479072	-0.000383064	-0.000458822	-0.000681877	0.000748351	0.000387847	-0.000432342	-0.000260085	-0.000265896	-0.000326857	0.000590161	-0.000679538	-0.000199079	8.20607e-05	3.72231e-05
11	-0.000601903	-0.00018473	-0.000189781	-0.00021565	0.000257075	0.000297099	6.44326e-05	0.000653192	-0.000624374	-0.000371993	0.000273153	-0.00107177	0.000132799	0.000239715	0.000779241	0.000278205	0.000927031	0.000356555	0.000904828	-0.000605464	-0.000602648	0.000337005	0.000659376	-0.000239372	-0.000352666	0.000669524	-0.000290856	-0.000200212	0.000775084	0.000308707	-0.000138208	-0.00147006	0.000372201	0.00028339	0.000443995	0.000310868	0.000493556	7.38502e-05	-0.000209942	-0.000882387	0.000281945	-0.000444919	0.000544995	-0.00101978	-0.000588149	0.00117418	-0.000658333	0.000865385	3.51667e-06
12	0.000202432	0.000104055	-0.00017032	0.000246659	-0.00018616	0.000583753	0.000477388	0.000128135	0.000186235	0.000224441	-0.00080131	0.000264689	0.000220641	7.5832e-05	-0.00093542	-0.000189483	0.000293031	-0.000757188	-0.000339225	-0.000359029	0.000825182	-4.50015e-05	-0.000324816	0.000642464	0.00118476	0.0002556	4.01735e-05	0.000569806	-0.000650868	0.000680104	0.000626966	0.0010619	-0.000339463	-5.54621e-05	-0.00115946	0.000524431	0.000597462	0.000453487	-0.000436321	0.000225619	-0.000747904	0.000162855	-0.000370741	4.79072e-05	0.000920534	-6.17355e-05	0.000807226	-0.000709295	-0.000310734
13	-0.000270873	0.00048396	-0.00176735	0.00028789	0.000752479	-0.000574201	-0.00126791	-0.000845745	0.00069046	-0.000492856	-0.000402063	-0.000464469	-0.000446141	0.000232965	-0.000375718	0.000575796	9.72301e-05	-0.000694767	0.0012773	-0.0012563	0.000163972	0.000740647	0.00129119	0.000772312	0.00196126	-0.00023298	0.000985637	0.000178531	-6.70999e-05	0.000548109	-0.000392914	-0.000735	0.00101128	-5.2616e-05	-0.00199649	-0.000512347	-0.000997528	-0.000298038	-0.00130597	0.000855237	0.000462815	-4.56572e-05	0.00204708	0.000497922	0.000887096	0.000838831	0.00031352	-0.000648662	-0.00234155
14	-0.00120194	0.000833556	-0.000237182	0.000392854	0.000520393	0.000666603	-0.000397608	0.000455052	0.00069271	0.000969469	-0.000180811	-0.000210494	-0.000744283	0.000818342	-0.000202596	0.000963747	-7.73072e-05	4.97401e-05	0.00120235	2.73436e-05	0.000476494	0.00201009	0.00251152	0.00128359	0.00226849	0.00110194	0.00100963	4.11272e-06	0.000642404	9.14186e-05	0.000159279	0.000487268	0.00102319	0.000348911	-0.000393882	0.000177696	0.000181615	-0.00101933	-0.000370696	0.00189047	0.000569791	9.93907e-05	0.00148307	-0.000237107	-0.000383884	0.000455484	0.0001093	0.00028798	-0.00073722
15	-0.000507563	0.000188991	-0.00202403	0.000559077	0.000732616	0.000677392	-5.95003e-05	0.000290573	0.00187272	0.000967607	0.00107342	-0.000120729	-0.00115769	0.00230545	1.39028e-05	0.00125708	0.000238717	-0.000646785	0.00251302	0.000639588	0.00181822	0.00126338	0.000697732	0.00182429	0.00264648	0.000447914	0.0015375	-4.05312e-05	0.00111841	0.000602841	0.000955164	5.42402e-05	0.00133847	0.000849679	-0.000881091	0.000205547	-0.00066492	-0.000583455	-0.00145529	0.00158335	0.000162616	-0.00023827	0.00151885	0.000564084	0.00128749	0.000865907	-0.000686973	0.000218779	-0.00122747
16	-0.000772193	-7.21216e-06	-0.00080131	-0.000673935	0.000440121	0.000758126	6.84261e-05	-0.000192538	0.00148784	0.000841513	-0.00113381	0.000134662	-0.00122768	0.00126113	-0.000123411	0.00168221	0.000619814	-0.000187933	0.0015405	-0.000539661	0.00111781	0.001993	0.00128801	0.000169545	0.00292279	0.000845984	-0.00028421	-0.00171809	0.000738323	-0.000246972	-0.000822514	-0.000262052	0.000227377	-0.000368625	-0.00176467	0.000681654	-0.000997752	-0.00080727	-0.00196908	0.000765175	-0.000607684	-0.000778556	0.00103085	6.89477e-05	0.000407562	6.65039e-05	0.00046967	-0.000263974	-0.00275071
17	-0.000141755	-0.000222653	-0.00140463	0.000307396	0.000737235	0.00211154	0.00059551	0.000564724	0.00155447	0.00100836	0.000531629	0.00129339	-0.00145949	0.0024329	-0.000659108	0.00208421	0.00143556	-4.94122e-05	0.00231595	0.000314936	0.00257324	0.00200036	0.0026198	0.00210221	0.00323135	0.00158402	-4.7937e-05	0.000213027	0.000650227	0.000561178	-7.01845e-06	0.000354379	0.00151731	0.000303224	-0.00104879	0.000927717	1.99676e-06	-0.00110531	-0.00211433	0.00178887	0.000211298	0.000127316	0.00219308	0.000443369	0.00120072	0.000266969	0.000506073	0.00112703	-0.00154179
18	-0.000463113	0.00107537	6.86646e-05	-0.000175953	0.00245935	0.00111434	0.00129311	0.00124367	0.00298952	0.00259416	-0.000171155	-0.000696302	-0.00119218	0.000859931	-0.000467524	0.00202557	0.00137302	0.00105181	0.00285707	-0.00104918	0.00329176	0.00163527	0.00209618	0.0021992	0.00405257	0.000852421	-0.00115789	-0.000554636	0.00231624	0.00206917	-0.00012219	0.000589162	0.00251322	0.000998393	-0.00152029	0.00286214	-7.25538e-05	-0.000498161	-0.0033925	0.000769317	-0.00055553	-4.86672e-05	0.0017896	0.00136471	4.75347e-05	0.000551894	0.000322864	0.000155672	-0.00275829
19	1.06394e-05	0.000113711	-4.84735e-05	0.000201628	0.000708967	0.00065212	0.000774398	0.00167331	0.00216329	0.00060457	-1.18166e-05	3.93987e-05	-0.00243665	0.00210616	-0.00161309	0.00224356	0.00175731	-0.00110589	0.00077647	-0.000655428	0.0033893	0.000270069	0.0030936	0.00169167	0.00547838	0.0012306	-0.000359446	-0.00103506	0.00295916	-0.00030753	-0.0017958	0.000786856	0.00352256	-0.000155225	-0.00122182	0.00245749	-0.000193194	-0.00100617	-0.00343879	0.000605613	-0.000174731	-0.000728369	0.000656441	0.00027889	-0.000224665	0.000850648	-0.000253394	0.000560716	-0.00267604
20	0.00111418	0.00255264	0.00126605	0.000863776	0.00306818	0.00178835	0.00192811	0.00204578	0.0028521	0.00232431	0.0004756	0.000866219	0.000550717	0.00168249	0.000903025	0.00438401	0.00401273	0.000999257	0.00384603	0.000810206	0.00627424	0.00300407	0.00407706	0.00236431	0.00829729	0.00112754	0.000359416	-0.000432491	0.00588185	0.000696793	-9.67383e-05	0.00106214	0.00621681	0.0013943	0.00141486	0.00358908	0.00360258	-4.19319e-05	-0.00229777	0.00129202	0.00146246	0.000670925	0.000588655	0.000611409	0.000679404	0.00204153	-0.000123903	0.00172082	-0.00211824
21	0.000934303	0.00227952	0.00120842	0.000811815	0.00372092	0.00484174	0.0018513	0.000560954	0.00361785	0.00202608	0.00217213	0.00139484	0.000425458	0.00275685	0.00108673	0.00150095	0.00377934	0.000514895	0.00302608	-0.000261784	0.0109542	0.00368398	0.0029047	0.00177084	0.012222	0.00262934	0.000110239	-0.000316173	0.0113772	0.00061442	-0.000450477	0.000740334	0.0112672	0.00242223	0.00163995	0.00217015	0.00869568	-0.000152066	-0.001936	0.00129443	0.000899434	-0.000138834	0.0016595	0.00152019	0.00121884	0.00167222	0.000664994	0.0013304	-0.00315534
22	0.00273331	0.00118156	0.0010616	-0.00018926	0.00406085	0.00382745	0.0012627	0.00198446	0.00555928	0.00255153	0.00103259	0.00106205	0.00128354	0.00331347	0.00128681	0.00401249	0.00576261	0.000682652	0.0028066	0.000132352	0.0194995	0.003925	0.00427982	0.00243129	0.0202784	0.00297508	0.00126939	-0.00159682	0.0192189	0.00139612	-0.000486538	0.000750735	0.0194834	0.00227021	0.00219332	0.00274719	0.0168009	0.000258386	-0.00181562	0.00130411	0.00231029	0.000857383	0.00122921	0.00183366	0.00079532	0.00197114	0.0013551	0.00114401	-0.00242753
23	0.00386709	0.00104503	0.00117186	-0.000231698	0.00590709	0.00363635	0.0014281	0.00216629	0.00609803	0.00380278	0.00225891	0.000368282	0.00204617	0.00307499	0.00178656	0.00323348	0.00824423	0.00102468	0.00316966	0.000421867	0.0329104	0.00507741	0.00364931	0.00308146	0.0364363	0.00500822	0.000426024	-0.000721514	0.0340494	0.00344063	-0.00100149	0.00158595	0.0353843	0.00276096	0.00218958	0.0039455	0.0328159	0.00314656	-0.00144294	0.00230014	0.00270703	0.000839621	0.00197317	0.00146076	0.00166851	0.00245666	0.000675261	0.00184302	-0.00252044
24	0.00762859	0.00351454	0.000691474	-0.000379011	0.00788067	0.00500356	0.00176777	0.00205512	0.00978504	0.00418602	0.000457138	3.56138e-06	0.00681922	0.0030535	0.00135054	0.00372607	0.0125021	0.00134374	0.00246111	0.000983939	0.0572799	0.00716545	0.00422537	0.00279075	0.0634419	0.00867781	0.00129353	0.000323519	0.0587605	0.00626275	0.00072889	0.00232436	0.0620612	0.00678186	0.00210102	0.00353749	0.0614845	0.00367735	-0.000775456	0.00341256	0.00542317	0.000791624	0.00103435	0.00247793	0.00494504	0.00289597	4.21107e-05	0.00185458	-0.00193675
25	0.012149	0.00485679	0.00166367	0.000173882	0.0127732	0.00540331	0.0024875	0.00152881	0.0163887	0.00515448	0.000784188	-0.001459	0.014899	0.00460792	0.00161187	0.00434749	0.0197446	0.00205304	0.00387654	-0.000237867	0.098746	0.0104945	0.00510327	0.00330846	0.108051	0.011744	0.00190398	0.000145644	0.103642	0.00963968	0.000901505	0.00207317	0.109149	0.0103892	0.00353567	0.00429489	0.106731	0.00966434	-0.000184268	0.00348696	0.00899904	0.000538051	0.000465289	0.00188687	0.00698774	0.00206923	0.0010508	0.00239325	0.000823602
26	0.0220359	0.00501792	0.00186457	0.000202015	0.0231848	0.00689387	0.00267895	0.00143266	0.028144	0.0063255	0.0023061	-0.000825942	0.0281099	0.00553837	0.00287616	0.00453189	0.0346896	0.0043243	0.0046235	-0.000175104	0.16759	0.0165217	0.00626372	0.00516316	0.185244	0.0197778	0.00341447	0.00122339	0.178193	0.0179728	0.00283334	0.00325638	0.186549	0.0186286	0.00444323	0.0056289	0.184323	0.0188537	-0.000104666	0.00475849	0.0148542	0.00101384	0.0024153	0.0017978	0.0137035	0.00458552	0.000942886	0.00227129	0.00732827
27	0.0386365	0.00623941	0.00130747	0.00179584	0.0384337	0.00814813	0.00325721	0.00252938	0.0462199	0.0078516	0.00284289	-0.000729963	0.0525952	0.00680031	0.00201166	0.00618021	0.0579294	0.00613131	0.00486092	0.00123176	0.272283	0.0287296	0.00905103	0.00661515	0.298705	0.0360943	0.00402159	0.00214098	0.286574	0.0328505	0.00567354	0.00412521	0.300761	0.0309894	0.00738747	0.00797552	0.297176	0.0330199	0.00214922	0.00683229	0.0280516	0.00263742	0.0027803	0.00289945	0.0244854	0.00499248	0.00113735	0.00218229	0.0175172
28	0.0690484	0.00922587	0.00210264	0.00208025	0.0660634	0.0106398	0.00223278	0.00244327	0.0796536	0.0117397	0.00301786	0.00118646	0.0937104	0.010908	0.0026634	0.007333	0.10182	0.00989014	0.00565705	0.000725016	0.422139	0.0502612	0.0125822	0.00957668	0.449526	0.0614131	0.00928104	0.00411986	0.435661	0.0594782	0.0124067	0.00672282	0.453796	0.0539758	0.012931	0.0100464	0.443979	0.0604608	0.00543033	0.0099577	0.0477856	0.0037124	0.00367346	0.00212911	0.0446467	0.00629958	0.00230877	0.00306468	0.0351847
29	0.119832	0.0154974	0.00307348	0.00154681	0.111901	0.0162033	0.0047538	0.00267829	0.134681	0.0179531	0.00394179	0.00144516	0.162662	0.0176098	0.00538251	0.00853068	0.173755	0.0186248	0.00880922	0.00145893	0.601714	0.088201	0.0210271	0.0144212	0.623514	0.103902	0.0174595	0.00942804	0.608469	0.104765	0.0206784	0.0121985	0.630233	0.0973547	0.0229967	0.0154688	0.607942	0.10773	0.0112121	0.0165574	0.0840788	0.00603616	0.00450543	0.0019013	0.0786703	0.00994475	0.00272414	0.00501773	0.067297
30	0.200168	0.0257373	0.00519513	0.00275165	0.183755	0.0249429	0.00552568	0.00334224	0.221972	0.0281338	0.00607607	0.00110519	0.266402	0.0291838	0.0061682	0.00993833	0.277968	0.0326909	0.0111081	0.00201424	0.785085	0.150275	0.0372987	0.0234196	0.791416	0.175638	0.0309357	0.0179791	0.779048	0.177474	0.0375234	0.0195054	0.800826	0.165699	0.0416605	0.025062	0.765618	0.183837	0.0243475	0.0277761	0.145368	0.0127173	0.005524	0.00288622	0.134207	0.0161391	0.00312935	0.00492042	0.12215
31	0.31873	0.0435248	0.00621211	0.00331341	0.288096	0.0410233	0.0101991	0.00553098	0.348799	0.0491665	0.00916284	0.00235121	0.414987	0.0504839	0.0096709	0.0136464	0.421974	0.0573072	0.0168183	0.00305048	0.951829	0.246565	0.0616747	0.0396902	0.938108	0.283085	0.0561949	0.0315363	0.930417	0.290689	0.0679336	0.0330765	0.949226	0.270807	0.0732354	0.0425183	0.90393	0.295767	0.0426888	0.0478526	0.243663	0.0210144	0.00955759	0.00326846	0.22576	0.0251503	0.00397821	0.0064985	0.20094
32	0.477768	0.0758757	0.010013	0.0070599	0.424187	0.0678047	0.0145763	0.00743797	0.510055	0.0831103	0.0163544	0.0044371	0.589809	0.0835928	0.0174918	0.0210913	0.592498	0.100008	0.0268884	0.00400131	1.08939	0.385095	0.105727	0.067734	1.06363	0.429847	0.10106	0.0586257	1.05498	0.441136	0.118569	0.0588256	1.07322	0.41543	0.127492	0.0709162	1.01754	0.445987	0.0768679	0.0833829	0.378749	0.0373156	0.0128434	0.00343253	0.356208	0.0438065	0.00745484	0.00888433	0.310102
33	0.660947	0.130154	0.0175475	0.0113227	0.572284	0.116048	0.0233649	0.0104932	0.689235	0.139923	0.028518	0.00836031	0.774671	0.142539	0.0325074	0.0318058	0.76152	0.170356	0.0447773	0.00996587	1.1989	0.563317	0.17986	0.116422	1.16061	0.596364	0.171952	0.103456	1.15405	0.618246	0.204225	0.103183	1.17335	0.586346	0.216931	0.119674	1.1122	0.613687	0.134332	0.145787	0.544162	0.0679801	0.0220068	0.00803368	0.52054	0.076342	0.0145529	0.0126696	0.435591
34	0.841304	0.216782	0.0322729	0.0184579	0.713268	0.192621	0.0394575	0.0170303	0.858185	0.230417	0.0503571	0.0157537	0.939508	0.238476	0.0578832	0.0527697	0.915611	0.279787	0.0767237	0.0160101	1.28626	0.749495	0.29026	0.196151	1.23839	0.762219	0.283023	0.178968	1.23776	0.793869	0.330011	0.173733	1.25039	0.759848	0.348084	0.203063	1.18666	0.775804	0.219886	0.240429	0.718325	0.120265	0.0372937	0.0127609	0.697356	0.130113	0.0247866	0.0206687	0.558434
35	0.997991	0.34596	0.0553079	0.0327783	0.83049	0.307651	0.0671851	0.0253533	1.00123	0.363107	0.086149	0.0290947	1.07591	0.374614	0.100096	0.088741	1.04008	0.431329	0.129426	0.0291739	1.35073	0.918595	0.439459	0.315044	1.30089	0.908687	0.429675	0.291589	1.29843	0.949697	0.493947	0.284642	1.30821	0.910535	0.512259	0.324083	1.24792	0.916933	0.335925	0.376811	0.877114	0.203457	0.0656337	0.0212142	0.859007	0.216608	0.0418623	0.0346017	0.668433
36	1.12684	0.512899	0.0957619	0.056349	0.9269	0.460827	0.113323	0.0420026	1.11873	0.538124	0.14844	0.0522427	1.18276	0.547327	0.170312	0.147684	1.1403	0.613854	0.217095	0.0529394	1.40016	1.06374	0.609255	0.475409	1.35222	1.03344	0.597321	0.447404	1.34906	1.07862	0.680243	0.433993	1.35428	1.03705	0.692324	0.478543	1.29722	1.03877	0.469662	0.54691	1.00915	0.324896	0.114363	0.0381378	1.00016	0.345658	0.0776351	0.0595428	0.764
37	1.22558	0.698421	0.165395	0.0989248	1.00198	0.639774	0.188843	0.0718876	1.20842	0.732429	0.244094	0.0908146	1.26735	0.730843	0.279658	0.242991	1.21382	0.797108	0.345046	0.0930463	1.43731	1.1756	0.776823	0.659718	1.388	1.13179	0.764351	0.627672	1.38214	1.17722	0.859466	0.608361	1.39389	1.13705	0.863164	0.648503	1.33302	1.13384	0.607174	0.723532	1.11921	0.484723	0.191837	0.0675069	1.11367	0.510492	0.133154	0.102001	0.836447
38	1.30474	0.878012	0.27249	0.166842	1.06021	0.814433	0.301982	0.12363	1.28079	0.915117	0.384954	0.155913	1.33556	0.902704	0.429775	0.381841	1.27347	0.963243	0.518459	0.159285	1.46941	1.26382	0.924432	0.841547	1.41756	1.20968	0.911457	0.804516	1.41532	1.26166	1.01551	0.782583	1.41964	1.21571	1.00417	0.810113	1.36341	1.21128	0.729389	0.886536	1.20286	0.663738	0.310743	0.116559	1.20234	0.687007	0.223303	0.172451	0.897487
39	1.36376	1.0289	0.422597	0.274947	1.104	0.963939	0.458471	0.204704	1.33323	1.07001	0.566423	0.258993	1.3864	1.04614	0.606807	0.556957	1.32139	1.09883	0.715128	0.262988	1.48976	1.33248	1.04438	0.993552	1.44182	1.26959	1.0333	0.962185	1.43834	1.32125	1.14156	0.937877	1.44051	1.27672	1.12138	0.945455	1.39052	1.27093	0.836312	1.01958	1.27039	0.836936	0.463655	0.197585	1.27106	0.860083	0.355094	0.281427	0.948248
40	1.41089	1.15326	0.612576	0.42559	1.13806	1.08465	0.644708	0.326418	1.37875	1.19499	0.764039	0.402576	1.42647	1.16665	0.787053	0.746029	1.3605	1.20601	0.90763	0.411307	1.50665	1.38335	1.13858	1.12026	1.46279	1.32064	1.13088	1.08982	1.45483	1.3722	1.24098	1.06078	1.46109	1.32203	1.21256	1.05392	1.40912	1.32265	0.924663	1.12802	1.32307	0.986356	0.638733	0.318609	1.33091	1.00609	0.520697	0.433246	0.994325
[truncated: 31 more columns]

## Sheet: Results
Threshold = 0.1			Induction				Normalization
Sample	Ct(0.1)	LR eff	E^Ct	No	Sigmoid	Exp (0.35)	dCt	E^Ct	No	Sigmoid	Exp (0.35)
1A	28.02	1.76136	7.73848e+06	8.93611e-09	3.6695e-08	4.78256e-08	1	1	1	1	1
1A 1:10	31.82	1.71911	3.0718e+07	2.2329e-09	9.45381e-10	8.62273e-09	0.0717936	0.25192	0.249874	0.0257632	0.180295
1A 1:50	35.36	1.72483	2.35147e+08	2.8731e-10	7.95817e-11	5.57208e-10	0.0061722	0.0329091	0.0321516	0.00216873	0.0116508
1A 1:100	36.32	1.72369	3.87399e+08	1.739e-10	7.5624e-11	4.07831e-10	0.00317286	0.0199755	0.0194604	0.00206088	0.00852746
1B	28.09	1.69283	2.64104e+06	2.61689e-08	3.90433e-08	8.04097e-08	1	1	1	1	1
1B 1:10	32.05	1.67819	1.60739e+07	4.37632e-09	8.78874e-10	1.05092e-08	0.0642571	0.164306	0.167234	0.0225103	0.130695
1B 1:50	35.06	1.69371	1.05468e+08	6.55539e-10	2.37285e-10	1.97803e-09	0.00797666	0.025041	0.0250503	0.00607749	0.0245994
1B 1:100	36.94	1.69162	2.71348e+08	2.57169e-10	1.01862e-10	8.30474e-10	0.00216713	0.00973302	0.00982728	0.00260895	0.010328
1C	27.71	1.68923	2.03838e+06	3.34599e-08	5.14356e-08	9.3864e-08	1	1	1	1	1
1C 1:10	31.61	1.70528	2.12368e+07	3.16241e-09	1.14371e-09	7.28091e-09	0.0669858	0.0959834	0.0945135	0.0222357	0.0775687
1C 1:50	34.55	1.73619	1.897e+08	3.54189e-10	1.2508e-10	9.33504e-10	0.00872881	0.0107453	0.0105855	0.00243178	0.00994528
1C 1:100	36.46	1.74877	7.08033e+08	9.40711e-11	1.818e-11	2.30329e-10	0.00232267	0.00287894	0.00281146	0.000353451	0.00245386
1D	27.42	1.79396	9.11013e+06	7.21755e-09	5.51795e-08	2.44621e-08	1	1	1	1	1
1D 1:10	31.59	1.68643	1.47873e+07	4.58991e-09	1.22086e-09	5.36138e-09	0.0555527	0.616078	0.635937	0.0221253	0.219171
1D 1:50	34.29	1.78785	4.49203e+08	1.50088e-10	9.10823e-11	1.07852e-09	0.00854917	0.0202807	0.0207948	0.00165065	0.0440894
1D 1:100	34.48	1.66964	4.74262e+07	1.42928e-09	2.68707e-10	2.63276e-09	0.00749425	0.192091	0.198028	0.00486969	0.107626
1E	27.28	1.72053	2.68431e+06	2.54927e-08	7.51289e-08	6.57235e-08	1	1	1	1	1
1E 1:10	31.3	1.7513	4.1418e+07	1.63377e-09	1.29212e-09	5.09131e-09	0.0616395	0.0648102	0.0640877	0.0171987	0.0774656
1E 1:50	33.79	1.68855	4.8717e+07	1.40406e-09	2.45151e-10	3.92047e-09	0.0109722	0.0551	0.055077	0.00326307	0.059651
1E 1:100	36.43	1.76054	8.8895e+08	7.47892e-11	2.15459e-11	2.60346e-10	0.00176025	0.00301964	0.00293375	0.000286786	0.00396123
2A	24.31	1.71618	503781	1.3406e-07	5.68824e-07	2.49648e-07	1	1	1	1	1
2A 1:10	28.52	1.73973	7.21956e+06	9.25837e-09	1.89675e-08	2.42547e-08	0.0540336	0.06978	0.0690615	0.0333451	0.0971555
2A 1:50	31.19	1.70367	1.64796e+07	4.16824e-09	1.86159e-09	9.61102e-09	0.00849012	0.03057	0.0310924	0.0032727	0.0384982
2A 1:100	32.05	1.70348	2.59639e+07	2.68372e-09	6.93189e-10	6.93501e-09	0.00467765	0.0194031	0.0200188	0.00121864	0.0277791
2B	24.15	1.71786	473100	1.44252e-07	9.97885e-07	2.92598e-07	1	1	1	1	1
2B 1:10	28.2	1.6943	2.86762e+06	2.37419e-08	4.16531e-08	4.2647e-08	0.060371	0.16498	0.164587	0.0417413	0.145753
2B 1:50	31.31	1.79758	9.42561e+07	7.13971e-10	1.44372e-09	3.89964e-09	0.00699238	0.00501931	0.00494947	0.00144678	0.0133276
2B 1:100	32.25	1.79856	1.66461e+08	4.01779e-10	4.18202e-10	2.37072e-09	0.00364466	0.00284211	0.00278526	0.000419088	0.00810231
2C	24.25	1.73892	671076	1.01173e-07	8.35477e-07	2.35949e-07	1	1	1	1	1
2C 1:10	28.23	1.80078	1.62811e+07	4.13272e-09	3.11495e-08	2.40221e-08	0.0633725	0.041218	0.0408481	0.0372835	0.10181
2C 1:50	31.04	1.79191	7.29292e+07	9.39415e-10	1.72925e-09	5.9818e-09	0.00903663	0.00920175	0.00928526	0.00206978	0.0253521
2C 1:100	32.25	1.73522	5.23817e+07	1.27999e-09	5.21936e-10	3.6801e-09	0.00390625	0.0128113	0.0126515	0.000624717	0.015597
2D	24.17	1.77296	1.02573e+06	6.65899e-08	7.94709e-07	2.44935e-07	1	1	1	1	1
2D 1:10	28.37	1.73885	6.55025e+06	1.02899e-08	2.60226e-08	2.36061e-08	0.0544094	0.156594	0.154527	0.0327448	0.0963769
2D 1:50	30.9	1.7727	4.81782e+07	1.42515e-09	1.98277e-09	8.74099e-09	0.00942037	0.0212904	0.0214018	0.00249496	0.035687
2D 1:100	31.97	1.68525	1.76396e+07	3.97654e-09	7.88564e-10	8.63055e-09	0.0044871	0.0581495	0.0597169	0.000992268	0.0352361
2E	24.19	1.87993	4.28026e+06	1.56428e-08	1.18473e-06	1.86231e-07	1	1	1	1	1
2E 1:10	28.2	1.79206	1.39487e+07	4.8396e-09	4.36544e-08	2.59447e-08	0.0620683	0.306858	0.309383	0.0368476	0.139314
2E 1:50	31.8	1.77036	7.73267e+07	8.78541e-10	1.46425e-09	1.14688e-08	0.00511872	0.0553529	0.0561628	0.00123594	0.0615837
2E 1:100	31.62	1.73832	3.91688e+07	1.72969e-09	9.51753e-10	3.87388e-09	0.00579892	0.109277	0.110574	0.000803352	0.0208015
3A	28.61	1.73337	6.83444e+06	9.88958e-09	2.40851e-08	1.42449e-08	1	1	1	1	1
3A 1:10	33.04	1.79199	2.34556e+08	2.9396e-10	2.60322e-10	2.8388e-09	0.0463914	0.0291378	0.0297242	0.0108084	0.199286
3A 1:50	35.09	1.72231	1.92835e+08	3.55624e-10	7.59723e-11	1.16026e-09	0.0112028	0.035442	0.0359595	0.00315433	0.0814511
3A 1:100	37.05	1.76513	1.39009e+09	4.93916e-11	2.61814e-11	3.79606e-10	0.00287943	0.00491654	0.00499431	0.00108704	0.0266486
3B	28.75	1.7737	1.42984e+07	4.69026e-09	2.0724e-08	1.22761e-08	1	1	1	1	1
3B 1:10	32.81	1.73083	6.56386e+07	1.0387e-09	3.90711e-10	5.4418e-09	0.059954	0.217834	0.221459	0.018853	0.443285
3B 1:50	35.79	1.73647	3.78202e+08	1.77349e-10	3.39008e-11	2.6862e-10	0.00759887	0.0378061	0.0378123	0.00163582	0.0218816
3B 1:100	36.25	1.70863	2.71315e+08	2.50128e-10	1.06667e-10	6.44874e-10	0.00552427	0.0527002	0.0533294	0.00514702	0.052531
3C	29.05	1.9107	1.47452e+08	4.5939e-10	2.33628e-08	2.4935e-08	1	1	1	1	1
3C 1:10	32.33	1.7204	4.14887e+07	1.60734e-09	9.12775e-10	5.62334e-09	0.102949	3.55403	3.49886	0.0390695	0.22552
3C 1:50	35.29	1.72087	2.08695e+08	3.24781e-10	8.18527e-11	8.22041e-10	0.0132304	0.706544	0.706984	0.00350354	0.0329673
3C 1:100	40	1.92319	2.29567e+11	9.94143e-14	4.50519e-13	4.48336e-13	0.0005055	0.000642304	0.000216405	1.92836e-05	1.79802e-05
3D	28.72	1.75971	1.11954e+07	6.04548e-09	2.47539e-08	1.32512e-08	1	1	1	1	1
3D 1:10	32.94	1.804	2.75677e+08	2.49219e-10	3.26529e-10	3.83621e-09	0.0536603	0.0406105	0.041224	0.013191	0.289499
3D 1:50	35.49	1.71761	2.1752e+08	3.10793e-10	2.23357e-11	2.7634e-10	0.00916277	0.0514682	0.0514091	0.00090231	0.020854
3D 1:100	38.51	1.91607	7.50968e+10	8.91211e-13	5.14061e-13	5.5799e-12	0.00112958	0.000149079	0.000147418	2.07668e-05	0.000421087
3E	28.52	1.81855	2.55484e+07	2.54602e-09	2.91599e-08	1.5245e-08	1	1	1	1	1
3E 1:10	33.06	1.74744	1.03232e+08	6.5884e-10	3.62816e-10	3.52825e-09	0.0429857	0.247485	0.258773	0.0124423	0.231437
3E 1:50	34.79	1.75527	3.16785e+08	2.12932e-10	1.03327e-10	2.29996e-09	0.0129581	0.0806489	0.0836335	0.00354346	0.150867
3E 1:100	36.28	1.77362	1.06817e+09	6.32481e-11	3.67724e-11	4.39129e-10	0.00461325	0.0239179	0.024842	0.00126106	0.0288049
4A	27.15	1.71806	2.40593e+06	2.84648e-08	1.80647e-07	1.03777e-07	1	1	1	1	1
4A 1:10	31.04	1.73663	2.75743e+07	2.52671e-09	3.75566e-09	1.00417e-08	0.0674518	0.0872527	0.0887664	0.0207901	0.0967621
4A 1:50	34.31	1.77988	3.89863e+08	1.73084e-10	1.40398e-10	1.38337e-09	0.00699238	0.00617121	0.00608065	0.000777196	0.0133302
4A 1:100	34.94	1.76922	4.54458e+08	1.51899e-10	7.37892e-11	1.61384e-09	0.00451831	0.00529406	0.00533639	0.000408472	0.015551
4B	27.25	1.71489	2.41493e+06	2.81024e-08	1.01915e-07	6.01383e-08	1	1	1	1	1
4B 1:10	31.53	1.77452	7.13684e+07	9.36462e-10	1.44655e-09	3.17656e-09	0.0514744	0.0338376	0.0333232	0.0141937	0.0528209
4B 1:50	33.55	1.75819	1.66701e+08	4.00851e-10	1.93232e-10	1.03394e-09	0.0126914	0.0144866	0.0142639	0.00189602	0.0171926
4B 1:100	35.13	1.76785	4.92878e+08	1.37619e-10	2.84312e-11	5.00575e-10	0.00424506	0.00489966	0.00489707	0.000278971	0.00832373
4C	27.16	1.81615	1.09287e+07	6.08704e-09	1.26153e-07	4.43737e-08	1	1	1	1	1
4C 1:10	31.23	1.71735	2.16087e+07	3.17588e-09	2.62996e-09	6.66891e-09	0.0595399	0.505757	0.521744	0.0208473	0.15029
4C 1:50	33.84	1.74525	1.5293e+08	4.38072e-10	1.52957e-10	2.35852e-09	0.00975258	0.0714624	0.0719679	0.00121247	0.0531513
4C 1:100	36.19	1.71563	3.04672e+08	2.26347e-10	8.2162e-12	2.0346e-10	0.00191293	0.0358706	0.0371851	6.51287e-05	0.00458515
4D	27.31	1.81067	1.10042e+07	6.06933e-09	1.25628e-07	3.81496e-08	1	1	1	1	1
4D 1:10	31.29	1.76247	5.02503e+07	1.34505e-09	2.54082e-09	5.09232e-09	0.0633725	0.218988	0.221614	0.0202249	0.133483
4D 1:50	34.43	1.66113	3.87725e+07	1.71194e-09	6.91348e-10	5.22462e-08	0.00718897	0.283815	0.282064	0.00550313	1.36951
4D 1:100	35.92	1.88075	7.1447e+09	9.35781e-12	1.44846e-11	6.58273e-10	0.00255936	0.00154019	0.00154182	0.000115298	0.017255
4E	27.27	1.72923	3.06376e+06	2.20169e-08	1.73548e-07	7.5479e-08	1	1	1	1	1
4E 1:10	31.12	1.66226	7.38227e+06	9.29426e-09	7.0979e-09	2.8075e-08	0.0693481	0.415015	0.422141	0.0408988	0.371958
4E 1:50	33.75	1.82743	6.87258e+08	9.65299e-11	1.9402e-10	6.37477e-10	0.0112028	0.00445794	0.00438434	0.00111796	0.00844576
4E 1:100	36.22	1.83265	3.37882e+09	2.00801e-11	2.97481e-11	3.49649e-10	0.002022	0.000906752	0.00091203	0.000171411	0.00463241
	Ratio					SD
Sample 1	dCt	E^Ct	No	Sigmoid	Exp (0.35)	dCt	E^Ct	No	Sigmoid	Exp (0.35)
1	1	1	1	1	1	0	0	0	0	0
0.1	0.0640458	0.23862	0.242329	0.0219666	0.137039	0.00605477	0.222895	0.231432	0.00306351	0.062735
0.02	0.00847981	0.0288152	0.0287319	0.00311835	0.0299872	0.00172171	0.0167426	0.0166704	0.00175391	0.0214811
0.01	0.00338343	0.0455395	0.0466121	0.00203595	0.0265794	0.00235491	0.0822203	0.0849167	0.00188742	0.0454208
	% derivation					SD	Stdev
Sample 1	dCt	E^Ct	No	Sigmoid	Exp (0.35)	dCt	E^Ct	No	Sigmoid	Exp (0.35)
1	0	0	0	0	0	0	0	0	0	0
0.1	-35.9542	138.62	142.329	-78.0334	37.0391	6.05477	222.895	231.432	3.06351	62.735
0.02	-57.6009	44.0761	43.6593	-84.4083	49.936	8.60856	83.7128	83.3518	8.76953	107.405
0.01	-66.1657	355.395	366.121	-79.6405	165.794	23.5491	822.203	849.167	18.8742	454.208
	Ratio					SD
Sample 2	dCt	E^Ct	No	Sigmoid	Exp (0.35)	dCt	E^Ct	No	Sigmoid	Exp (0.35)
1	1	1	1	1	1	0	0	0	0	0
0.1	0.058851	0.147886	0.147681	0.0363925	0.116082	0.00436005	0.103825	0.10497	0.00361259	0.0243427
0.02	0.00781164	0.0242869	0.0245783	0.00210403	0.0348897	0.00176578	0.0200771	0.0204283	0.000822398	0.0179033
0.01	0.00450292	0.0404967	0.0411494	0.000811612	0.0215032	0.000837112	0.043794	0.044427	0.000311198	0.0105231
	% derivation					SD
Sample 2	dCt	E^Ct	No	Sigmoid	Exp (0.35)	dCt	E^Ct	No	Sigmoid	Exp (0.35)
1	0	0	0	0	0	0	0	0	0	0
0.1	-41.149	47.8861	47.6812	-63.6075	16.0819	4.36005	103.825	104.97	3.61259	24.3427
0.02	-60.9418	21.4343	22.8917	-89.4798	74.4486	8.8289	100.385	102.142	4.11199	89.5167
0.01	-54.9708	304.967	311.494	-91.8839	115.032	8.37112	437.94	444.27	3.11198	105.231
	Ratio					SD
Sample 3	dCt	E^Ct	No	Sigmoid	Exp (0.35)	dCt	E^Ct	No	Sigmoid	Exp (0.35)
1	1	1	1	1	1	0	0	0	0	0
0.1	0.0611881	0.81782	0.810008	0.0188729	0.277805	0.0242509	1.53282	1.50666	0.0116895	0.0981956
0.02	0.0108306	0.182382	0.18316	0.00254789	0.0616043	0.00243154	0.293568	0.293449	0.00120541	0.0557232
0.01	0.00293041	0.0164652	0.0167059	0.00150703	0.0216847	0.00216136	0.0224637	0.0228622	0.00211594	0.0220705
	% derivation					SD
Sample 3	dCt	E^Ct	No	Sigmoid	Exp (0.35)	dCt	E^Ct	No	Sigmoid	Exp (0.35)
1	0	0	0	0	0	0	0	0	0	0
0.1	-38.8119	717.82	710.008	-81.1271	177.805	24.2509	1532.82	1506.66	11.6895	98.1956
0.02	-45.8471	811.91	815.798	-87.2605	208.021	12.1577	1467.84	1467.24	6.02703	278.616
0.01	-70.6959	64.652	67.0589	-84.9297	116.847	21.6136	224.637	228.622	21.1594	220.705
	Ratio					SD
Sample 4	dCt	E^Ct	No	Sigmoid	Exp (0.35)	dCt	E^Ct	No	Sigmoid	Exp (0.35)
1	1	1	1	1	1	0	0	0	0	0
0.1	0.0622373	0.25217	0.257518	0.023391	0.161063	0.00710911	0.204201	0.210325	0.0101781	0.123697
0.02	0.00956563	0.0760786	0.0757521	0.00210135	0.292326	0.00248777	0.119359	0.118646	0.00194453	0.602423
0.01	0.00305153	0.00970224	0.00997448	0.000207856	0.0100695	0.00124243	0.0147585	0.0153374	0.00013745	0.00600763
	% derivation					SD
Sample 4	dCt	E^Ct	No	Sigmoid	Exp (0.35)	dCt	E^Ct	No	Sigmoid	Exp (0.35)
1	0	0	0	0	0	0	0	0	0	0
0.1	-37.7627	152.17	157.518	-76.609	61.0627	7.10911	204.201	210.325	10.1781	123.697
0.02	-52.1718	280.393	278.761	-89.4932	1361.63	12.4389	596.793	593.228	9.72266	3012.11
0.01	-69.4847	-2.97756	-0.255181	-97.9214	0.694632	12.4243	147.585	153.374	1.3745	60.0763
Summary	Ratio					SD
All samples	dCt	E^Ct	No	Sigmoid	Exp (0.35)	dCt	E^Ct	No	Sigmoid	Exp (0.35)
1	1	1	1	1	1	0	0	0	0	0
0.1	0.0615805	0.364124	0.364384	0.0251557	0.172997	0.00216898	0.305987	0.301031	0.00772493	0.0722485
0.02	0.00917192	0.0778907	0.0780555	0.00246791	0.104702	0.00132105	0.0734926	0.0738124	0.000481746	0.125852
0.01	0.00346707	0.0280509	0.0286105	0.00114061	0.0199592	0.000716624	0.0176224	0.0179843	0.000798785	0.00699987
Summary	% derivation					SD
All samples	dCt	E^Ct	No	Sigmoid	Exp (0.35)	dCt	E^Ct	No	Sigmoid	Exp (0.35)
1	0	0	0	0	0	0	0	0	0	0
0.1	-38.4195	264.124	264.384	-74.8443	72.9973	2.16898	305.987	301.031	7.72493	72.2485
0.02	-54.1404	289.453	290.277	-87.6605	423.509	6.60526	367.463	369.062	2.40873	629.26
0.01	-65.3293	180.509	186.105	-88.5939	99.5918	7.16624	176.224	179.843	7.98785	69.9987
