# Supplementary material for: Statistical significance of quantitative PCR
Source: BMC Bioinformatics. 2007 Apr 20;8:131. doi: 10.1186/1471-2105-8-131 (PMC1868764; doi:10.1186/1471-2105-8-131)
Supplement: Additional file 2 — Complete set of data and macro. Excel file containing all raw qPCR data and the macro used into the present article. [file 1471-2105-8-131-S2.ZIP › FN.xls]

## Sheet: FN Report
Applied Biosystems - Sequence Detection Systems 1.9.1
Filename:	FN ANOVA
User:
Date:	Mec, 10 nov 2004
Comment:
Plate Type:	7700 Single Reporter	Standard Plate
PCR Volume:	25
Exposure time:
Thermal Cycler Conditions
Cycle	Temperature	Time	Repeat	Ramp Time	Auto Increment
Hold	95	1899-12-31 10:00:00		Auto
Cycle	95	1899-12-31 00:15:00	40	Auto
	62	1899-12-31 01:00:00		Auto
Standard Curve
0	0	0	0.1	(3 , 8)
Sample Information
Well	Type	Sample Name	Replicate	Ct	Quantity	Std. Dev.	Mean
A1	UNKN	A1		19.17		0	0
A2	UNKN	A2		19.13		0	0
A3	UNKN	A3		19.3		0	0
A4	UNKN	A4		19.32		0	0
A5	UNKN	A5		19.25		0	0
A6	UNKN	A6		23.32		0	0
A7	UNKN	A7		23.18		0	0
A8	UNKN	A8		23.32		0	0
A9	UNKN	A9		23.14		0	0
A10	UNKN	A10		23.22		0	0
A11	UNKN	A11		31.3		0	0
A12	UNKN	A12		31.01		0	0
B1	UNKN	B1		25.96		0	0
B2	UNKN	B2		26		0	0
B3	UNKN	B3		26.08		0	0
B4	UNKN	B4		25.87		0	0
B5	UNKN	B5		25.95		0	0
B6	UNKN	B6		27.2		0	0
B7	UNKN	B7		27.25		0	0
B8	UNKN	B8		27.29		0	0
B9	UNKN	B9		27.2		0	0
B10	UNKN	B10		26.91		0	0
B11	UNKN	B11		30.85		0	0
B12	UNKN	B12		31.17		0	0
C1	UNKN	C1		19.34		0	0
C2	UNKN	C2		19.28		0	0
C3	UNKN	C3		19.41		0	0
C4	UNKN	C4		19.35		0	0
C5	UNKN	C5		19.41		0	0
C6	UNKN	C6		23.37		0	0
C7	UNKN	C7		23.51		0	0
C8	UNKN	C8		23.49		0	0
C9	UNKN	C9		23.35		0	0
C10	UNKN	C10		23.25		0	0
C11	UNKN	C11		31.24		0	0
C12	UNKN	C12		31.07		0	0
D1	UNKN	D1		25.8		0	0
D2	UNKN	D2		26.03		0	0
D3	UNKN	D3		25.83		0	0
D4	UNKN	D4		26.24		0	0
D5	UNKN	D5		26.2		0	0
D6	UNKN	D6		27.37		0	0
D7	UNKN	D7		27.34		0	0
D8	UNKN	D8		27.46		0	0
D9	UNKN	D9		27.48		0	0
D10	UNKN	D10		27.23		0	0
D11	UNKN	D11		31.6		0	0
D12	UNKN	D12		31.02		0	0
E1	UNKN	E1		16.03		0	0
E2	UNKN	E2		16.07		0	0
E3	UNKN	E3		16.1		0	0
E4	UNKN	E4		16.14		0	0
E5	UNKN	E5		16.27		0	0
E6	UNKN	E6		20.06		0	0
E7	UNKN	E7		20.12		0	0
E8	UNKN	E8		20.07		0	0
E9	UNKN	E9		20.1		0	0
E10	UNKN	E10		19.97		0	0
E11	UNKN	E11		28.1		0	0
E12	UNKN	E12		28.01		0	0
F1	UNKN	F1		22.59		0	0
F2	UNKN	F2		22.49		0	0
F3	UNKN	F3		22.54		0	0
F4	UNKN	F4		22.64		0	0
F5	UNKN	F5		23.06		0	0
F6	UNKN	F6		24.12		0	0
F7	UNKN	F7		24.15		0	0
F8	UNKN	F8		24.22		0	0
F9	UNKN	F9		24.2		0	0
F10	UNKN	F10		24.07		0	0
F11	UNKN	F11		28.13		0	0
F12	UNKN	F12		28.17		0	0
G1	UNKN	G1		18.73		0	0
G2	UNKN	G2		18.92		0	0
G3	UNKN	G3		18.99		0	0
G4	UNKN	G4		19.08		0	0
G5	UNKN	G5		19.15		0	0
G6	UNKN	G6		23.23		0	0
G7	UNKN	G7		23.18		0	0
G8	UNKN	G8		23.13		0	0
G9	UNKN	G9		23.2		0	0
G10	UNKN	G10		23.29		0	0
G11	UNKN	G11		31.31		0	0
G12	UNKN	G12		31.45		0	0
H1	UNKN	H1		25.89		0	0
H2	UNKN	H2		25.98		0	0
H3	UNKN	H3		26.11		0	0
H4	UNKN	H4		26.23		0	0
H5	UNKN	H5		26.25		0	0
H6	UNKN	H6		27.42		0	0
H7	UNKN	H7		27.51		0	0
H8	UNKN	H8		27.38		0	0
H9	UNKN	H9		27.44		0	0
H10	UNKN	H10		27.54		0	0
H11	UNKN	H11		31.49		0	0
H12	UNKN	H12		31.6		0	0

## Sheet: FN Results
Well	Reporter	Type	Baseline StdDev	deltaRn	Ct	Quantity	Replicate	Qty Mean	Qty StdDev	IPC	Sample Name
1	SYBR	UNKN	0.0016589	4.8925	19.17	-1	1	0	0	+	A1	S1	S1 1
2	SYBR	UNKN	0.002554	5.0679	19.13	-1	1	0	0	+	A2	S1	S1 1
3	SYBR	UNKN	0.0018153	5.3563	19.3	-1	1	0	0	+	A3	S1	S1 1
4	SYBR	UNKN	0.0021906	5.3101	19.32	-1	1	0	0	+	A4	S1	S1 1
5	SYBR	UNKN	0.0004487	5.1641	19.25	-1	1	0	0	+	A5	S1	S1 1
6	SYBR	UNKN	0.00049748	5.0284	23.32	-1	10	0	0	+	A6	S1	S1 10
7	SYBR	UNKN	0.00144	5.2749	23.18	-1	10	0	0	+	A7	S1	S1 10
8	SYBR	UNKN	0.00092984	5.3789	23.32	-1	10	0	0	+	A8	S1	S1 10
9	SYBR	UNKN	0.0006028	5.1243	23.14	-1	10	0	0	+	A9	S1	S1 10
10	SYBR	UNKN	0.00073614	5.0945	23.22	-1	10	0	0	+	A10	S1	S1 10
11	SYBR	UNKN	0.00073623	4.422	31.3	-1	1000	0	0	+	A11	S1	S1 1000
12	SYBR	UNKN	0.0006982	4.0752	31.01	-1	1000	0	0	+	A12	S1	S1 1000
13	SYBR	UNKN	0.00048234	4.6575	25.96	-1	50	0	0	+	B1	S1	S1 50
14	SYBR	UNKN	0.0010908	4.795	26	-1	50	0	0	+	B2	S1	S1 50
15	SYBR	UNKN	0.001105	5.0041	26.08	-1	50	0	0	+	B3	S1	S1 50
16	SYBR	UNKN	0.00071934	5.008	25.87	-1	50	0	0	+	B4	S1	S1 50
17	SYBR	UNKN	0.00079064	4.9285	25.95	-1	50	0	0	+	B5	S1	S1 50
18	SYBR	UNKN	0.00047085	4.6043	27.2	-1	100	0	0	+	B6	S1	S1 100
19	SYBR	UNKN	0.00094742	4.6844	27.25	-1	100	0	0	+	B7	S1	S1 100
20	SYBR	UNKN	0.00044468	4.6362	27.29	-1	100	0	0	+	B8	S1	S1 100
21	SYBR	UNKN	0.00091787	4.6416	27.2	-1	100	0	0	+	B9	S1	S1 100
22	SYBR	UNKN	0.00050094	4.5346	26.91	-1	100	0	0	+	B10	S1	S1 100
23	SYBR	UNKN	0.00084206	3.8457	30.85	-1	1000	0	0	+	B11	S1	S1 1000
24	SYBR	UNKN	0.00073486	3.756	31.17	-1	1000	0	0	+	B12	S1	S1 1000
25	SYBR	UNKN	0.00073363	4.5283	19.34	-1	1	0	0	+	C1	S2	S2 1
26	SYBR	UNKN	0.0004658	4.6414	19.28	-1	1	0	0	+	C2	S2	S2 1
27	SYBR	UNKN	0.00085639	4.748	19.41	-1	1	0	0	+	C3	S2	S2 1
28	SYBR	UNKN	0.00067679	3.4521	19.35	-1	1	0	0	+	C4	S2	S2 1
29	SYBR	UNKN	0.00098675	4.7333	19.41	-1	1	0	0	+	C5	S2	S2 1
30	SYBR	UNKN	0.00059652	4.5914	23.37	-1	10	0	0	+	C6	S2	S2 10
31	SYBR	UNKN	0.0006253	4.7264	23.51	-1	10	0	0	+	C7	S2	S2 10
32	SYBR	UNKN	0.00043017	4.6226	23.49	-1	10	0	0	+	C8	S2	S2 10
33	SYBR	UNKN	0.0005826	4.6822	23.35	-1	10	0	0	+	C9	S2	S2 10
34	SYBR	UNKN	0.00034052	4.5813	23.25	-1	10	0	0	+	C10	S2	S2 10
35	SYBR	UNKN	0.00090234	3.7903	31.24	-1	1000	0	0	+	C11	S2	S2 1000
36	SYBR	UNKN	0.00051556	3.7595	31.07	-1	1000	0	0	+	C12	S2	S2 1000
37	SYBR	UNKN	0.00037262	4.373	25.8	-1	50	0	0	+	D1	S2	S2 50
38	SYBR	UNKN	0.00042244	4.4105	26.03	-1	50	0	0	+	D2	S2	S2 50
39	SYBR	UNKN	0.00084052	4.5108	25.83	-1	50	0	0	+	D3	S2	S2 50
40	SYBR	UNKN	0.00067542	4.5089	26.24	-1	50	0	0	+	D4	S2	S2 50
41	SYBR	UNKN	0.00065674	4.4538	26.2	-1	50	0	0	+	D5	S2	S2 50
42	SYBR	UNKN	0.00055152	4.4295	27.37	-1	100	0	0	+	D6	S2	S2 100
43	SYBR	UNKN	0.00078114	4.4643	27.34	-1	100	0	0	+	D7	S2	S2 100
44	SYBR	UNKN	0.00061848	4.4804	27.46	-1	100	0	0	+	D8	S2	S2 100
45	SYBR	UNKN	0.00059833	4.3988	27.48	-1	100	0	0	+	D9	S2	S2 100
46	SYBR	UNKN	0.00064547	4.423	27.23	-1	100	0	0	+	D10	S2	S2 100
47	SYBR	UNKN	0.00042917	3.6046	31.6	-1	1000	0	0	+	D11	S2	S2 1000
48	SYBR	UNKN	0.00072525	3.6606	31.02	-1	1000	0	0	+	D12	S2	S2 1000
49	SYBR	UNKN	0.00052652	4.3193	16.03	-1	1	0	0	+	E1	S3	S3 1
50	SYBR	UNKN	0.00059994	4.4399	16.07	-1	1	0	0	+	E2	S3	S3 1
51	SYBR	UNKN	0.0012533	4.3835	16.1	-1	1	0	0	+	E3	S3	S3 1
52	SYBR	UNKN	0.00053338	4.476	16.14	-1	1	0	0	+	E4	S3	S3 1
53	SYBR	UNKN	0.00048809	4.4668	16.27	-1	1	0	0	+	E5	S3	S3 1
54	SYBR	UNKN	0.0011235	4.639	20.06	-1	10	0	0	+	E6	S3	S3 10
55	SYBR	UNKN	0.0011908	4.557	20.12	-1	10	0	0	+	E7	S3	S3 10
56	SYBR	UNKN	0.00080177	4.6287	20.07	-1	10	0	0	+	E8	S3	S3 10
57	SYBR	UNKN	0.00055314	4.5574	20.1	-1	10	0	0	+	E9	S3	S3 10
58	SYBR	UNKN	0.00061574	4.5418	19.97	-1	10	0	0	+	E10	S3	S3 10
59	SYBR	UNKN	0.0010704	4.2189	28.1	-1	1000	0	0	+	E11	S3	S3 1000
60	SYBR	UNKN	0.00043478	4.177	28.01	-1	1000	0	0	+	E12	S3	S3 1000
61	SYBR	UNKN	0.00050244	4.1748	22.59	-1	50	0	0	+	F1	S3	S3 50
62	SYBR	UNKN	0.00017476	4.4664	22.49	-1	50	0	0	+	F2	S3	S3 50
63	SYBR	UNKN	0.00031163	4.4171	22.54	-1	50	0	0	+	F3	S3	S3 50
64	SYBR	UNKN	0.00060581	4.5045	22.64	-1	50	0	0	+	F4	S3	S3 50
65	SYBR	UNKN	0.00035892	4.4605	23.06	-1	50	0	0	+	F5	S3	S3 50
66	SYBR	UNKN	0.00075701	4.5522	24.12	-1	100	0	0	+	F6	S3	S3 100
67	SYBR	UNKN	0.00034492	4.4747	24.15	-1	100	0	0	+	F7	S3	S3 100
68	SYBR	UNKN	0.0007343	4.5564	24.22	-1	100	0	0	+	F8	S3	S3 100
69	SYBR	UNKN	0.00068066	4.4791	24.2	-1	100	0	0	+	F9	S3	S3 100
70	SYBR	UNKN	0.00074638	4.4797	24.07	-1	100	0	0	+	F10	S3	S3 100
71	SYBR	UNKN	0.00062577	4.2132	28.13	-1	1000	0	0	+	F11	S3	S3 1000
72	SYBR	UNKN	0.00058804	4.0901	28.17	-1	1000	0	0	+	F12	S3	S3 1000
73	SYBR	UNKN	0.00051783	4.3274	18.73	-1	1	0	0	+	G1	S4	S4 1
74	SYBR	UNKN	0.00072653	4.4926	18.92	-1	1	0	0	+	G2	S4	S4 1
75	SYBR	UNKN	0.00070559	4.4324	18.99	-1	1	0	0	+	G3	S4	S4 1
76	SYBR	UNKN	0.00076842	4.5594	19.08	-1	1	0	0	+	G4	S4	S4 1
77	SYBR	UNKN	0.00095244	4.5374	19.15	-1	1	0	0	+	G5	S4	S4 1
78	SYBR	UNKN	0.00062137	4.6609	23.23	-1	10	0	0	+	G6	S4	S4 10
79	SYBR	UNKN	0.00034279	4.5347	23.18	-1	10	0	0	+	G7	S4	S4 10
80	SYBR	UNKN	0.0007348	4.5891	23.13	-1	10	0	0	+	G8	S4	S4 10
81	SYBR	UNKN	0.0015026	4.4635	23.2	-1	10	0	0	+	G9	S4	S4 10
82	SYBR	UNKN	0.0015226	4.6634	23.29	-1	10	0	0	+	G10	S4	S4 10
83	SYBR	UNKN	0.00062504	3.718	31.31	-1	1000	0	0	+	G11	S4	S4 1000
84	SYBR	UNKN	0.00080484	3.6438	31.45	-1	1000	0	0	+	G12	S4	S4 1000
85	SYBR	UNKN	0.0011623	4.1845	25.89	-1	50	0	0	+	H1	S4	S4 50
86	SYBR	UNKN	0.001139	4.4598	25.98	-1	50	0	0	+	H2	S4	S4 50
87	SYBR	UNKN	0.00088834	4.3673	26.11	-1	50	0	0	+	H3	S4	S4 50
88	SYBR	UNKN	0.0016515	4.5002	26.23	-1	50	0	0	+	H4	S4	S4 50
89	SYBR	UNKN	0.0013512	4.5589	26.25	-1	50	0	0	+	H5	S4	S4 50
90	SYBR	UNKN	0.0010707	4.2224	27.42	-1	100	0	0	+	H6	S4	S4 100
91	SYBR	UNKN	0.0008524	4.4011	27.51	-1	100	0	0	+	H7	S4	S4 100
92	SYBR	UNKN	0.0010771	4.5395	27.38	-1	100	0	0	+	H8	S4	S4 100
93	SYBR	UNKN	0.00084795	4.598	27.44	-1	100	0	0	+	H9	S4	S4 100
94	SYBR	UNKN	0.00073813	4.7044	27.54	-1	100	0	0	+	H10	S4	S4 100
95	SYBR	UNKN	0.0013122	3.6097	31.49	-1	1000	0	0	+	H11	S4	S4 1000
96	SYBR	UNKN	0.001436	3.6539	31.6	-1	1000	0	0	+	H12	S4	S4 1000
Slope	0	cycles/log decade
Intercept	0	cycles
R^2	0
Fit StdDev	0
Threshold detection parameters:
Baseline start	3
Baseline stop	8
Avg. std. dev.	0.000806
Multiplier	10
Threshold	0.1	(Adjusted Manually)

## Sheet: FN Clipped
		Cycle No.	1.SYBR	2.SYBR	3.SYBR	4.SYBR	5.SYBR	6.SYBR	7.SYBR	8.SYBR	9.SYBR	10.SYBR	11.SYBR	12.SYBR	13.SYBR	14.SYBR	15.SYBR	16.SYBR	17.SYBR	18.SYBR	19.SYBR	20.SYBR	21.SYBR	22.SYBR	23.SYBR	24.SYBR	25.SYBR	26.SYBR	27.SYBR	28.SYBR	29.SYBR	30.SYBR	31.SYBR	32.SYBR	33.SYBR	34.SYBR	35.SYBR	36.SYBR	37.SYBR	38.SYBR	39.SYBR	40.SYBR	41.SYBR	42.SYBR	43.SYBR	44.SYBR	45.SYBR	46.SYBR	47.SYBR
		1	-0.00320122	-0.00211687	-0.00346296	-0.00238621	-0.00109316	-0.00203289	-0.000264585	-0.000593029	0.000484511	-0.00182743	-0.000548512	-0.0039574	-0.00338466	-9.36613e-05	0.000657246	-0.00134662	-0.000561722	0.000860505	-0.00100249	0.00130178	-0.000190079	-0.00181353	-0.00174197	0.00026127	-0.00548967	-0.00176109	-0.00127792	-0.00354613	0.00147014	0.000591897	-0.000129812	0.000668235	0.000623088	-0.00136488	0.00113568	-0.00149254	-0.00119471	-0.000582285	-0.000478387	0.000969544	0.000464164	0.000443429	0.000644349	0.00115135	0.00366223	-0.000386328	0.000427276
		2	0.000964209	4.97401e-05	0.00116602	-0.000776663	-0.00116213	-0.000390455	-0.000237405	-0.0015059	0.00101215	-0.000740565	-0.000636287	-0.00231805	-0.00193439	0.000980102	-0.000261404	-0.000936769	-0.00148639	-0.000819147	-0.00139388	0.00115619	-0.000644162	-0.000965834	-0.00212715	0.000772297	-0.00275388	-0.00246806	-0.000497602	-0.00301447	0.000562094	-0.00173198	0.0018601	-0.000194035	0.000784177	-0.00173655	-0.000332072	-0.00179569	-0.00168184	-6.37025e-05	-0.00142157	0.00116084	-0.00206662	-0.000591509	0.000458024	0.000240088	0.000927061	-0.000637323	0.000482217
		3	4.45843e-05	0.000475511	0.000835627	0.000902399	0.000368066	0.000248074	0.000837073	-0.000703752	-0.000309065	-0.000792496	-0.00071802	-0.000947848	-0.000569657	-5.64754e-05	-0.00137465	0.000554659	-0.000899404	-0.00043536	-0.000703961	0.00010819	0.00034041	0.000176005	-0.0006117	-0.0002767	-0.000983372	0.000295796	-0.00101631	8.6233e-05	-0.000317179	-0.000250019	-8.56146e-05	0.000507362	-0.000683691	5.59986e-05	-0.000949733	-0.000338122	-0.000365235	-0.000516318	-0.000311024	0.00051529	-0.000798866	-0.000171348	-0.000562593	-0.000606134	0.000409275	0.000149615	0.000283398
		4	0.00195986	0.00108771	0.000874788	0.000821054	-0.000275776	0.000211038	-0.000745997	0.00115572	0.000972122	0.000149794	0.000329003	0.00109393	0.000553772	0.00048326	0.000993401	-0.000957124	0.000818379	-6.15567e-05	-0.000188805	-0.000686474	-0.00114872	-0.000458866	0.00150655	-0.000308022	0.00122219	0.000179701	0.00158117	6.81132e-05	-0.000458516	0.000423558	0.000430085	-0.000721447	0.000791051	-0.000474483	0.000500262	-9.22829e-05	0.000510164	7.45282e-05	-1.38581e-06	-0.000991531	0.000939973	0.000432029	0.00096032	0.000810549	-0.000723288	7.0408e-06	0.000137672
		5	-0.00259268	-0.00304015	-0.00311249	-0.00332539	-0.000650793	-0.00087104	-0.00168075	-0.000818878	-0.000705436	0.00121009	9.70066e-06	0.000293136	-0.000151724	-0.00123706	9.50545e-05	-3.66792e-05	0.000825919	0.000342034	0.000336908	0.000663735	-5.11035e-05	0.00035467	-0.00092835	0.000470705	-4.44502e-05	-0.000189774	-0.000220463	-0.000390254	-0.000137396	-0.000601627	-0.000875398	-0.000110611	-0.000314396	0.000253506	0.000262536	0.000516206	0.000224061	0.000691809	-2.24859e-05	0.000168852	0.000515699	-0.000803404	-0.000943236	1.41337e-05	-0.000220381	-0.000198834	-0.00036224
		6	0.00043042	0.00281256	0.00147554	0.00214107	0.000607587	0.000422671	0.00235184	0.000151299	-0.000321254	-0.000310428	0.0012821	-7.14511e-06	0.000628635	0.00162341	0.00154279	0.00092461	-0.000173882	0.000616543	0.00164932	0.000175893	0.00153109	0.000341743	-4.54858e-05	4.89503e-05	-4.62532e-05	-0.000758208	-0.000287846	0.000783145	0.00176336	0.000272624	0.000889391	0.000364356	0.000557154	0.000321291	0.00140826	0.00062558	-0.000273056	0.000197016	0.00141165	0.000756979	-0.000506006	0.000783123	0.00088577	0.000290595	0.000948221	0.000479855	-0.000188686
		7	-0.00114511	-0.00323296	-0.00129074	-0.00210229	1.49012e-07	-0.000316784	-0.000862837	0.00104997	0.000415631	0.000353873	-0.000319243	-0.000501506	-0.000168845	-0.00118634	-0.000471018	-0.000683986	-0.000906594	0.000163823	-3.42578e-05	-0.000138119	-1.60336e-05	-0.000792034	-9.16868e-05	0.00110551	0.00025399	-0.000111975	-6.05732e-06	-0.00109909	0.000305601	0.000815615	-0.000444882	-4.78253e-05	8.31448e-05	0.000214927	-0.000856504	-0.000739939	-0.000340544	-0.000185981	-0.00119513	-0.000630833	-0.000300601	-2.74032e-05	2.98545e-05	-0.000835061	-0.000388622	-0.00113948	-0.000503592
		8	0.00130294	0.00189735	0.00121733	0.00156313	-4.91813e-05	0.00030601	0.000100657	-0.000834353	-5.2005e-05	-0.000610828	-0.000583567	6.94618e-05	-0.000292152	0.000373192	-0.000785559	0.000198528	0.000335529	-0.000625484	-0.00105918	-0.000123248	-0.000655636	0.000378489	0.000170663	-0.00104047	-0.000402063	0.000584483	-5.04851e-05	0.000551872	-0.0011558	-0.000660106	8.63895e-05	8.19564e-06	-0.000433262	-0.000371225	-0.000364825	2.86028e-05	0.00024461	-0.000261053	0.000118382	0.000181243	0.000149816	-0.00021299	-0.000370123	0.000325926	-2.525e-05	0.000701778	0.000633441
		9	0.00240481	0.00268066	0.00374502	0.00215137	0.00191857	0.000618301	0.00155121	0.000491507	0.000988826	-0.000262193	0.000243731	5.59539e-06	-4.51505e-05	0.000342779	0.00159475	0.000788368	0.000127882	0.001121	0.000458941	0.00110663	0.00118766	0.000917114	0.00103304	-0.00122449	-0.000936791	-6.81281e-05	0.00027582	0.00235556	0.000600949	-0.000346586	-0.000230849	-0.000173293	0.000566781	0.000699438	0.000644684	-0.000644945	0.00178964	-0.000503771	0.00205	6.27562e-05	0.000556193	0.000634395	-0.0015562	-0.000555322	-0.000455871	0.000989556	-0.000376009
		10	0.00150733	0.0032257	0.00353345	0.00137089	0.00230043	-0.000855051	0.00241862	0.000843324	0.0012247	-0.000448532	0.00100943	0.00256874	0.00161988	0.000257276	-0.000355035	0.00207421	0.000689909	0.000612415	0.000635914	-0.000791483	0.00125869	0.00144856	0.00250327	-0.00246373	0.00207761	0.00228083	0.000913031	0.00212889	0.000230208	-0.000941224	0.000317223	0.000649549	-0.000135537	0.00238425	-0.000524357	-0.000822052	0.00260462	0.000382818	0.00269282	-0.000725932	0.000700146	0.00144143	-0.00102574	-0.000382923	-0.000234537	0.00124409	-0.000808403
		11	0.00156692	0.00309275	0.000973791	-0.00223342	0.0024846	0.00100895	0.00151083	7.9222e-05	-7.80523e-05	-0.000541814	0.000102676	0.00300109	0.00169557	0.00139839	0.000889972	0.00178299	0.00192697	0.000384741	0.000384435	-0.000934303	0.000487089	0.00299865	0.00410703	-0.000433244	0.000370547	0.00226132	0.000838563	0.00382497	0.00239988	9.76548e-05	0.000555776	0.00017941	0.00258456	0.0024012	0.00128402	0.00189027	0.00288408	0.000516996	0.00366734	-0.000773087	0.000102058	-0.00012707	-0.00092379	0.00039129	-0.000439152	0.000745736	-0.000872694
		12	0.00407369	0.00810313	0.00566027	0.00368729	0.00332882	0.00110724	0.00277619	-0.000448197	0.00193202	-0.00028602	-0.00185066	0.00343288	0.00209114	0.0012953	0.001487	0.00338745	0.00346042	0.000690423	0.00131828	-0.00066857	0.00142988	0.00303056	0.00435222	-0.00198841	0.00385982	0.00360636	0.00445546	0.00349011	0.00396512	-0.000388071	0.000256367	0.00134292	0.00140453	0.00228656	0.000622384	0.000803791	0.0023408	0.00203383	0.00534804	0.000211485	0.00165783	0.00039164	0.000676826	-0.000761896	-0.000162579	0.00165444	-0.00211131
		13	0.00772153	0.00892313	0.00815657	0.00561135	0.00451443	0.000986308	0.00416073	0.00104346	0.00253379	-0.00216788	-0.00110627	0.00433425	0.0043471	0.000705674	0.00282861	0.0047066	0.00508541	0.00210848	0.00156698	-0.000727005	0.00153308	0.00426629	0.00589124	-0.00392109	0.00465518	0.0054834	0.00423971	0.00494406	0.00544614	0.00183383	0.00269854	0.00200626	0.00119477	0.00311401	0.00218269	0.0018128	0.00608541	0.000510074	0.00458373	0.000533067	0.00111752	0.00147833	0.000533111	8.71792e-05	-0.00142927	0.00331134	-0.00215539
		14	0.00895719	0.0115717	0.00924739	0.00887161	0.00572836	0.00113928	0.00468552	0.000748508	0.00277421	0.000176273	0.000489585	0.00716855	0.00524136	0.00187743	0.00315247	0.00563478	0.00527446	0.00141901	0.00222915	0.000501543	0.00149406	0.00333145	0.00564904	-0.00270617	0.00334437	0.00682657	0.00574444	0.00728051	0.00641611	-0.000145815	0.000240386	0.00304414	0.00224114	0.00282184	0.000585087	0.00277107	0.00612021	0.000933021	0.00469288	2.48328e-05	0.000819527	0.00194777	-0.000665933	-0.00138848	-0.00294469	0.00320182	-0.000872448
		15	0.013051	0.0160905	0.0122486	0.0112923	0.00703725	0.0018079	0.00329116	0.00162946	0.00213285	-0.00213422	0.000114195	0.00545726	0.00388569	0.0016406	0.00253052	0.00562952	0.00480802	0.00101013	0.000873759	-0.000427716	0.000431821	0.00574631	0.00688307	-0.00296549	0.00729556	0.00905427	0.0074008	0.0102938	0.00968906	0.0014341	0.00180312	0.00100838	0.00242383	0.00337827	-0.00032077	0.00158125	0.00557228	9.77889e-05	0.00776146	-0.000860594	-0.000239112	0.00204845	-0.000679262	0.000190072	-0.0026332	0.000811659	-0.00354891
		16	0.0191437	0.0225125	0.0196993	0.0160835	0.0151569	0.00233938	0.00629883	0.00131237	0.00415944	-0.00038632	-0.000752181	0.00614763	0.00502072	0.00136873	0.00234731	0.0085131	0.00508165	0.00214907	0.0012295	-0.0008661	5.46724e-05	0.00497831	0.00899038	-0.00313362	0.0125866	0.0119951	0.0130437	0.0158581	0.0152168	0.000596419	0.00127403	0.00195958	0.00318319	0.00469559	0.000657082	0.00159515	0.00488075	-0.00035885	0.00770461	-0.000652507	0.00200605	0.00323906	-0.00162075	-0.00143886	-0.00302587	0.00249419	-0.00208582
		17	0.030865	0.0338256	0.0290112	0.0265267	0.0276256	0.00307747	0.00866646	0.00274169	0.0051479	0.000343762	-0.000318497	0.00612062	0.00500323	0.00215729	0.00383545	0.00741599	0.00635081	0.00233292	0.00202403	-0.00102539	0.000262976	0.00645761	0.00822804	-0.00362233	0.0226639	0.0243278	0.0233769	0.0254754	0.0266967	0.00385231	0.00259056	0.00330125	0.00389168	0.00458488	0.000733159	0.00327852	0.00706687	0.00147454	0.00813294	-0.000105724	0.00129127	0.00224399	-0.00258663	-0.00105422	-0.00361179	0.00312785	-0.00347036
		18	0.0512863	0.0533318	0.0467799	0.0445696	0.0478411	0.00683003	0.0107521	0.00416829	0.0073503	0.0024578	-0.000435181	0.00677991	0.00864518	0.00237251	0.00483746	0.0100179	0.00714784	0.00226218	0.00213962	0.000860326	0.00350834	0.00751597	0.00953773	-0.0024931	0.0436586	0.0473725	0.0407127	0.0439485	0.042945	0.00516061	0.00497867	0.00485832	0.00662935	0.00683729	0.00101308	0.00220319	0.00618531	0.0018068	0.010288	0.000370473	0.0016875	0.00280703	-0.00133429	-0.000855252	-0.00317154	0.00430059	-0.00334647
		19	0.0875091	0.0903329	0.0802392	0.0788265	0.0839668	0.00890274	0.0150312	0.00779193	0.010476	0.00671708	-0.00225037	0.00482602	0.00785141	0.00334121	0.00438119	0.0118459	0.00809539	0.00224423	0.00350007	-0.000778504	0.00158453	0.00694454	0.00957173	-0.00382458	0.0785355	0.0819258	0.0751268	0.0779675	0.0769733	0.00750735	0.00761941	0.00749008	0.00855319	0.00970936	6.92084e-05	0.00275493	0.00835272	0.00223822	0.00969405	0.00197888	0.00113036	0.00262425	-0.0025802	-0.00176732	-0.00417352	0.00429582	-0.00352774
		20	0.159262	0.162187	0.145959	0.144459	0.14928	0.0130595	0.0213025	0.0136685	0.0158551	0.0113235	-0.00266696	0.00453895	0.00829749	0.0046066	0.00453266	0.01082	0.00856441	0.00149213	0.00241647	-0.00190388	0.000475571	0.00908634	0.00905287	-0.00488766	0.141887	0.145484	0.136521	0.140282	0.133013	0.0117528	0.0126503	0.0114922	0.0113955	0.0149987	-0.00205401	0.00306081	0.00961407	0.00272572	0.01158	0.00138246	0.00151373	0.00226246	-0.00236797	-0.00115398	-0.00467727	0.00405206	-0.00418095
		21	0.275576	0.273157	0.251184	0.251553	0.266874	0.0226709	0.0321	0.0238264	0.029015	0.0235754	-0.0037033	0.00883476	0.0108864	0.0058146	0.00762741	0.0128996	0.0110568	0.00251249	0.00512379	0.0014124	0.00213983	0.00994315	0.00913205	-0.0048857	0.258809	0.261024	0.24604	0.247261	0.241088	0.0217794	0.0225907	0.0233282	0.0229346	0.0279921	-0.00106244	0.00316925	0.0122657	0.00425378	0.0120236	0.0023661	0.00346875	0.00397999	-0.00196616	-0.000923835	-0.00511616	0.00424915	-0.00463402
		22	0.482965	0.480917	0.442263	0.44503	0.463495	0.0428876	0.0515927	0.0428804	0.0492807	0.0437554	-0.00254294	0.00611201	0.0144689	0.00861057	0.0131394	0.0181066	0.0141558	0.00466257	0.00440974	0.000703618	0.00266038	0.0109889	0.00862973	-0.00526866	0.459359	0.46063	0.432179	0.430693	0.425246	0.0405474	0.0392202	0.0392102	0.0427466	0.0456944	-0.00326242	0.00361567	0.0154133	0.00902791	0.0161634	0.00511341	0.00540329	0.00402405	-0.00113857	-0.0016934	-0.00297607	0.00622546	-0.00510097
		23	0.808247	0.8022	0.747005	0.752461	0.794535	0.0793385	0.0888246	0.0787897	0.0900345	0.0844598	-0.000867181	0.00726097	0.0229266	0.0171011	0.0183136	0.0255924	0.0211622	0.00921173	0.00871944	0.00468773	0.00626914	0.0158198	0.0110899	-0.00413438	0.79036	0.789539	0.747273	0.732492	0.731546	0.0762147	0.0701307	0.0695113	0.0777336	0.0826803	-0.000680089	0.00431843	0.0232233	0.0163431	0.0249337	0.0129305	0.0126946	0.00624324	0.00415706	0.00218491	-0.00151246	0.00997268	-0.00532048
		24	1.31347	1.30464	1.22817	1.23805	1.2882	0.144462	0.150258	0.144458	0.160919	0.156267	-0.0027212	0.00811273	0.0346844	0.0308903	0.0308737	0.0393737	0.0322769	0.0165155	0.0144741	0.0104343	0.0141282	0.0226178	0.0134358	-0.00466794	1.28212	1.28368	1.22139	1.16827	1.20276	0.140734	0.128522	0.131631	0.141316	0.151632	-0.00221248	0.003736	0.0361306	0.0281912	0.0377007	0.0228154	0.0216404	0.0117708	0.00857952	0.00826609	0.0051432	0.0163909	-0.00525447
		25	1.93797	1.95241	1.86711	1.8701	1.93823	0.259855	0.263116	0.259922	0.285719	0.28366	-0.000973374	0.0108032	0.0577571	0.0547316	0.0559587	0.0621225	0.0570164	0.0266181	0.0253374	0.0228622	0.0245146	0.0381845	0.014884	-0.00392143	1.90426	1.92481	1.8656	1.70574	1.82726	0.251628	0.232042	0.234394	0.258576	0.268485	-0.00101	0.00450986	0.0613847	0.0538307	0.0621398	0.0447374	0.0459017	0.021775	0.0188082	0.0166216	0.0156351	0.0277114	-0.00448579
		26	2.62242	2.66119	2.59136	2.60091	2.67067	0.463145	0.456561	0.459741	0.503761	0.501546	0.000588007	0.0113306	0.101927	0.0997864	0.0938682	0.105513	0.10212	0.0476188	0.0472496	0.0426622	0.0482573	0.0606449	0.018	-2.91094e-05	2.58282	2.61879	2.58323	2.2597	2.55292	0.449235	0.413153	0.416577	0.460136	0.480816	0.00182008	0.00788505	0.109724	0.0975339	0.107853	0.0833467	0.0849821	0.0427375	0.0397079	0.0374186	0.0340285	0.0490822	-0.00442488
		27	3.21424	3.30606	3.25179	3.24751	3.31158	0.788591	0.769913	0.788345	0.85211	0.85461	0.00283582	0.0166487	0.179305	0.176244	0.168843	0.179642	0.180121	0.0861574	0.0830711	0.0795157	0.0849519	0.104044	0.0201727	0.00276163	3.15159	3.22157	3.22559	2.69077	3.1871	0.771162	0.716524	0.716387	0.78594	0.815437	0.00280916	0.00931282	0.191617	0.179736	0.184391	0.153644	0.158246	0.075854	0.0765939	0.0707788	0.0702732	0.084001	-0.00082279
		28	3.68842	3.81915	3.79033	3.7826	3.84328	1.28049	1.24869	1.28165	1.37757	1.38034	0.0103799	0.0249057	0.313449	0.316851	0.29902	0.308708	0.316075	0.15396	0.149989	0.149446	0.160102	0.180457	0.028607	0.00683642	3.60269	3.69337	3.74002	3.01376	3.72473	1.26176	1.18172	1.18133	1.28388	1.32012	0.0115664	0.0164471	0.339708	0.32285	0.323835	0.279578	0.285373	0.14089	0.145123	0.134271	0.132808	0.154301	0.00513506
		29	4.01379	4.15011	4.15459	4.14673	4.1998	1.92745	1.88585	1.93215	2.04279	2.04766	0.0199782	0.0362435	0.543993	0.555309	0.519436	0.536118	0.550459	0.277109	0.267855	0.267953	0.284863	0.31665	0.0417292	0.0222136	3.9022	4.01648	4.09468	3.2052	4.07326	1.89454	1.81349	1.80244	1.93379	1.97478	0.0225229	0.0300258	0.592297	0.571654	0.56386	0.497272	0.507375	0.252205	0.263161	0.24661	0.245695	0.277486	0.0143335
		30	4.22432	4.39754	4.42301	4.3892	4.42786	2.64521	2.59607	2.66304	2.77725	2.77406	0.0411412	0.0597491	0.910818	0.934047	0.882293	0.90141	0.932661	0.488549	0.47388	0.478852	0.504504	0.550565	0.0639213	0.0439539	4.1203	4.22793	4.32695	3.33773	4.31137	2.59911	2.5357	2.52479	2.6589	2.68021	0.0433846	0.0510143	0.994953	0.967645	0.948608	0.852292	0.870706	0.450224	0.469456	0.440744	0.44814	0.489841	0.0312413
		31	4.35094	4.54753	4.55253	4.53224	4.58109	3.30399	3.25376	3.34186	3.42514	3.41257	0.0798386	0.0992778	1.44318	1.49274	1.41444	1.44421	1.48236	0.833396	0.814368	0.820846	0.862232	0.930991	0.106427	0.08721	4.23589	4.3593	4.46551	3.4056	4.46138	3.23502	3.21667	3.18712	3.30465	3.29238	0.0826353	0.0949578	1.55672	1.52709	1.50088	1.37842	1.40298	0.776822	0.809788	0.764941	0.779976	0.842426	0.0635257
		32	4.44594	4.62413	4.66366	4.63068	4.67736	3.80609	3.75782	3.83076	3.88796	3.87652	0.14677	0.173257	2.10315	2.17224	2.09389	2.13005	2.17818	1.35278	1.32328	1.33415	1.39512	1.48028	0.180877	0.163868	4.32732	4.44707	4.55906	3.45196	4.54874	3.70656	3.7677	3.70375	3.80199	3.74598	0.154432	0.169408	2.21632	2.19917	2.17728	2.0505	2.06851	1.27028	1.31336	1.25547	1.27505	1.35714	0.124182
		33	4.50499	4.66716	4.7221	4.67958	4.72119	4.1395	4.09561	4.18915	4.21243	4.18942	0.270146	0.301627	2.76883	2.8721	2.81729	2.86056	2.89951	2.01317	1.98986	2.01035	2.07395	2.16371	0.308584	0.298746	4.37335	4.50319	4.61602	3.47656	4.59947	4.02121	4.11614	4.06019	4.12064	4.05477	0.283047	0.308467	2.84976	2.85281	2.85789	2.74275	2.75217	1.91344	1.97424	1.89746	1.9227	2.01808	0.232685
		34	4.48319	4.66711	4.673	4.66857	4.74524	4.32101	4.31761	4.40875	4.4104	4.36791	0.477629	0.521673	3.33998	3.45275	3.45499	3.48966	3.50493	2.73389	2.71993	2.73408	2.809	2.86836	0.532969	0.530617	4.41746	4.53849	4.65274	3.48043	4.6424	4.23547	4.34654	4.25917	4.32147	4.22311	0.505063	0.539026	3.36223	3.38004	3.41362	3.33731	3.33614	2.60624	2.66773	2.6045	2.61047	2.70736	0.419548
		35	4.54791	4.7371	4.75528	4.72456	4.77381	4.47354	4.44384	4.55079	4.52716	4.50474	0.820424	0.881177	3.7803	3.89705	3.9385	3.97422	3.96428	3.37937	3.3911	3.39131	3.4432	3.46399	0.895037	0.907089	4.45105	4.57879	4.69738	3.48471	4.67826	4.35581	4.48595	4.40276	4.45214	4.36835	0.866887	0.916958	3.72487	3.76345	3.82705	3.78725	3.76933	3.2407	3.29437	3.24419	3.23826	3.31092	0.732379
		36	4.56276	4.75711	4.77543	4.74857	4.79169	4.55559	4.5215	4.6297	4.62308	4.56658	1.33384	1.40755	4.05304	4.19893	4.25763	4.28201	4.25309	3.86361	3.89125	3.89068	3.92722	3.8949	1.43262	1.45267	4.47647	4.60153	4.71087	3.48393	4.703	4.44982	4.58252	4.48072	4.54108	4.43804	1.40145	1.46511	3.97027	4.01018	4.09797	4.09424	4.04364	3.70513	3.75786	3.72319	3.69452	3.75604	1.20575
		37	4.59313	4.79253	4.79422	4.76463	4.81652	4.60953	4.57209	4.69596	4.66719	4.62544	2.00857	2.0887	4.24856	4.36745	4.47195	4.48843	4.46769	4.19567	4.25333	4.22955	4.25861	4.18004	2.11011	2.13309	4.48783	4.61855	4.73032	3.50088	4.72255	4.52069	4.65485	4.5558	4.60825	4.5049	2.08876	2.14399	4.13059	4.17986	4.27919	4.2681	4.23128	4.02402	4.0794	4.05492	3.996	4.05281	1.84836
		38	4.54603	4.75076	4.75824	4.71929	4.82765	4.6544	4.63285	4.73474	4.71643	4.66646	2.73639	2.79728	4.35756	4.5039	4.59757	4.61461	4.59507	4.39635	4.47535	4.43805	4.44528	4.34862	2.82155	2.81838	4.50658	4.63882	4.73711	3.47968	4.74151	4.54516	4.70642	4.5958	4.64548	4.53098	2.78066	2.82489	4.25056	4.29139	4.38024	4.39199	4.34124	4.24865	4.26982	4.2683	4.19361	4.23045	2.5387
		39	4.61138	4.778	4.80027	4.77163	4.81904	4.66912	4.63238	4.72984	4.72811	4.6877	3.35501	3.39016	4.44316	4.5691	4.66287	4.70091	4.64967	4.5195	4.59228	4.57071	4.56912	4.44875	3.42079	3.37059	4.52077	4.63804	4.73748	3.46657	4.72009	4.56194	4.72468	4.61726	4.6619	4.55069	3.36537	3.36777	4.31742	4.35254	4.44779	4.46151	4.42002	4.33869	4.3885	4.38242	4.31099	4.34499	3.15013
		40	4.89253	5.06789	5.35626	5.31014	5.16413	5.02843	5.27492	5.37889	5.12435	5.09445	4.42196	4.07524	4.65748	4.79501	5.00407	5.00805	4.92846	4.60429	4.68435	4.63622	4.64158	4.53463	3.84569	3.75598	4.52832	4.64136	4.74801	3.45213	4.73326	4.59141	4.72642	4.62261	4.68216	4.58134	3.79031	3.75951	4.373	4.41054	4.51082	4.50893	4.45381	4.4295	4.46433	4.48041	4.39883	4.42302	3.60459
[truncated: 49 more columns]

## Sheet: Sigmo
a	4.59629	4.7845	4.83779	4.80517	4.83816	4.7302	4.76534	4.86918	4.79367	4.7482	6.30737	5.07953	4.56378	4.69418	4.85033	4.86689	4.80344	4.66796	4.75732	4.71019	4.70555	4.57749	4.53282	4.30351	4.46885	4.59449	4.70706	3.4838	4.69792	4.55649	4.70966	4.60345	4.65078	4.54097	4.39367	4.3153	4.36096	4.40044	4.51092	4.52298	4.46843	4.48866	4.52185	4.53376	4.44178	4.47079	4.27946	4.21005	4.25303
b	1.72863	1.71719	1.71868	1.71392	1.71063	1.68848	1.74654	1.73742	1.6987	1.68783	1.87026	1.72494	1.69795	1.67898	1.69934	1.701	1.68592	1.61482	1.61677	1.60437	1.60361	1.60942	1.59949	1.53857	1.70684	1.69813	1.67726	1.57366	1.67828	1.64296	1.63322	1.62326	1.63346	1.63746	1.54596	1.554	1.65317	1.62752	1.63668	1.60901	1.60842	1.59913	1.59865	1.59798	1.58548	1.60014	1.53624	1.57038	1.77265
x0	25.5793	25.6646	25.8188	25.7871	25.7106	29.6488	29.7609	29.752	29.5248	29.4908	38.5376	37.6719	32.3107	32.2901	32.5004	32.457	32.3526	33.4499	33.5399	33.4852	33.3853	33.1812	37.2182	37.0257	25.5486	25.5932	25.7307	25.0662	25.7699	29.5705	29.771	29.712	29.5629	29.4453	37.1611	37.0223	31.9883	32.0388	32.1376	32.3263	32.2612	33.486	33.4245	33.5343	33.4435	33.3248	37.4239	37.0117	22.0788
R^2	0.960194	0.96336	0.936565	0.938091	0.959429	0.951607	0.919374	0.921156	0.947785	0.94542	0.928294	0.967504	0.969623	0.969639	0.958084	0.960446	0.964708	0.995582	0.995481	0.996387	0.996029	0.992324	0.982767	0.99294	0.979444	0.981389	0.984849	0.991701	0.985183	0.986518	0.987837	0.988665	0.987113	0.985991	0.995318	0.9928	0.983979	0.986282	0.988769	0.991811	0.991023	0.993467	0.994585	0.992891	0.991351	0.993848	0.992711	0.991037	0.968272
F0	1.71873e-06	1.54514e-06	1.44849e-06	1.40155e-06	1.43747e-06	1.11902e-07	1.90768e-07	1.78203e-07	1.35217e-07	1.22934e-07	9.52241e-09	1.53609e-09	2.48785e-08	2.0841e-08	2.40566e-08	2.5116e-08	2.21982e-08	4.70959e-09	4.65552e-09	4.06249e-09	4.27821e-09	5.09455e-09	3.66509e-10	1.5063e-10	1.41097e-06	1.30899e-06	1.02316e-06	4.21017e-07	1.00776e-06	6.95041e-08	5.70663e-08	5.17385e-08	6.42186e-08	7.03973e-08	1.61095e-10	1.9271e-10	1.72191e-08	1.24191e-08	1.33993e-08	8.51095e-09	8.69328e-09	3.61404e-09	3.75846e-09	3.48481e-09	3.06819e-09	4.03357e-09	1.13905e-10	2.41202e-10	1.65788e-05
Cycle No.	1.SYBR	2.SYBR	3.SYBR	4.SYBR	5.SYBR	6.SYBR	7.SYBR	8.SYBR	9.SYBR	10.SYBR	11.SYBR	12.SYBR	13.SYBR	14.SYBR	15.SYBR	16.SYBR	17.SYBR	18.SYBR	19.SYBR	20.SYBR	21.SYBR	22.SYBR	23.SYBR	24.SYBR	25.SYBR	26.SYBR	27.SYBR	28.SYBR	29.SYBR	30.SYBR	31.SYBR	32.SYBR	33.SYBR	34.SYBR	35.SYBR	36.SYBR	37.SYBR	38.SYBR	39.SYBR	40.SYBR	41.SYBR	42.SYBR	43.SYBR	44.SYBR	45.SYBR	46.SYBR	47.SYBR	48.SYBR	49.SYBR
1	-0.00320122	-0.00211687	-0.00346296	-0.00238621	-0.00109316	-0.00203289	-0.000264585	-0.000593029	0.000484511	-0.00182743	-0.000548512	-0.0039574	-0.00338466	-9.36613e-05	0.000657246	-0.00134662	-0.000561722	0.000860505	-0.00100249	0.00130178	-0.000190079	-0.00181353	-0.00174197	0.00026127	-0.00548967	-0.00176109	-0.00127792	-0.00354613	0.00147014	0.000591897	-0.000129812	0.000668235	0.000623088	-0.00136488	0.00113568	-0.00149254	-0.00119471	-0.000582285	-0.000478387	0.000969544	0.000464164	0.000443429	0.000644349	0.00115135	0.00366223	-0.000386328	0.000427276	-0.000646979	5.76675e-05
2	0.000964209	4.97401e-05	0.00116602	-0.000776663	-0.00116213	-0.000390455	-0.000237405	-0.0015059	0.00101215	-0.000740565	-0.000636287	-0.00231805	-0.00193439	0.000980102	-0.000261404	-0.000936769	-0.00148639	-0.000819147	-0.00139388	0.00115619	-0.000644162	-0.000965834	-0.00212715	0.000772297	-0.00275388	-0.00246806	-0.000497602	-0.00301447	0.000562094	-0.00173198	0.0018601	-0.000194035	0.000784177	-0.00173655	-0.000332072	-0.00179569	-0.00168184	-6.37025e-05	-0.00142157	0.00116084	-0.00206662	-0.000591509	0.000458024	0.000240088	0.000927061	-0.000637323	0.000482217	-0.00105742	-0.000734463
3	4.45843e-05	0.000475511	0.000835627	0.000902399	0.000368066	0.000248074	0.000837073	-0.000703752	-0.000309065	-0.000792496	-0.00071802	-0.000947848	-0.000569657	-5.64754e-05	-0.00137465	0.000554659	-0.000899404	-0.00043536	-0.000703961	0.00010819	0.00034041	0.000176005	-0.0006117	-0.0002767	-0.000983372	0.000295796	-0.00101631	8.6233e-05	-0.000317179	-0.000250019	-8.56146e-05	0.000507362	-0.000683691	5.59986e-05	-0.000949733	-0.000338122	-0.000365235	-0.000516318	-0.000311024	0.00051529	-0.000798866	-0.000171348	-0.000562593	-0.000606134	0.000409275	0.000149615	0.000283398	-0.000440873	9.45777e-05
4	0.00195986	0.00108771	0.000874788	0.000821054	-0.000275776	0.000211038	-0.000745997	0.00115572	0.000972122	0.000149794	0.000329003	0.00109393	0.000553772	0.00048326	0.000993401	-0.000957124	0.000818379	-6.15567e-05	-0.000188805	-0.000686474	-0.00114872	-0.000458866	0.00150655	-0.000308022	0.00122219	0.000179701	0.00158117	6.81132e-05	-0.000458516	0.000423558	0.000430085	-0.000721447	0.000791051	-0.000474483	0.000500262	-9.22829e-05	0.000510164	7.45282e-05	-1.38581e-06	-0.000991531	0.000939973	0.000432029	0.00096032	0.000810549	-0.000723288	7.0408e-06	0.000137672	0.00101983	-0.000350937
5	-0.00259268	-0.00304015	-0.00311249	-0.00332539	-0.000650793	-0.00087104	-0.00168075	-0.000818878	-0.000705436	0.00121009	9.70066e-06	0.000293136	-0.000151724	-0.00123706	9.50545e-05	-3.66792e-05	0.000825919	0.000342034	0.000336908	0.000663735	-5.11035e-05	0.00035467	-0.00092835	0.000470705	-4.44502e-05	-0.000189774	-0.000220463	-0.000390254	-0.000137396	-0.000601627	-0.000875398	-0.000110611	-0.000314396	0.000253506	0.000262536	0.000516206	0.000224061	0.000691809	-2.24859e-05	0.000168852	0.000515699	-0.000803404	-0.000943236	1.41337e-05	-0.000220381	-0.000198834	-0.00036224	-0.000725515	-0.000152558
6	0.00043042	0.00281256	0.00147554	0.00214107	0.000607587	0.000422671	0.00235184	0.000151299	-0.000321254	-0.000310428	0.0012821	-7.14511e-06	0.000628635	0.00162341	0.00154279	0.00092461	-0.000173882	0.000616543	0.00164932	0.000175893	0.00153109	0.000341743	-4.54858e-05	4.89503e-05	-4.62532e-05	-0.000758208	-0.000287846	0.000783145	0.00176336	0.000272624	0.000889391	0.000364356	0.000557154	0.000321291	0.00140826	0.00062558	-0.000273056	0.000197016	0.00141165	0.000756979	-0.000506006	0.000783123	0.00088577	0.000290595	0.000948221	0.000479855	-0.000188686	0.000502788	0.000966445
7	-0.00114511	-0.00323296	-0.00129074	-0.00210229	1.49012e-07	-0.000316784	-0.000862837	0.00104997	0.000415631	0.000353873	-0.000319243	-0.000501506	-0.000168845	-0.00118634	-0.000471018	-0.000683986	-0.000906594	0.000163823	-3.42578e-05	-0.000138119	-1.60336e-05	-0.000792034	-9.16868e-05	0.00110551	0.00025399	-0.000111975	-6.05732e-06	-0.00109909	0.000305601	0.000815615	-0.000444882	-4.78253e-05	8.31448e-05	0.000214927	-0.000856504	-0.000739939	-0.000340544	-0.000185981	-0.00119513	-0.000630833	-0.000300601	-2.74032e-05	2.98545e-05	-0.000835061	-0.000388622	-0.00113948	-0.000503592	-0.000703886	-0.000544593
8	0.00130294	0.00189735	0.00121733	0.00156313	-4.91813e-05	0.00030601	0.000100657	-0.000834353	-5.2005e-05	-0.000610828	-0.000583567	6.94618e-05	-0.000292152	0.000373192	-0.000785559	0.000198528	0.000335529	-0.000625484	-0.00105918	-0.000123248	-0.000655636	0.000378489	0.000170663	-0.00104047	-0.000402063	0.000584483	-5.04851e-05	0.000551872	-0.0011558	-0.000660106	8.63895e-05	8.19564e-06	-0.000433262	-0.000371225	-0.000364825	2.86028e-05	0.00024461	-0.000261053	0.000118382	0.000181243	0.000149816	-0.00021299	-0.000370123	0.000325926	-2.525e-05	0.000701778	0.000633441	0.000347696	-1.30087e-05
9	0.00240481	0.00268066	0.00374502	0.00215137	0.00191857	0.000618301	0.00155121	0.000491507	0.000988826	-0.000262193	0.000243731	5.59539e-06	-4.51505e-05	0.000342779	0.00159475	0.000788368	0.000127882	0.001121	0.000458941	0.00110663	0.00118766	0.000917114	0.00103304	-0.00122449	-0.000936791	-6.81281e-05	0.00027582	0.00235556	0.000600949	-0.000346586	-0.000230849	-0.000173293	0.000566781	0.000699438	0.000644684	-0.000644945	0.00178964	-0.000503771	0.00205	6.27562e-05	0.000556193	0.000634395	-0.0015562	-0.000555322	-0.000455871	0.000989556	-0.000376009	0.000347331	0.000212491
10	0.00150733	0.0032257	0.00353345	0.00137089	0.00230043	-0.000855051	0.00241862	0.000843324	0.0012247	-0.000448532	0.00100943	0.00256874	0.00161988	0.000257276	-0.000355035	0.00207421	0.000689909	0.000612415	0.000635914	-0.000791483	0.00125869	0.00144856	0.00250327	-0.00246373	0.00207761	0.00228083	0.000913031	0.00212889	0.000230208	-0.000941224	0.000317223	0.000649549	-0.000135537	0.00238425	-0.000524357	-0.000822052	0.00260462	0.000382818	0.00269282	-0.000725932	0.000700146	0.00144143	-0.00102574	-0.000382923	-0.000234537	0.00124409	-0.000808403	0.0022331	0.000496
11	0.00156692	0.00309275	0.000973791	-0.00223342	0.0024846	0.00100895	0.00151083	7.9222e-05	-7.80523e-05	-0.000541814	0.000102676	0.00300109	0.00169557	0.00139839	0.000889972	0.00178299	0.00192697	0.000384741	0.000384435	-0.000934303	0.000487089	0.00299865	0.00410703	-0.000433244	0.000370547	0.00226132	0.000838563	0.00382497	0.00239988	9.76548e-05	0.000555776	0.00017941	0.00258456	0.0024012	0.00128402	0.00189027	0.00288408	0.000516996	0.00366734	-0.000773087	0.000102058	-0.00012707	-0.00092379	0.00039129	-0.000439152	0.000745736	-0.000872694	0.00138789	0.00505416
12	0.00407369	0.00810313	0.00566027	0.00368729	0.00332882	0.00110724	0.00277619	-0.000448197	0.00193202	-0.00028602	-0.00185066	0.00343288	0.00209114	0.0012953	0.001487	0.00338745	0.00346042	0.000690423	0.00131828	-0.00066857	0.00142988	0.00303056	0.00435222	-0.00198841	0.00385982	0.00360636	0.00445546	0.00349011	0.00396512	-0.000388071	0.000256367	0.00134292	0.00140453	0.00228656	0.000622384	0.000803791	0.0023408	0.00203383	0.00534804	0.000211485	0.00165783	0.00039164	0.000676826	-0.000761896	-0.000162579	0.00165444	-0.00211131	0.0017179	0.00714941
13	0.00772153	0.00892313	0.00815657	0.00561135	0.00451443	0.000986308	0.00416073	0.00104346	0.00253379	-0.00216788	-0.00110627	0.00433425	0.0043471	0.000705674	0.00282861	0.0047066	0.00508541	0.00210848	0.00156698	-0.000727005	0.00153308	0.00426629	0.00589124	-0.00392109	0.00465518	0.0054834	0.00423971	0.00494406	0.00544614	0.00183383	0.00269854	0.00200626	0.00119477	0.00311401	0.00218269	0.0018128	0.00608541	0.000510074	0.00458373	0.000533067	0.00111752	0.00147833	0.000533111	8.71792e-05	-0.00142927	0.00331134	-0.00215539	0.00303318	0.0168672
14	0.00895719	0.0115717	0.00924739	0.00887161	0.00572836	0.00113928	0.00468552	0.000748508	0.00277421	0.000176273	0.000489585	0.00716855	0.00524136	0.00187743	0.00315247	0.00563478	0.00527446	0.00141901	0.00222915	0.000501543	0.00149406	0.00333145	0.00564904	-0.00270617	0.00334437	0.00682657	0.00574444	0.00728051	0.00641611	-0.000145815	0.000240386	0.00304414	0.00224114	0.00282184	0.000585087	0.00277107	0.00612021	0.000933021	0.00469288	2.48328e-05	0.000819527	0.00194777	-0.000665933	-0.00138848	-0.00294469	0.00320182	-0.000872448	0.0044544	0.0308041
15	0.013051	0.0160905	0.0122486	0.0112923	0.00703725	0.0018079	0.00329116	0.00162946	0.00213285	-0.00213422	0.000114195	0.00545726	0.00388569	0.0016406	0.00253052	0.00562952	0.00480802	0.00101013	0.000873759	-0.000427716	0.000431821	0.00574631	0.00688307	-0.00296549	0.00729556	0.00905427	0.0074008	0.0102938	0.00968906	0.0014341	0.00180312	0.00100838	0.00242383	0.00337827	-0.00032077	0.00158125	0.00557228	9.77889e-05	0.00776146	-0.000860594	-0.000239112	0.00204845	-0.000679262	0.000190072	-0.0026332	0.000811659	-0.00354891	0.00317863	0.0537305
16	0.0191437	0.0225125	0.0196993	0.0160835	0.0151569	0.00233938	0.00629883	0.00131237	0.00415944	-0.00038632	-0.000752181	0.00614763	0.00502072	0.00136873	0.00234731	0.0085131	0.00508165	0.00214907	0.0012295	-0.0008661	5.46724e-05	0.00497831	0.00899038	-0.00313362	0.0125866	0.0119951	0.0130437	0.0158581	0.0152168	0.000596419	0.00127403	0.00195958	0.00318319	0.00469559	0.000657082	0.00159515	0.00488075	-0.00035885	0.00770461	-0.000652507	0.00200605	0.00323906	-0.00162075	-0.00143886	-0.00302587	0.00249419	-0.00208582	0.00316727	0.0976606
17	0.030865	0.0338256	0.0290112	0.0265267	0.0276256	0.00307747	0.00866646	0.00274169	0.0051479	0.000343762	-0.000318497	0.00612062	0.00500323	0.00215729	0.00383545	0.00741599	0.00635081	0.00233292	0.00202403	-0.00102539	0.000262976	0.00645761	0.00822804	-0.00362233	0.0226639	0.0243278	0.0233769	0.0254754	0.0266967	0.00385231	0.00259056	0.00330125	0.00389168	0.00458488	0.000733159	0.00327852	0.00706687	0.00147454	0.00813294	-0.000105724	0.00129127	0.00224399	-0.00258663	-0.00105422	-0.00361179	0.00312785	-0.00347036	0.00298473	0.181532
18	0.0512863	0.0533318	0.0467799	0.0445696	0.0478411	0.00683003	0.0107521	0.00416829	0.0073503	0.0024578	-0.000435181	0.00677991	0.00864518	0.00237251	0.00483746	0.0100179	0.00714784	0.00226218	0.00213962	0.000860326	0.00350834	0.00751597	0.00953773	-0.0024931	0.0436586	0.0473725	0.0407127	0.0439485	0.042945	0.00516061	0.00497867	0.00485832	0.00662935	0.00683729	0.00101308	0.00220319	0.00618531	0.0018068	0.010288	0.000370473	0.0016875	0.00280703	-0.00133429	-0.000855252	-0.00317154	0.00430059	-0.00334647	0.00414257	0.334361
19	0.0875091	0.0903329	0.0802392	0.0788265	0.0839668	0.00890274	0.0150312	0.00779193	0.010476	0.00671708	-0.00225037	0.00482602	0.00785141	0.00334121	0.00438119	0.0118459	0.00809539	0.00224423	0.00350007	-0.000778504	0.00158453	0.00694454	0.00957173	-0.00382458	0.0785355	0.0819258	0.0751268	0.0779675	0.0769733	0.00750735	0.00761941	0.00749008	0.00855319	0.00970936	6.92084e-05	0.00275493	0.00835272	0.00223822	0.00969405	0.00197888	0.00113036	0.00262425	-0.0025802	-0.00176732	-0.00417352	0.00429582	-0.00352774	0.00442588	0.58141
20	0.159262	0.162187	0.145959	0.144459	0.14928	0.0130595	0.0213025	0.0136685	0.0158551	0.0113235	-0.00266696	0.00453895	0.00829749	0.0046066	0.00453266	0.01082	0.00856441	0.00149213	0.00241647	-0.00190388	0.000475571	0.00908634	0.00905287	-0.00488766	0.141887	0.145484	0.136521	0.140282	0.133013	0.0117528	0.0126503	0.0114922	0.0113955	0.0149987	-0.00205401	0.00306081	0.00961407	0.00272572	0.01158	0.00138246	0.00151373	0.00226246	-0.00236797	-0.00115398	-0.00467727	0.00405206	-0.00418095	0.00397003	0.975189
21	0.275576	0.273157	0.251184	0.251553	0.266874	0.0226709	0.0321	0.0238264	0.029015	0.0235754	-0.0037033	0.00883476	0.0108864	0.0058146	0.00762741	0.0128996	0.0110568	0.00251249	0.00512379	0.0014124	0.00213983	0.00994315	0.00913205	-0.0048857	0.258809	0.261024	0.24604	0.247261	0.241088	0.0217794	0.0225907	0.0233282	0.0229346	0.0279921	-0.00106244	0.00316925	0.0122657	0.00425378	0.0120236	0.0023661	0.00346875	0.00397999	-0.00196616	-0.000923835	-0.00511616	0.00424915	-0.00463402	0.00519288	1.51887
22	0.482965	0.480917	0.442263	0.44503	0.463495	0.0428876	0.0515927	0.0428804	0.0492807	0.0437554	-0.00254294	0.00611201	0.0144689	0.00861057	0.0131394	0.0181066	0.0141558	0.00466257	0.00440974	0.000703618	0.00266038	0.0109889	0.00862973	-0.00526866	0.459359	0.46063	0.432179	0.430693	0.425246	0.0405474	0.0392202	0.0392102	0.0427466	0.0456944	-0.00326242	0.00361567	0.0154133	0.00902791	0.0161634	0.00511341	0.00540329	0.00402405	-0.00113857	-0.0016934	-0.00297607	0.00622546	-0.00510097	0.00278836	2.13833
23	0.808247	0.8022	0.747005	0.752461	0.794535	0.0793385	0.0888246	0.0787897	0.0900345	0.0844598	-0.000867181	0.00726097	0.0229266	0.0171011	0.0183136	0.0255924	0.0211622	0.00921173	0.00871944	0.00468773	0.00626914	0.0158198	0.0110899	-0.00413438	0.79036	0.789539	0.747273	0.732492	0.731546	0.0762147	0.0701307	0.0695113	0.0777336	0.0826803	-0.000680089	0.00431843	0.0232233	0.0163431	0.0249337	0.0129305	0.0126946	0.00624324	0.00415706	0.00218491	-0.00151246	0.00997268	-0.00532048	0.00478253	2.73626
24	1.31347	1.30464	1.22817	1.23805	1.2882	0.144462	0.150258	0.144458	0.160919	0.156267	-0.0027212	0.00811273	0.0346844	0.0308903	0.0308737	0.0393737	0.0322769	0.0165155	0.0144741	0.0104343	0.0141282	0.0226178	0.0134358	-0.00466794	1.28212	1.28368	1.22139	1.16827	1.20276	0.140734	0.128522	0.131631	0.141316	0.151632	-0.00221248	0.003736	0.0361306	0.0281912	0.0377007	0.0228154	0.0216404	0.0117708	0.00857952	0.00826609	0.0051432	0.0163909	-0.00525447	0.00584571	3.20292
25	1.93797	1.95241	1.86711	1.8701	1.93823	0.259855	0.263116	0.259922	0.285719	0.28366	-0.000973374	0.0108032	0.0577571	0.0547316	0.0559587	0.0621225	0.0570164	0.0266181	0.0253374	0.0228622	0.0245146	0.0381845	0.014884	-0.00392143	1.90426	1.92481	1.8656	1.70574	1.82726	0.251628	0.232042	0.234394	0.258576	0.268485	-0.00101	0.00450986	0.0613847	0.0538307	0.0621398	0.0447374	0.0459017	0.021775	0.0188082	0.0166216	0.0156351	0.0277114	-0.00448579	0.00802846	3.54543
26	2.62242	2.66119	2.59136	2.60091	2.67067	0.463145	0.456561	0.459741	0.503761	0.501546	0.000588007	0.0113306	0.101927	0.0997864	0.0938682	0.105513	0.10212	0.0476188	0.0472496	0.0426622	0.0482573	0.0606449	0.018	-2.91094e-05	2.58282	2.61879	2.58323	2.2597	2.55292	0.449235	0.413153	0.416577	0.460136	0.480816	0.00182008	0.00788505	0.109724	0.0975339	0.107853	0.0833467	0.0849821	0.0427375	0.0397079	0.0374186	0.0340285	0.0490822	-0.00442488	0.00974607	3.77654
27	3.21424	3.30606	3.25179	3.24751	3.31158	0.788591	0.769913	0.788345	0.85211	0.85461	0.00283582	0.0166487	0.179305	0.176244	0.168843	0.179642	0.180121	0.0861574	0.0830711	0.0795157	0.0849519	0.104044	0.0201727	0.00276163	3.15159	3.22157	3.22559	2.69077	3.1871	0.771162	0.716524	0.716387	0.78594	0.815437	0.00280916	0.00931282	0.191617	0.179736	0.184391	0.153644	0.158246	0.075854	0.0765939	0.0707788	0.0702732	0.084001	-0.00082279	0.0130629	3.90318
28	3.68842	3.81915	3.79033	3.7826	3.84328	1.28049	1.24869	1.28165	1.37757	1.38034	0.0103799	0.0249057	0.313449	0.316851	0.29902	0.308708	0.316075	0.15396	0.149989	0.149446	0.160102	0.180457	0.028607	0.00683642	3.60269	3.69337	3.74002	3.01376	3.72473	1.26176	1.18172	1.18133	1.28388	1.32012	0.0115664	0.0164471	0.339708	0.32285	0.323835	0.279578	0.285373	0.14089	0.145123	0.134271	0.132808	0.154301	0.00513506	0.0215639	4.00691
29	4.01379	4.15011	4.15459	4.14673	4.1998	1.92745	1.88585	1.93215	2.04279	2.04766	0.0199782	0.0362435	0.543993	0.555309	0.519436	0.536118	0.550459	0.277109	0.267855	0.267953	0.284863	0.31665	0.0417292	0.0222136	3.9022	4.01648	4.09468	3.2052	4.07326	1.89454	1.81349	1.80244	1.93379	1.97478	0.0225229	0.0300258	0.592297	0.571654	0.56386	0.497272	0.507375	0.252205	0.263161	0.24661	0.245695	0.277486	0.0143335	0.0329108	4.07913
30	4.22432	4.39754	4.42301	4.3892	4.42786	2.64521	2.59607	2.66304	2.77725	2.77406	0.0411412	0.0597491	0.910818	0.934047	0.882293	0.90141	0.932661	0.488549	0.47388	0.478852	0.504504	0.550565	0.0639213	0.0439539	4.1203	4.22793	4.32695	3.33773	4.31137	2.59911	2.5357	2.52479	2.6589	2.68021	0.0433846	0.0510143	0.994953	0.967645	0.948608	0.852292	0.870706	0.450224	0.469456	0.440744	0.44814	0.489841	0.0312413	0.0546252	4.15147
31	4.35094	4.54753	4.55253	4.53224	4.58109	3.30399	3.25376	3.34186	3.42514	3.41257	0.0798386	0.0992778	1.44318	1.49274	1.41444	1.44421	1.48236	0.833396	0.814368	0.820846	0.862232	0.930991	0.106427	0.08721	4.23589	4.3593	4.46551	3.4056	4.46138	3.23502	3.21667	3.18712	3.30465	3.29238	0.0826353	0.0949578	1.55672	1.52709	1.50088	1.37842	1.40298	0.776822	0.809788	0.764941	0.779976	0.842426	0.0635257	0.0981993	4.19703
32	4.44594	4.62413	4.66366	4.63068	4.67736	3.80609	3.75782	3.83076	3.88796	3.87652	0.14677	0.173257	2.10315	2.17224	2.09389	2.13005	2.17818	1.35278	1.32328	1.33415	1.39512	1.48028	0.180877	0.163868	4.32732	4.44707	4.55906	3.45196	4.54874	3.70656	3.7677	3.70375	3.80199	3.74598	0.154432	0.169408	2.21632	2.19917	2.17728	2.0505	2.06851	1.27028	1.31336	1.25547	1.27505	1.35714	0.124182	0.173125	4.22218
33	4.50499	4.66716	4.7221	4.67958	4.72119	4.1395	4.09561	4.18915	4.21243	4.18942	0.270146	0.301627	2.76883	2.8721	2.81729	2.86056	2.89951	2.01317	1.98986	2.01035	2.07395	2.16371	0.308584	0.298746	4.37335	4.50319	4.61602	3.47656	4.59947	4.02121	4.11614	4.06019	4.12064	4.05477	0.283047	0.308467	2.84976	2.85281	2.85789	2.74275	2.75217	1.91344	1.97424	1.89746	1.9227	2.01808	0.232685	0.307987	4.25621
34	4.48319	4.66711	4.673	4.66857	4.74524	4.32101	4.31761	4.40875	4.4104	4.36791	0.477629	0.521673	3.33998	3.45275	3.45499	3.48966	3.50493	2.73389	2.71993	2.73408	2.809	2.86836	0.532969	0.530617	4.41746	4.53849	4.65274	3.48043	4.6424	4.23547	4.34654	4.25917	4.32147	4.22311	0.505063	0.539026	3.36223	3.38004	3.41362	3.33731	3.33614	2.60624	2.66773	2.6045	2.61047	2.70736	0.419548	0.535671	4.27429
35	4.54791	4.7371	4.75528	4.72456	4.77381	4.47354	4.44384	4.55079	4.52716	4.50474	0.820424	0.881177	3.7803	3.89705	3.9385	3.97422	3.96428	3.37937	3.3911	3.39131	3.4432	3.46399	0.895037	0.907089	4.45105	4.57879	4.69738	3.48471	4.67826	4.35581	4.48595	4.40276	4.45214	4.36835	0.866887	0.916958	3.72487	3.76345	3.82705	3.78725	3.76933	3.2407	3.29437	3.24419	3.23826	3.31092	0.732379	0.908939	4.28374
36	4.56276	4.75711	4.77543	4.74857	4.79169	4.55559	4.5215	4.6297	4.62308	4.56658	1.33384	1.40755	4.05304	4.19893	4.25763	4.28201	4.25309	3.86361	3.89125	3.89068	3.92722	3.8949	1.43262	1.45267	4.47647	4.60153	4.71087	3.48393	4.703	4.44982	4.58252	4.48072	4.54108	4.43804	1.40145	1.46511	3.97027	4.01018	4.09797	4.09424	4.04364	3.70513	3.75786	3.72319	3.69452	3.75604	1.20575	1.44467	4.28819
37	4.59313	4.79253	4.79422	4.76463	4.81652	4.60953	4.57209	4.69596	4.66719	4.62544	2.00857	2.0887	4.24856	4.36745	4.47195	4.48843	4.46769	4.19567	4.25333	4.22955	4.25861	4.18004	2.11011	2.13309	4.48783	4.61855	4.73032	3.50088	4.72255	4.52069	4.65485	4.5558	4.60825	4.5049	2.08876	2.14399	4.13059	4.17986	4.27919	4.2681	4.23128	4.02402	4.0794	4.05492	3.996	4.05281	1.84836	2.09757	4.31347
38	4.54603	4.75076	4.75824	4.71929	4.82765	4.6544	4.63285	4.73474	4.71643	4.66646	2.73639	2.79728	4.35756	4.5039	4.59757	4.61461	4.59507	4.39635	4.47535	4.43805	4.44528	4.34862	2.82155	2.81838	4.50658	4.63882	4.73711	3.47968	4.74151	4.54516	4.70642	4.5958	4.64548	4.53098	2.78066	2.82489	4.25056	4.29139	4.38024	4.39199	4.34124	4.24865	4.26982	4.2683	4.19361	4.23045	2.5387	2.75638	4.32228
39	4.61138	4.778	4.80027	4.77163	4.81904	4.66912	4.63238	4.72984	4.72811	4.6877	3.35501	3.39016	4.44316	4.5691	4.66287	4.70091	4.64967	4.5195	4.59228	4.57071	4.56912	4.44875	3.42079	3.37059	4.52077	4.63804	4.73748	3.46657	4.72009	4.56194	4.72468	4.61726	4.6619	4.55069	3.36537	3.36777	4.31742	4.35254	4.44779	4.46151	4.42002	4.33869	4.3885	4.38242	4.31099	4.34499	3.15013	3.28203	4.31799
40	4.89253	5.06789	5.35626	5.31014	5.16413	5.02843	5.27492	5.37889	5.12435	5.09445	4.42196	4.07524	4.65748	4.79501	5.00407	5.00805	4.92846	4.60429	4.68435	4.63622	4.64158	4.53463	3.84569	3.75598	4.52832	4.64136	4.74801	3.45213	4.73326	4.59141	4.72642	4.62261	4.68216	4.58134	3.79031	3.75951	4.373	4.41054	4.51082	4.50893	4.45381	4.4295	4.46433	4.48041	4.39883	4.42302	3.60459	3.66063	4.31929
[truncated: 47 more columns]

## Sheet: Exp(0.35)
A	0.552153	0.525501	0.544844	0.56411	0.574527	0.593437	0.52886	0.594715	0.574689	0.614062	0.626359	0.530452	0.548594	0.581843	0.564444	0.516732	0.556939	0.583218	0.581172	0.610624	0.598173	0.539659	0.5001	0.634	0.597729	0.578753	0.59045	0.566424	0.567145	0.59818	0.590022	0.591638	0.599916	0.577556	0.623826	0.589679	0.556386	0.59693	0.536204	0.610622	0.610409	0.596236	0.628665	0.635353	0.652875	0.581134	0.666586	0.561882	0.610406
X0	23.3376	23.4756	23.5412	23.4469	23.3019	27.2695	27.5412	27.2639	27.1809	27.0458	35.0827	35.2753	30.1223	29.9765	30.1438	30.2914	30.073	31.2023	31.267	31.1482	31.0932	31.1439	35.3771	34.8939	23.2622	23.3227	23.3754	23.4697	23.5188	27.3019	27.4775	27.45	27.2563	27.2773	35.0169	34.9981	29.9493	29.8908	30.1175	30.0829	30.0476	31.3067	31.1125	31.1942	31.1369	31.2104	35.1755	35.1038	19.7953
F0	2.5335e-06	4.38888e-06	2.6892e-06	1.80192e-06	1.53408e-06	9.37407e-08	4.72403e-07	9.08317e-08	1.64466e-07	6.12816e-08	2.86185e-10	7.47398e-09	6.65747e-08	2.662e-08	4.08039e-08	1.59293e-07	5.32201e-08	1.24971e-08	1.28298e-08	5.49289e-09	8.36581e-09	5.02088e-08	2.07223e-08	2.46721e-10	9.14891e-07	1.37359e-06	1.01358e-06	1.68493e-06	1.61117e-06	8.079e-08	9.10058e-08	8.84833e-08	7.9182e-08	1.43899e-07	3.25889e-10	1.08938e-09	5.79691e-08	1.78241e-08	9.69454e-08	1.05276e-08	1.08259e-08	7.82326e-09	3.20246e-09	2.46931e-09	1.484e-09	1.32744e-08	6.55957e-11	2.71574e-09	5.65393e-06
R^2	0.943579	0.919877	0.92396	0.937835	0.970035	0.967111	0.921754	0.977635	0.962887	0.962415	0.93696	0.872805	0.915217	0.971297	0.947329	0.889698	0.913782	0.967833	0.960548	0.954612	0.960755	0.905582	0.831445	0.896939	0.950485	0.957382	0.966081	0.946695	0.953278	0.967591	0.969576	0.961919	0.960227	0.948629	0.946858	0.943806	0.912417	0.97945	0.88987	0.97249	0.962467	0.953447	0.932977	0.938745	0.886816	0.942919	0.870694	0.918645	0.980272
n	21	21	21	21	21	25	25	25	25	25	33	33	28	28	28	28	28	29	29	29	29	29	33	33	21	21	21	21	21	25	25	25	25	25	33	33	28	28	28	28	28	29	29	29	29	29	33	33	18
Cycle No.	1.SYBR	2.SYBR	3.SYBR	4.SYBR	5.SYBR	6.SYBR	7.SYBR	8.SYBR	9.SYBR	10.SYBR	11.SYBR	12.SYBR	13.SYBR	14.SYBR	15.SYBR	16.SYBR	17.SYBR	18.SYBR	19.SYBR	20.SYBR	21.SYBR	22.SYBR	23.SYBR	24.SYBR	25.SYBR	26.SYBR	27.SYBR	28.SYBR	29.SYBR	30.SYBR	31.SYBR	32.SYBR	33.SYBR	34.SYBR	35.SYBR	36.SYBR	37.SYBR	38.SYBR	39.SYBR	40.SYBR	41.SYBR	42.SYBR	43.SYBR	44.SYBR	45.SYBR	46.SYBR	47.SYBR	48.SYBR	49.SYBR
1	-0.00320122	-0.00211687	-0.00346296	-0.00238621	-0.00109316	-0.00203289	-0.000264585	-0.000593029	0.000484511	-0.00182743	-0.000548512	-0.0039574	-0.00338466	-9.36613e-05	0.000657246	-0.00134662	-0.000561722	0.000860505	-0.00100249	0.00130178	-0.000190079	-0.00181353	-0.00174197	0.00026127	-0.00548967	-0.00176109	-0.00127792	-0.00354613	0.00147014	0.000591897	-0.000129812	0.000668235	0.000623088	-0.00136488	0.00113568	-0.00149254	-0.00119471	-0.000582285	-0.000478387	0.000969544	0.000464164	0.000443429	0.000644349	0.00115135	0.00366223	-0.000386328	0.000427276	-0.000646979	5.76675e-05
2	0.000964209	4.97401e-05	0.00116602	-0.000776663	-0.00116213	-0.000390455	-0.000237405	-0.0015059	0.00101215	-0.000740565	-0.000636287	-0.00231805	-0.00193439	0.000980102	-0.000261404	-0.000936769	-0.00148639	-0.000819147	-0.00139388	0.00115619	-0.000644162	-0.000965834	-0.00212715	0.000772297	-0.00275388	-0.00246806	-0.000497602	-0.00301447	0.000562094	-0.00173198	0.0018601	-0.000194035	0.000784177	-0.00173655	-0.000332072	-0.00179569	-0.00168184	-6.37025e-05	-0.00142157	0.00116084	-0.00206662	-0.000591509	0.000458024	0.000240088	0.000927061	-0.000637323	0.000482217	-0.00105742	-0.000734463
3	4.45843e-05	0.000475511	0.000835627	0.000902399	0.000368066	0.000248074	0.000837073	-0.000703752	-0.000309065	-0.000792496	-0.00071802	-0.000947848	-0.000569657	-5.64754e-05	-0.00137465	0.000554659	-0.000899404	-0.00043536	-0.000703961	0.00010819	0.00034041	0.000176005	-0.0006117	-0.0002767	-0.000983372	0.000295796	-0.00101631	8.6233e-05	-0.000317179	-0.000250019	-8.56146e-05	0.000507362	-0.000683691	5.59986e-05	-0.000949733	-0.000338122	-0.000365235	-0.000516318	-0.000311024	0.00051529	-0.000798866	-0.000171348	-0.000562593	-0.000606134	0.000409275	0.000149615	0.000283398	-0.000440873	9.45777e-05
4	0.00195986	0.00108771	0.000874788	0.000821054	-0.000275776	0.000211038	-0.000745997	0.00115572	0.000972122	0.000149794	0.000329003	0.00109393	0.000553772	0.00048326	0.000993401	-0.000957124	0.000818379	-6.15567e-05	-0.000188805	-0.000686474	-0.00114872	-0.000458866	0.00150655	-0.000308022	0.00122219	0.000179701	0.00158117	6.81132e-05	-0.000458516	0.000423558	0.000430085	-0.000721447	0.000791051	-0.000474483	0.000500262	-9.22829e-05	0.000510164	7.45282e-05	-1.38581e-06	-0.000991531	0.000939973	0.000432029	0.00096032	0.000810549	-0.000723288	7.0408e-06	0.000137672	0.00101983	-0.000350937
5	-0.00259268	-0.00304015	-0.00311249	-0.00332539	-0.000650793	-0.00087104	-0.00168075	-0.000818878	-0.000705436	0.00121009	9.70066e-06	0.000293136	-0.000151724	-0.00123706	9.50545e-05	-3.66792e-05	0.000825919	0.000342034	0.000336908	0.000663735	-5.11035e-05	0.00035467	-0.00092835	0.000470705	-4.44502e-05	-0.000189774	-0.000220463	-0.000390254	-0.000137396	-0.000601627	-0.000875398	-0.000110611	-0.000314396	0.000253506	0.000262536	0.000516206	0.000224061	0.000691809	-2.24859e-05	0.000168852	0.000515699	-0.000803404	-0.000943236	1.41337e-05	-0.000220381	-0.000198834	-0.00036224	-0.000725515	-0.000152558
6	0.00043042	0.00281256	0.00147554	0.00214107	0.000607587	0.000422671	0.00235184	0.000151299	-0.000321254	-0.000310428	0.0012821	-7.14511e-06	0.000628635	0.00162341	0.00154279	0.00092461	-0.000173882	0.000616543	0.00164932	0.000175893	0.00153109	0.000341743	-4.54858e-05	4.89503e-05	-4.62532e-05	-0.000758208	-0.000287846	0.000783145	0.00176336	0.000272624	0.000889391	0.000364356	0.000557154	0.000321291	0.00140826	0.00062558	-0.000273056	0.000197016	0.00141165	0.000756979	-0.000506006	0.000783123	0.00088577	0.000290595	0.000948221	0.000479855	-0.000188686	0.000502788	0.000966445
7	-0.00114511	-0.00323296	-0.00129074	-0.00210229	1.49012e-07	-0.000316784	-0.000862837	0.00104997	0.000415631	0.000353873	-0.000319243	-0.000501506	-0.000168845	-0.00118634	-0.000471018	-0.000683986	-0.000906594	0.000163823	-3.42578e-05	-0.000138119	-1.60336e-05	-0.000792034	-9.16868e-05	0.00110551	0.00025399	-0.000111975	-6.05732e-06	-0.00109909	0.000305601	0.000815615	-0.000444882	-4.78253e-05	8.31448e-05	0.000214927	-0.000856504	-0.000739939	-0.000340544	-0.000185981	-0.00119513	-0.000630833	-0.000300601	-2.74032e-05	2.98545e-05	-0.000835061	-0.000388622	-0.00113948	-0.000503592	-0.000703886	-0.000544593
8	0.00130294	0.00189735	0.00121733	0.00156313	-4.91813e-05	0.00030601	0.000100657	-0.000834353	-5.2005e-05	-0.000610828	-0.000583567	6.94618e-05	-0.000292152	0.000373192	-0.000785559	0.000198528	0.000335529	-0.000625484	-0.00105918	-0.000123248	-0.000655636	0.000378489	0.000170663	-0.00104047	-0.000402063	0.000584483	-5.04851e-05	0.000551872	-0.0011558	-0.000660106	8.63895e-05	8.19564e-06	-0.000433262	-0.000371225	-0.000364825	2.86028e-05	0.00024461	-0.000261053	0.000118382	0.000181243	0.000149816	-0.00021299	-0.000370123	0.000325926	-2.525e-05	0.000701778	0.000633441	0.000347696	-1.30087e-05
9	0.00240481	0.00268066	0.00374502	0.00215137	0.00191857	0.000618301	0.00155121	0.000491507	0.000988826	-0.000262193	0.000243731	5.59539e-06	-4.51505e-05	0.000342779	0.00159475	0.000788368	0.000127882	0.001121	0.000458941	0.00110663	0.00118766	0.000917114	0.00103304	-0.00122449	-0.000936791	-6.81281e-05	0.00027582	0.00235556	0.000600949	-0.000346586	-0.000230849	-0.000173293	0.000566781	0.000699438	0.000644684	-0.000644945	0.00178964	-0.000503771	0.00205	6.27562e-05	0.000556193	0.000634395	-0.0015562	-0.000555322	-0.000455871	0.000989556	-0.000376009	0.000347331	0.000212491
10	0.00150733	0.0032257	0.00353345	0.00137089	0.00230043	-0.000855051	0.00241862	0.000843324	0.0012247	-0.000448532	0.00100943	0.00256874	0.00161988	0.000257276	-0.000355035	0.00207421	0.000689909	0.000612415	0.000635914	-0.000791483	0.00125869	0.00144856	0.00250327	-0.00246373	0.00207761	0.00228083	0.000913031	0.00212889	0.000230208	-0.000941224	0.000317223	0.000649549	-0.000135537	0.00238425	-0.000524357	-0.000822052	0.00260462	0.000382818	0.00269282	-0.000725932	0.000700146	0.00144143	-0.00102574	-0.000382923	-0.000234537	0.00124409	-0.000808403	0.0022331	0.000496
11	0.00156692	0.00309275	0.000973791	-0.00223342	0.0024846	0.00100895	0.00151083	7.9222e-05	-7.80523e-05	-0.000541814	0.000102676	0.00300109	0.00169557	0.00139839	0.000889972	0.00178299	0.00192697	0.000384741	0.000384435	-0.000934303	0.000487089	0.00299865	0.00410703	-0.000433244	0.000370547	0.00226132	0.000838563	0.00382497	0.00239988	9.76548e-05	0.000555776	0.00017941	0.00258456	0.0024012	0.00128402	0.00189027	0.00288408	0.000516996	0.00366734	-0.000773087	0.000102058	-0.00012707	-0.00092379	0.00039129	-0.000439152	0.000745736	-0.000872694	0.00138789	0.00505416
12	0.00407369	0.00810313	0.00566027	0.00368729	0.00332882	0.00110724	0.00277619	-0.000448197	0.00193202	-0.00028602	-0.00185066	0.00343288	0.00209114	0.0012953	0.001487	0.00338745	0.00346042	0.000690423	0.00131828	-0.00066857	0.00142988	0.00303056	0.00435222	-0.00198841	0.00385982	0.00360636	0.00445546	0.00349011	0.00396512	-0.000388071	0.000256367	0.00134292	0.00140453	0.00228656	0.000622384	0.000803791	0.0023408	0.00203383	0.00534804	0.000211485	0.00165783	0.00039164	0.000676826	-0.000761896	-0.000162579	0.00165444	-0.00211131	0.0017179	0.00714941
13	0.00772153	0.00892313	0.00815657	0.00561135	0.00451443	0.000986308	0.00416073	0.00104346	0.00253379	-0.00216788	-0.00110627	0.00433425	0.0043471	0.000705674	0.00282861	0.0047066	0.00508541	0.00210848	0.00156698	-0.000727005	0.00153308	0.00426629	0.00589124	-0.00392109	0.00465518	0.0054834	0.00423971	0.00494406	0.00544614	0.00183383	0.00269854	0.00200626	0.00119477	0.00311401	0.00218269	0.0018128	0.00608541	0.000510074	0.00458373	0.000533067	0.00111752	0.00147833	0.000533111	8.71792e-05	-0.00142927	0.00331134	-0.00215539	0.00303318	0.0168672
14	0.00895719	0.0115717	0.00924739	0.00887161	0.00572836	0.00113928	0.00468552	0.000748508	0.00277421	0.000176273	0.000489585	0.00716855	0.00524136	0.00187743	0.00315247	0.00563478	0.00527446	0.00141901	0.00222915	0.000501543	0.00149406	0.00333145	0.00564904	-0.00270617	0.00334437	0.00682657	0.00574444	0.00728051	0.00641611	-0.000145815	0.000240386	0.00304414	0.00224114	0.00282184	0.000585087	0.00277107	0.00612021	0.000933021	0.00469288	2.48328e-05	0.000819527	0.00194777	-0.000665933	-0.00138848	-0.00294469	0.00320182	-0.000872448	0.0044544	0.0308041
15	0.013051	0.0160905	0.0122486	0.0112923	0.00703725	0.0018079	0.00329116	0.00162946	0.00213285	-0.00213422	0.000114195	0.00545726	0.00388569	0.0016406	0.00253052	0.00562952	0.00480802	0.00101013	0.000873759	-0.000427716	0.000431821	0.00574631	0.00688307	-0.00296549	0.00729556	0.00905427	0.0074008	0.0102938	0.00968906	0.0014341	0.00180312	0.00100838	0.00242383	0.00337827	-0.00032077	0.00158125	0.00557228	9.77889e-05	0.00776146	-0.000860594	-0.000239112	0.00204845	-0.000679262	0.000190072	-0.0026332	0.000811659	-0.00354891	0.00317863	0.0537305
16	0.0191437	0.0225125	0.0196993	0.0160835	0.0151569	0.00233938	0.00629883	0.00131237	0.00415944	-0.00038632	-0.000752181	0.00614763	0.00502072	0.00136873	0.00234731	0.0085131	0.00508165	0.00214907	0.0012295	-0.0008661	5.46724e-05	0.00497831	0.00899038	-0.00313362	0.0125866	0.0119951	0.0130437	0.0158581	0.0152168	0.000596419	0.00127403	0.00195958	0.00318319	0.00469559	0.000657082	0.00159515	0.00488075	-0.00035885	0.00770461	-0.000652507	0.00200605	0.00323906	-0.00162075	-0.00143886	-0.00302587	0.00249419	-0.00208582	0.00316727	0.0976606
17	0.030865	0.0338256	0.0290112	0.0265267	0.0276256	0.00307747	0.00866646	0.00274169	0.0051479	0.000343762	-0.000318497	0.00612062	0.00500323	0.00215729	0.00383545	0.00741599	0.00635081	0.00233292	0.00202403	-0.00102539	0.000262976	0.00645761	0.00822804	-0.00362233	0.0226639	0.0243278	0.0233769	0.0254754	0.0266967	0.00385231	0.00259056	0.00330125	0.00389168	0.00458488	0.000733159	0.00327852	0.00706687	0.00147454	0.00813294	-0.000105724	0.00129127	0.00224399	-0.00258663	-0.00105422	-0.00361179	0.00312785	-0.00347036	0.00298473	0.181532
18	0.0512863	0.0533318	0.0467799	0.0445696	0.0478411	0.00683003	0.0107521	0.00416829	0.0073503	0.0024578	-0.000435181	0.00677991	0.00864518	0.00237251	0.00483746	0.0100179	0.00714784	0.00226218	0.00213962	0.000860326	0.00350834	0.00751597	0.00953773	-0.0024931	0.0436586	0.0473725	0.0407127	0.0439485	0.042945	0.00516061	0.00497867	0.00485832	0.00662935	0.00683729	0.00101308	0.00220319	0.00618531	0.0018068	0.010288	0.000370473	0.0016875	0.00280703	-0.00133429	-0.000855252	-0.00317154	0.00430059	-0.00334647	0.00414257	0.334361
19	0.0875091	0.0903329	0.0802392	0.0788265	0.0839668	0.00890274	0.0150312	0.00779193	0.010476	0.00671708	-0.00225037	0.00482602	0.00785141	0.00334121	0.00438119	0.0118459	0.00809539	0.00224423	0.00350007	-0.000778504	0.00158453	0.00694454	0.00957173	-0.00382458	0.0785355	0.0819258	0.0751268	0.0779675	0.0769733	0.00750735	0.00761941	0.00749008	0.00855319	0.00970936	6.92084e-05	0.00275493	0.00835272	0.00223822	0.00969405	0.00197888	0.00113036	0.00262425	-0.0025802	-0.00176732	-0.00417352	0.00429582	-0.00352774	0.00442588	0.58141
20	0.159262	0.162187	0.145959	0.144459	0.14928	0.0130595	0.0213025	0.0136685	0.0158551	0.0113235	-0.00266696	0.00453895	0.00829749	0.0046066	0.00453266	0.01082	0.00856441	0.00149213	0.00241647	-0.00190388	0.000475571	0.00908634	0.00905287	-0.00488766	0.141887	0.145484	0.136521	0.140282	0.133013	0.0117528	0.0126503	0.0114922	0.0113955	0.0149987	-0.00205401	0.00306081	0.00961407	0.00272572	0.01158	0.00138246	0.00151373	0.00226246	-0.00236797	-0.00115398	-0.00467727	0.00405206	-0.00418095	0.00397003	0.975189
21	0.275576	0.273157	0.251184	0.251553	0.266874	0.0226709	0.0321	0.0238264	0.029015	0.0235754	-0.0037033	0.00883476	0.0108864	0.0058146	0.00762741	0.0128996	0.0110568	0.00251249	0.00512379	0.0014124	0.00213983	0.00994315	0.00913205	-0.0048857	0.258809	0.261024	0.24604	0.247261	0.241088	0.0217794	0.0225907	0.0233282	0.0229346	0.0279921	-0.00106244	0.00316925	0.0122657	0.00425378	0.0120236	0.0023661	0.00346875	0.00397999	-0.00196616	-0.000923835	-0.00511616	0.00424915	-0.00463402	0.00519288	1.51887
22	0.482965	0.480917	0.442263	0.44503	0.463495	0.0428876	0.0515927	0.0428804	0.0492807	0.0437554	-0.00254294	0.00611201	0.0144689	0.00861057	0.0131394	0.0181066	0.0141558	0.00466257	0.00440974	0.000703618	0.00266038	0.0109889	0.00862973	-0.00526866	0.459359	0.46063	0.432179	0.430693	0.425246	0.0405474	0.0392202	0.0392102	0.0427466	0.0456944	-0.00326242	0.00361567	0.0154133	0.00902791	0.0161634	0.00511341	0.00540329	0.00402405	-0.00113857	-0.0016934	-0.00297607	0.00622546	-0.00510097	0.00278836	2.13833
23	0.808247	0.8022	0.747005	0.752461	0.794535	0.0793385	0.0888246	0.0787897	0.0900345	0.0844598	-0.000867181	0.00726097	0.0229266	0.0171011	0.0183136	0.0255924	0.0211622	0.00921173	0.00871944	0.00468773	0.00626914	0.0158198	0.0110899	-0.00413438	0.79036	0.789539	0.747273	0.732492	0.731546	0.0762147	0.0701307	0.0695113	0.0777336	0.0826803	-0.000680089	0.00431843	0.0232233	0.0163431	0.0249337	0.0129305	0.0126946	0.00624324	0.00415706	0.00218491	-0.00151246	0.00997268	-0.00532048	0.00478253	2.73626
24	1.31347	1.30464	1.22817	1.23805	1.2882	0.144462	0.150258	0.144458	0.160919	0.156267	-0.0027212	0.00811273	0.0346844	0.0308903	0.0308737	0.0393737	0.0322769	0.0165155	0.0144741	0.0104343	0.0141282	0.0226178	0.0134358	-0.00466794	1.28212	1.28368	1.22139	1.16827	1.20276	0.140734	0.128522	0.131631	0.141316	0.151632	-0.00221248	0.003736	0.0361306	0.0281912	0.0377007	0.0228154	0.0216404	0.0117708	0.00857952	0.00826609	0.0051432	0.0163909	-0.00525447	0.00584571	3.20292
25	1.93797	1.95241	1.86711	1.8701	1.93823	0.259855	0.263116	0.259922	0.285719	0.28366	-0.000973374	0.0108032	0.0577571	0.0547316	0.0559587	0.0621225	0.0570164	0.0266181	0.0253374	0.0228622	0.0245146	0.0381845	0.014884	-0.00392143	1.90426	1.92481	1.8656	1.70574	1.82726	0.251628	0.232042	0.234394	0.258576	0.268485	-0.00101	0.00450986	0.0613847	0.0538307	0.0621398	0.0447374	0.0459017	0.021775	0.0188082	0.0166216	0.0156351	0.0277114	-0.00448579	0.00802846	3.54543
26	2.62242	2.66119	2.59136	2.60091	2.67067	0.463145	0.456561	0.459741	0.503761	0.501546	0.000588007	0.0113306	0.101927	0.0997864	0.0938682	0.105513	0.10212	0.0476188	0.0472496	0.0426622	0.0482573	0.0606449	0.018	-2.91094e-05	2.58282	2.61879	2.58323	2.2597	2.55292	0.449235	0.413153	0.416577	0.460136	0.480816	0.00182008	0.00788505	0.109724	0.0975339	0.107853	0.0833467	0.0849821	0.0427375	0.0397079	0.0374186	0.0340285	0.0490822	-0.00442488	0.00974607	3.77654
27	3.21424	3.30606	3.25179	3.24751	3.31158	0.788591	0.769913	0.788345	0.85211	0.85461	0.00283582	0.0166487	0.179305	0.176244	0.168843	0.179642	0.180121	0.0861574	0.0830711	0.0795157	0.0849519	0.104044	0.0201727	0.00276163	3.15159	3.22157	3.22559	2.69077	3.1871	0.771162	0.716524	0.716387	0.78594	0.815437	0.00280916	0.00931282	0.191617	0.179736	0.184391	0.153644	0.158246	0.075854	0.0765939	0.0707788	0.0702732	0.084001	-0.00082279	0.0130629	3.90318
28	3.68842	3.81915	3.79033	3.7826	3.84328	1.28049	1.24869	1.28165	1.37757	1.38034	0.0103799	0.0249057	0.313449	0.316851	0.29902	0.308708	0.316075	0.15396	0.149989	0.149446	0.160102	0.180457	0.028607	0.00683642	3.60269	3.69337	3.74002	3.01376	3.72473	1.26176	1.18172	1.18133	1.28388	1.32012	0.0115664	0.0164471	0.339708	0.32285	0.323835	0.279578	0.285373	0.14089	0.145123	0.134271	0.132808	0.154301	0.00513506	0.0215639	4.00691
29	4.01379	4.15011	4.15459	4.14673	4.1998	1.92745	1.88585	1.93215	2.04279	2.04766	0.0199782	0.0362435	0.543993	0.555309	0.519436	0.536118	0.550459	0.277109	0.267855	0.267953	0.284863	0.31665	0.0417292	0.0222136	3.9022	4.01648	4.09468	3.2052	4.07326	1.89454	1.81349	1.80244	1.93379	1.97478	0.0225229	0.0300258	0.592297	0.571654	0.56386	0.497272	0.507375	0.252205	0.263161	0.24661	0.245695	0.277486	0.0143335	0.0329108	4.07913
30	4.22432	4.39754	4.42301	4.3892	4.42786	2.64521	2.59607	2.66304	2.77725	2.77406	0.0411412	0.0597491	0.910818	0.934047	0.882293	0.90141	0.932661	0.488549	0.47388	0.478852	0.504504	0.550565	0.0639213	0.0439539	4.1203	4.22793	4.32695	3.33773	4.31137	2.59911	2.5357	2.52479	2.6589	2.68021	0.0433846	0.0510143	0.994953	0.967645	0.948608	0.852292	0.870706	0.450224	0.469456	0.440744	0.44814	0.489841	0.0312413	0.0546252	4.15147
31	4.35094	4.54753	4.55253	4.53224	4.58109	3.30399	3.25376	3.34186	3.42514	3.41257	0.0798386	0.0992778	1.44318	1.49274	1.41444	1.44421	1.48236	0.833396	0.814368	0.820846	0.862232	0.930991	0.106427	0.08721	4.23589	4.3593	4.46551	3.4056	4.46138	3.23502	3.21667	3.18712	3.30465	3.29238	0.0826353	0.0949578	1.55672	1.52709	1.50088	1.37842	1.40298	0.776822	0.809788	0.764941	0.779976	0.842426	0.0635257	0.0981993	4.19703
32	4.44594	4.62413	4.66366	4.63068	4.67736	3.80609	3.75782	3.83076	3.88796	3.87652	0.14677	0.173257	2.10315	2.17224	2.09389	2.13005	2.17818	1.35278	1.32328	1.33415	1.39512	1.48028	0.180877	0.163868	4.32732	4.44707	4.55906	3.45196	4.54874	3.70656	3.7677	3.70375	3.80199	3.74598	0.154432	0.169408	2.21632	2.19917	2.17728	2.0505	2.06851	1.27028	1.31336	1.25547	1.27505	1.35714	0.124182	0.173125	4.22218
33	4.50499	4.66716	4.7221	4.67958	4.72119	4.1395	4.09561	4.18915	4.21243	4.18942	0.270146	0.301627	2.76883	2.8721	2.81729	2.86056	2.89951	2.01317	1.98986	2.01035	2.07395	2.16371	0.308584	0.298746	4.37335	4.50319	4.61602	3.47656	4.59947	4.02121	4.11614	4.06019	4.12064	4.05477	0.283047	0.308467	2.84976	2.85281	2.85789	2.74275	2.75217	1.91344	1.97424	1.89746	1.9227	2.01808	0.232685	0.307987	4.25621
34	4.48319	4.66711	4.673	4.66857	4.74524	4.32101	4.31761	4.40875	4.4104	4.36791	0.477629	0.521673	3.33998	3.45275	3.45499	3.48966	3.50493	2.73389	2.71993	2.73408	2.809	2.86836	0.532969	0.530617	4.41746	4.53849	4.65274	3.48043	4.6424	4.23547	4.34654	4.25917	4.32147	4.22311	0.505063	0.539026	3.36223	3.38004	3.41362	3.33731	3.33614	2.60624	2.66773	2.6045	2.61047	2.70736	0.419548	0.535671	4.27429
35	4.54791	4.7371	4.75528	4.72456	4.77381	4.47354	4.44384	4.55079	4.52716	4.50474	0.820424	0.881177	3.7803	3.89705	3.9385	3.97422	3.96428	3.37937	3.3911	3.39131	3.4432	3.46399	0.895037	0.907089	4.45105	4.57879	4.69738	3.48471	4.67826	4.35581	4.48595	4.40276	4.45214	4.36835	0.866887	0.916958	3.72487	3.76345	3.82705	3.78725	3.76933	3.2407	3.29437	3.24419	3.23826	3.31092	0.732379	0.908939	4.28374
36	4.56276	4.75711	4.77543	4.74857	4.79169	4.55559	4.5215	4.6297	4.62308	4.56658	1.33384	1.40755	4.05304	4.19893	4.25763	4.28201	4.25309	3.86361	3.89125	3.89068	3.92722	3.8949	1.43262	1.45267	4.47647	4.60153	4.71087	3.48393	4.703	4.44982	4.58252	4.48072	4.54108	4.43804	1.40145	1.46511	3.97027	4.01018	4.09797	4.09424	4.04364	3.70513	3.75786	3.72319	3.69452	3.75604	1.20575	1.44467	4.28819
37	4.59313	4.79253	4.79422	4.76463	4.81652	4.60953	4.57209	4.69596	4.66719	4.62544	2.00857	2.0887	4.24856	4.36745	4.47195	4.48843	4.46769	4.19567	4.25333	4.22955	4.25861	4.18004	2.11011	2.13309	4.48783	4.61855	4.73032	3.50088	4.72255	4.52069	4.65485	4.5558	4.60825	4.5049	2.08876	2.14399	4.13059	4.17986	4.27919	4.2681	4.23128	4.02402	4.0794	4.05492	3.996	4.05281	1.84836	2.09757	4.31347
38	4.54603	4.75076	4.75824	4.71929	4.82765	4.6544	4.63285	4.73474	4.71643	4.66646	2.73639	2.79728	4.35756	4.5039	4.59757	4.61461	4.59507	4.39635	4.47535	4.43805	4.44528	4.34862	2.82155	2.81838	4.50658	4.63882	4.73711	3.47968	4.74151	4.54516	4.70642	4.5958	4.64548	4.53098	2.78066	2.82489	4.25056	4.29139	4.38024	4.39199	4.34124	4.24865	4.26982	4.2683	4.19361	4.23045	2.5387	2.75638	4.32228
39	4.61138	4.778	4.80027	4.77163	4.81904	4.66912	4.63238	4.72984	4.72811	4.6877	3.35501	3.39016	4.44316	4.5691	4.66287	4.70091	4.64967	4.5195	4.59228	4.57071	4.56912	4.44875	3.42079	3.37059	4.52077	4.63804	4.73748	3.46657	4.72009	4.56194	4.72468	4.61726	4.6619	4.55069	3.36537	3.36777	4.31742	4.35254	4.44779	4.46151	4.42002	4.33869	4.3885	4.38242	4.31099	4.34499	3.15013	3.28203	4.31799
40	4.89253	5.06789	5.35626	5.31014	5.16413	5.02843	5.27492	5.37889	5.12435	5.09445	4.42196	4.07524	4.65748	4.79501	5.00407	5.00805	4.92846	4.60429	4.68435	4.63622	4.64158	4.53463	3.84569	3.75598	4.52832	4.64136	4.74801	3.45213	4.73326	4.59141	4.72642	4.62261	4.68216	4.58134	3.79031	3.75951	4.373	4.41054	4.51082	4.50893	4.45381	4.4295	4.46433	4.48041	4.39883	4.42302	3.60459	3.66063	4.31929
[truncated: 47 more columns]

## Sheet: LR4-6
Analysis of Real Time PCR data			version:7.4
analysis date:12.11.2004
fit option 2: n between 4 and 6 and best R
sample	name	lower limit	upper limit	n included	No	PCR eff	R2
1	1.SYBR	0.05	0.49	5	2.01202e-06	1.75631	0.999772
2	2.SYBR	0.05	0.49	5	2.63509e-06	1.7341	0.999739
3	3.SYBR	0.04	0.48	5	1.83305e-06	1.75665	0.999792
4	4.SYBR	0.04	0.46	5	1.39823e-06	1.77937	0.999832
5	5.SYBR	0.05	0.27	4	1.57291e-06	1.77395	0.999947
6	6.SYBR	0.08	0.47	4	1.06761e-07	1.80039	0.999934
7	7.SYBR	0.05	0.79	6	3.37942e-07	1.72022	0.999916
8	8.SYBR	0.02	0.27	5	8.11061e-08	1.82098	0.999956
9	9.SYBR	0.09	0.52	4	1.66911e-07	1.77533	0.999972
10	10.SYBR	0.02	0.16	4	3.94771e-08	1.88358	0.999833
11	11.SYBR	0.08	0.49	4	7.23106e-10	1.81786	0.999739
12	12.SYBR	0.1	0.53	4	3.55016e-09	1.73877	0.999986
13	13.SYBR	0.06	0.32	4	4.36611e-08	1.75751	0.999986
14	14.SYBR	0.02	0.32	6	2.5483e-08	1.79224	0.999966
15	15.SYBR	0.09	0.53	4	3.43048e-08	1.76899	0.999813
16	16.SYBR	0.06	0.32	4	9.82072e-08	1.70608	0.999974
17	17.SYBR	0.03	0.32	5	3.58369e-08	1.77066	0.999964
18	18.SYBR	0.03	0.28	5	1.1569e-08	1.79663	0.999992
19	19.SYBR	0.05	0.48	5	1.3929e-08	1.78279	0.999955
20	20.SYBR	0.02	0.15	4	3.69217e-09	1.86918	0.999991
21	21.SYBR	0.03	0.39	4	8.90689e-09	1.81486	0.999539
22	22.SYBR	0.04	0.56	5	3.47751e-08	1.73756	0.99995
23	23.SYBR	0.04	0.55	5	7.70967e-09	1.69998	0.999843
24	24.SYBR	0.02	0.17	4	8.6602e-11	1.95038	0.999627
25	25.SYBR	0.04	0.26	4	1.00597e-06	1.80951	0.999972
26	26.SYBR	0.08	0.47	4	1.43404e-06	1.77978	0.999972
27	27.SYBR	0.04	0.25	4	8.44546e-07	1.82106	0.999921
28	28.SYBR	0.04	0.25	4	1.35705e-06	1.78062	0.999958
29	29.SYBR	0.04	0.44	5	1.43289e-06	1.77308	0.999882
30	30.SYBR	0.01	0.14	5	4.65804e-08	1.8623	0.999983
31	31.SYBR	0.04	0.24	4	8.26582e-08	1.81102	0.999943
32	32.SYBR	0.03	0.46	5	8.23624e-08	1.81154	0.999663
33	33.SYBR	0.04	0.26	4	7.9462e-08	1.82165	0.999993
34	34.SYBR	0.04	0.49	5	1.09646e-07	1.80125	0.999898
35	35.SYBR	0.01	0.19	5	1.53089e-10	1.91233	0.99985
36	36.SYBR	0.02	0.39	5	1.22373e-09	1.79667	0.999501
37	37.SYBR	0.02	0.61	6	4.92696e-08	1.75441	0.999895
38	38.SYBR	0.05	0.33	4	1.70831e-08	1.81945	0.999939
39	39.SYBR	0.06	0.58	5	6.4466e-08	1.73504	0.999944
40	40.SYBR	0.04	0.29	4	1.048e-08	1.8421	0.999926
41	41.SYBR	0.04	0.29	4	1.08885e-08	1.84109	0.999869
42	42.SYBR	0.04	0.46	5	9.02254e-09	1.80593	0.999865
43	43.SYBR	0.03	0.35	4	2.9986e-09	1.88	0.999504
44	44.SYBR	0.04	0.25	4	2.91681e-09	1.87709	0.999859
45	45.SYBR	0.07	0.46	4	4.09249e-09	1.85398	0.999833
46	46.SYBR	0.03	0.5	6	1.52039e-08	1.77922	0.999773
47	47.SYBR	0.03	0.33	4	6.05132e-11	1.95309	0.999254
48	48.SYBR	0.05	0.32	4	1.73835e-09	1.77814	0.999959
49	49.SYBR	0.05	0.34	4	5.63977e-06	1.84129	0.99995
50	50.SYBR	0.02	0.23	5	7.57956e-06	1.80421	0.999736
51	51.SYBR	0.05	0.56	5	7.15598e-06	1.8081	0.999813
52	52.SYBR	0.05	0.31	4	5.29666e-06	1.83772	0.999915
53	53.SYBR	0.02	0.29	5	3.45788e-06	1.87459	0.999919
54	54.SYBR	0.05	0.54	5	9.711e-07	1.77662	0.999942
55	55.SYBR	0.05	0.3	4	5.95992e-07	1.81615	0.999894
56	56.SYBR	0.05	0.54	5	9.52092e-07	1.77767	0.999908
57	57.SYBR	0.04	0.53	5	7.98059e-07	1.79076	0.999808
58	58.SYBR	0.06	0.32	4	1.2696e-06	1.7586	0.999997
59	59.SYBR	0.03	0.17	4	2.80728e-09	1.85484	0.999898
60	60.SYBR	0.05	0.33	4	5.17943e-09	1.81958	0.999958
61	61.SYBR	0.03	0.33	4	3.54524e-08	1.92392	0.999278
62	62.SYBR	0.07	0.71	5	3.16449e-07	1.75331	0.999962
63	63.SYBR	0.04	0.4	5	2.25957e-07	1.7772	0.999993
64	64.SYBR	0.04	0.39	5	1.73805e-07	1.79304	0.999918
65	65.SYBR	0.09	0.57	4	1.30147e-07	1.79945	0.999861
66	66.SYBR	0.03	0.17	4	5.25777e-08	1.81984	0.999962
67	67.SYBR	0.05	0.3	4	5.84371e-08	1.81019	0.999972
68	68.SYBR	0.02	0.16	4	1.56233e-08	1.90628	0.999791
69	69.SYBR	0.05	0.29	4	5.8501e-08	1.80732	0.999934
70	70.SYBR	0.03	0.54	6	1.06744e-07	1.76988	0.999953
71	71.SYBR	0.05	0.3	4	8.00776e-09	1.78621	0.999992
72	72.SYBR	0.02	0.22	5	1.53457e-08	1.74477	0.999618
73	73.SYBR	0.06	0.38	4	1.62586e-06	1.79906	0.999939
74	74.SYBR	0.05	0.35	4	1.19872e-06	1.81802	0.99991
75	75.SYBR	0.03	0.18	4	1.82389e-06	1.7769	0.999976
76	76.SYBR	0.05	0.31	4	1.15541e-06	1.81287	0.999973
77	77.SYBR	0.05	0.51	5	1.74719e-06	1.7707	0.99993
78	78.SYBR	0.03	0.28	5	1.22605e-07	1.79395	0.999982
79	79.SYBR	0.05	0.29	4	1.31005e-07	1.79142	0.999978
80	80.SYBR	0.05	0.3	4	1.39067e-07	1.79027	0.999959
81	81.SYBR	0.08	0.5	4	1.36498e-07	1.78732	0.999929
82	82.SYBR	0.04	0.48	5	1.3152e-07	1.78609	0.99997
83	83.SYBR	0.02	0.15	4	4.84425e-11	1.98002	0.999622
84	84.SYBR	0.04	0.26	4	1.94571e-10	1.88874	0.999733
85	85.SYBR	0.04	0.55	5	5.14262e-08	1.7476	0.99984
86	86.SYBR	0.02	0.32	6	3.29503e-08	1.77508	0.999853
87	87.SYBR	0.03	0.3	5	1.64285e-08	1.81647	0.99985
88	88.SYBR	0.08	0.53	4	1.04336e-08	1.8434	0.999626
89	89.SYBR	0.08	0.49	4	2.01159e-08	1.79709	0.999819
90	90.SYBR	0.03	0.48	5	8.30605e-09	1.80939	0.999641
91	91.SYBR	0.04	0.24	4	4.35396e-09	1.84811	0.99978
92	92.SYBR	0.02	0.44	6	1.30075e-08	1.78144	0.999902
93	93.SYBR	0.07	0.42	4	1.71862e-08	1.76159	0.999982
94	94.SYBR	0.04	0.24	4	3.5978e-09	1.85982	0.99983
95	95.SYBR	0.03	0.49	5	1.87595e-09	1.75734	0.999848
96	96.SYBR	0.03	0.38	4	5.10706e-10	1.82694	0.999587

## Sheet: Results
	Raw values
Sample	Ct	LR Eff	LR N0	Sigmo	Exp(0.35)
S1 1	19.17	1.75631	2.01202e-06	1.71873e-06	2.5335e-06	Sample 1		Average					SD
S1 1	19.13	1.7341	2.63509e-06	1.54514e-06	4.38888e-06		n replicate	Ct	LR Eff	LR N0	Sigmo	Exp(0.35)	Ct	LR Eff	LR N0	Sigmo	Exp(0.35)
S1 1	19.3	1.75665	1.83305e-06	1.44849e-06	2.6892e-06	1	5	19.234	1.76007	1.89026e-06	1.51028e-06	2.58952e-06	0.0820366	0.0177864	4.78455e-07	1.28072e-07	1.11636e-06
S1 1	19.32	1.77937	1.39823e-06	1.40155e-06	1.80192e-06	0.1	5	23.236	1.8001	1.46439e-07	1.47805e-07	1.76545e-07	0.0817313	0.0599989	1.16593e-07	3.47703e-08	1.69681e-07
S1 1	19.25	1.77395	1.57291e-06	1.43747e-06	1.53408e-06	0.02	5	25.972	1.7591	4.74986e-08	2.3418e-08	6.93024e-08	0.0766159	0.0321848	2.90725e-08	1.84069e-09	5.24365e-08
S1 10	23.32	1.80039	1.06761e-07	1.11902e-07	9.37407e-08	0.01	5	27.17	1.8002	1.45744e-08	4.56007e-09	1.78789e-08	0.150167	0.047993	1.1917e-08	4.01299e-10	1.83275e-08
S1 10	23.18	1.72022	3.37942e-07	1.90768e-07	4.72403e-07	0.001	4	31.0825	1.80175	3.01738e-09	2.89391e-09	7.18229e-09	0.195171	0.110566	3.47153e-09	4.46072e-09	9.64494e-09
S1 10	23.32	1.82098	8.11061e-08	1.78203e-07	9.08317e-08
S1 10	23.14	1.77533	1.66911e-07	1.35217e-07	1.64466e-07	Sample 2		Average					SD
S1 10	23.22	1.88358	3.94771e-08	1.22934e-07	6.12816e-08		n replicate	Ct	LR Eff	LR N0	Sigmo	Exp(0.35)	Ct	LR Eff	LR N0	Sigmo	Exp(0.35)
S1 1000	31.3	1.81786	7.23106e-10	9.52241e-09	2.86185e-10	1	5	19.358	1.79281	1.2149e-06	1.03438e-06	1.31963e-06	0.0544977	0.0211199	2.72289e-07	3.85446e-07	3.45988e-07
S1 1000	31.01	1.73877	3.55016e-09	1.53609e-09	7.47398e-09	0.1	5	23.394	1.82155	8.01418e-08	6.2585e-08	9.6672e-08	0.107145	0.023895	2.24087e-08	8.05725e-09	2.68685e-08
S1 50	25.96	1.75751	4.36611e-08	2.48785e-08	6.65747e-08	0.02	5	26.02	1.79842	3.04375e-08	1.20484e-08	3.88184e-08	0.203347	0.0503107	2.48565e-08	3.62178e-09	3.79809e-08
S1 50	26	1.79224	2.5483e-08	2.0841e-08	2.662e-08	0.01	5	27.376	1.83924	6.84686e-09	3.59182e-09	5.65068e-09	0.100648	0.0447861	5.30128e-09	3.56737e-10	4.90705e-09
S1 50	26.08	1.76899	3.43048e-08	2.40566e-08	4.08039e-08	0.001	4	31.2325	1.86006	7.9392e-10	1.77228e-10	1.04915e-09	0.262472	0.0858606	8.21631e-10	5.35489e-11	1.19298e-09
S1 50	25.87	1.70608	9.82072e-08	2.5116e-08	1.59293e-07
S1 50	25.95	1.77066	3.58369e-08	2.21982e-08	5.32201e-08	Sample 3		Average					SD
S1 100	27.2	1.79663	1.1569e-08	4.70959e-09	1.24971e-08		n replicate	Ct	LR Eff	LR N0	Sigmo	Exp(0.35)	Ct	LR Eff	LR N0	Sigmo	Exp(0.35)
S1 100	27.25	1.78279	1.3929e-08	4.65552e-09	1.28298e-08	1	5	16.122	1.83318	5.82597e-06	1.20152e-05	5.53134e-06	0.0920326	0.0285897	1.64063e-06	3.22847e-06	1.10694e-06
S1 100	27.29	1.86918	3.69217e-09	4.06249e-09	5.49289e-09	0.1	5	20.064	1.78396	9.17369e-07	6.86341e-07	1.08792e-06	0.0577062	0.0213267	2.4783e-07	5.43151e-08	3.10531e-07
S1 100	27.2	1.81486	8.90689e-09	4.27821e-09	8.36581e-09	0.02	5	22.664	1.80939	1.76362e-07	1.4125e-07	2.77353e-07	0.22832	0.0664548	1.04978e-07	3.69875e-08	2.72193e-07
S1 100	26.91	1.73756	3.47751e-08	5.09455e-09	5.02088e-08	0.01	5	24.152	1.8227	5.83766e-08	3.93663e-08	6.60974e-08	0.0605805	0.0504403	3.2407e-08	2.69122e-09	2.93116e-08
S1 1000	30.85	1.69998	7.70967e-09	3.66509e-10	2.07223e-08	0.001	4	28.1025	1.80135	7.83503e-09	2.28079e-09	7.71761e-09	0.0680074	0.0469928	5.43967e-09	2.20737e-10	3.13612e-09
S1 1000	31.17	1.95038	8.6602e-11	1.5063e-10	2.46721e-10
S2 1	19.34	1.80951	1.00597e-06	1.41097e-06	9.14891e-07	Sample 4		Average					SD
S2 1	19.28	1.77978	1.43404e-06	1.30899e-06	1.37359e-06		n replicate	Ct	LR Eff	LR N0	Sigmo	Exp(0.35)	Ct	LR Eff	LR N0	Sigmo	Exp(0.35)
S2 1	19.41	1.82106	8.44546e-07	1.02316e-06	1.01358e-06	1	5	18.974	1.79551	1.51021e-06	1.79045e-06	1.38612e-06	0.161957	0.021109	3.12586e-07	5.51073e-07	2.08792e-07
S2 1	19.35	1.78062	1.35705e-06	4.21017e-07	1.68493e-06	0.1	5	23.206	1.78981	1.32139e-07	8.42929e-08	1.52884e-07	0.0594138	0.00316354	6.3158e-09	7.8994e-09	1.83525e-08
S2 1	19.41	1.77308	1.43289e-06	1.00776e-06	1.61117e-06	0.02	5	26.092	1.79593	2.62709e-08	1.75375e-08	2.51195e-08	0.156269	0.0369015	1.63017e-08	4.12993e-09	2.36656e-08
S2 10	23.37	1.8623	4.65804e-08	6.95041e-08	8.079e-08	0.01	5	27.458	1.81207	9.29032e-09	7.20113e-09	1.12991e-08	0.0657267	0.0420481	5.78586e-09	1.03937e-09	1.14691e-08
S2 10	23.51	1.81102	8.26582e-08	5.70663e-08	9.10058e-08	0.001	4	31.4625	1.86326	6.57417e-10	4.5659e-10	8.0893e-10	0.119826	0.0945508	8.34949e-10	1.81802e-10	9.90297e-10
S2 10	23.49	1.81154	8.23624e-08	5.17385e-08	8.84833e-08
S2 10	23.35	1.82165	7.9462e-08	6.42186e-08	7.9182e-08
S2 10	23.25	1.80125	1.09646e-07	7.03973e-08	1.43899e-07
S2 1000	31.24	1.91233	1.53089e-10	1.61095e-10	3.25889e-10
S2 1000	31.07	1.79667	1.22373e-09	1.9271e-10	1.08938e-09	Sample 1	Relative concentration							SD
S2 50	25.8	1.75441	4.92696e-08	1.72191e-08	5.79691e-08		dCt	E^Ct	(Savrg E)^Ct	(Avrg E)^Ct	LR N0	Sigmo	Exp(0.35)	dCt	E^Ct	(Savrg E)^Ct	(Avrg E)^Ct	LR N0	Sigmo	Exp(0.35)
S2 50	26.03	1.81945	1.70831e-08	1.24191e-08	1.78241e-08	1	1	1	1	1	1	1	1	0.080417	0.282597	0.067126	0.0685794	0.35796	0.119926	0.609677
S2 50	25.83	1.73504	6.4466e-08	1.33993e-08	9.69454e-08	0.1	0.0624134	0.0617256	0.0987166	0.0938894	0.0774705	0.097866	0.0681767	0.00500977	0.0494595	0.00660179	0.00642691	0.0647231	0.0244726	0.0718161
S2 50	26.24	1.8421	1.048e-08	8.51095e-09	1.05276e-08	0.02	0.00936828	0.022484	0.020272	0.018631	0.0251281	0.0155058	0.0267627	0.000728904	0.0116312	0.00127086	0.00123621	0.0166434	0.00179287	0.0233058
S2 50	26.2	1.84109	1.08885e-08	8.69328e-09	1.08259e-08	0.01	0.00408344	0.00610191	0.010136	0.00917676	0.00771028	0.00301936	0.00690433	0.000484325	0.00461654	0.00124544	0.00092821	0.00659959	0.000369	0.007678
S2 100	27.37	1.80593	9.02254e-09	3.61404e-09	7.82326e-09	0.001	0.000271173	0.000595594	0.00105377	0.000908411	0.00159628	0.00191614	0.0027736	3.97938e-05	0.00114431	0.000168285	0.000113683	0.00188046	0.00295804	0.00391184
S2 100	27.34	1.88	2.9986e-09	3.75846e-09	3.20246e-09
S2 100	27.46	1.87709	2.91681e-09	3.48481e-09	2.46931e-09	Sample 2	Relative concentration							SD
S2 100	27.48	1.85398	4.09249e-09	3.06819e-09	1.484e-09		dCt	E^Ct	(Savrg E)^Ct	(Avrg E)^Ct	LR N0	Sigmo	Exp(0.35)	dCt	E^Ct	(Savrg E)^Ct	(Avrg E)^Ct	LR N0	Sigmo	Exp(0.35)
S2 100	27.23	1.77922	1.52039e-08	4.03357e-09	1.32744e-08	1	1	1	1	1	1	1	1	0.0534218	0.325626	0.0461891	0.045558	0.31696	0.526987	0.370786
S2 1000	31.6	1.95309	6.05132e-11	1.13905e-10	6.55957e-11	0.1	0.0609597	0.0653336	0.0890298	0.0920212	0.0659658	0.060505	0.0732568	0.00507928	0.0254147	0.00808476	0.00653873	0.0236389	0.023854	0.0279903
S2 1000	31.02	1.77814	1.73835e-09	2.41202e-10	2.71574e-09	0.02	0.00987502	0.0188655	0.0184526	0.0194871	0.0250535	0.0116479	0.0294161	0.001441	0.0145779	0.00318021	0.00242504	0.0212163	0.00557668	0.0297969
S3 1	16.03	1.84129	5.63977e-06	1.65788e-05	5.65393e-06	0.01	0.00385782	0.00460422	0.00818701	0.00874256	0.00563575	0.00347244	0.00428201	0.000306057	0.00326576	0.000698379	0.000591488	0.0045427	0.00133913	0.00388428
S3 1	16.07	1.80421	7.57956e-06	1.30939e-05	6.3508e-06	0.001	0.00026633	0.000308981	0.000811671	0.000894556	0.000653486	0.000171338	0.000795033	4.94873e-05	0.000453902	0.000180561	0.000141751	0.000691973	8.21977e-05	0.000927747
S3 1	16.1	1.8081	7.15598e-06	1.18127e-05	6.08751e-06
S3 1	16.14	1.83772	5.29666e-06	1.08545e-05	5.96186e-06	Sample 3	Relative concentration							SD
S3 1	16.27	1.87459	3.45788e-06	7.73579e-06	3.60259e-06		dCt	E^Ct	(Savrg E)^Ct	(Avrg E)^Ct	LR N0	Sigmo	Exp(0.35)	dCt	E^Ct	(Savrg E)^Ct	(Avrg E)^Ct	LR N0	Sigmo	Exp(0.35)
S3 10	20.06	1.77662	9.711e-07	6.55188e-07	1.13111e-06	1	1	1	1	1	1	1	1	0.0902157	0.364224	0.0772583	0.0769357	0.398252	0.379998	0.283015
S3 10	20.12	1.81615	5.95992e-07	6.40621e-07	6.76786e-07	0.1	0.0650638	0.158346	0.0963331	0.0972791	0.157462	0.0571229	0.196682	0.00489899	0.0559786	0.00466661	0.00624643	0.0614475	0.0160007	0.0685637
S3 10	20.07	1.77767	9.52092e-07	6.84603e-07	1.18049e-06	0.02	0.0107315	0.0255102	0.0205831	0.0209196	0.0302717	0.011756	0.0501422	0.00183115	0.0224945	0.0039451	0.00304412	0.0199338	0.00441075	0.0502219
S3 10	20.1	1.79076	7.98059e-07	6.72509e-07	9.3547e-07	0.01	0.00382586	0.00884288	0.00850968	0.00868077	0.0100201	0.00327639	0.0119496	0.000292189	0.00637502	0.000432763	0.000565378	0.00623727	0.00090841	0.00581378
S3 10	19.97	1.7586	1.2696e-06	7.78782e-07	1.51572e-06	0.001	0.000247463	0.00114937	0.000815638	0.000840225	0.00134485	0.000189826	0.00139525	1.96286e-05	0.0008943	4.65647e-05	5.68355e-05	0.00100758	5.42138e-05	0.000631999
S3 1000	28.1	1.85484	2.80728e-09	2.03453e-09	4.5574e-09
S3 1000	28.01	1.81958	5.17943e-09	2.17781e-09	5.55299e-09	Sample 4	Relative concentration							SD
S3 50	22.59	1.92392	3.54524e-08	1.78434e-07	4.03802e-08		dCt	E^Ct	(Savrg E)^Ct	(Avrg E)^Ct	LR N0	Sigmo	Exp(0.35)	dCt	E^Ct	(Savrg E)^Ct	(Avrg E)^Ct	LR N0	Sigmo	Exp(0.35)
S3 50	22.49	1.75331	3.16449e-07	1.61655e-07	7.19469e-07	1	1	1	1	1	1	1	1	0.158759	0.342768	0.135789	0.13539	0.292716	0.435274	0.213024
S3 50	22.54	1.7772	2.25957e-07	1.52396e-07	3.13085e-07	0.1	0.0532159	0.0904348	0.0813515	0.0819542	0.0874969	0.0470793	0.110296	0.00636331	0.0224496	0.00405246	0.00835717	0.0185868	0.0151471	0.0212445
S3 50	22.64	1.79304	1.73805e-07	1.31243e-07	2.41909e-07	0.02	0.00719894	0.0154192	0.0146992	0.0148828	0.0173955	0.00979505	0.0181222	0.00112301	0.00918111	0.00192589	0.00197991	0.011379	0.00379598	0.0172902
S3 50	23.06	1.79945	1.30147e-07	8.25222e-08	7.19247e-08	0.01	0.00279294	0.00541994	0.00654007	0.00663756	0.00615166	0.00402198	0.00815165	0.000338371	0.00370881	0.000360404	0.000685781	0.0040372	0.00136726	0.00836486
S3 100	24.12	1.81984	5.25777e-08	3.94195e-08	8.0785e-08	0.001	0.000174015	0.000208682	0.000608868	0.000622276	0.000435314	0.000255015	0.000583594	2.43004e-05	0.00033735	6.11704e-05	7.41062e-05	0.000560162	0.000128339	0.000719828
S3 100	24.15	1.81019	5.84371e-08	3.80493e-08	6.26832e-08
S3 100	24.22	1.90628	1.56233e-08	3.74196e-08	3.31005e-08
S3 100	24.2	1.80732	5.8501e-08	3.79475e-08	4.62629e-08
S3 100	24.07	1.76988	1.06744e-07	4.39956e-08	1.07656e-07
S3 1000	28.13	1.78621	8.00776e-09	2.53891e-09	1.09529e-08	Avrg	Ct value		Relative concentration							Average of SD
S3 1000	28.17	1.74477	1.53457e-08	2.37189e-09	9.80716e-09	All samples	Average	SD	dCt	E^Ct	(Savrg E)^Ct	(Avrg E)^Ct	LR N0	Sigmo	Exp(0.35)	dCt	E^Ct	(Savrg E)^Ct	(Avrg E)^Ct	LR N0	Sigmo	Exp(0.35)
S4 1	18.73	1.79906	1.62586e-06	2.65324e-06	1.49399e-06	1	18.422	1.54166	1	1	1	1	1	1	1	0.0957035	0.328804	0.0815906	0.0816157	0.341472	0.365547	0.369125
S4 1	18.92	1.81802	1.19872e-06	1.89505e-06	1.14726e-06	0.1	22.475	1.60945	0.0604132	0.0939599	0.0913578	0.091286	0.0970988	0.0656433	0.112103	0.00533784	0.0383256	0.0058514	0.00689231	0.0420991	0.0198686	0.0474037
S4 1	18.99	1.7769	1.82389e-06	1.73815e-06	1.54342e-06	0.02	25.187	1.68272	0.00929344	0.0205697	0.0185017	0.0184801	0.0244622	0.0121762	0.0311108	0.00128102	0.0144712	0.00258052	0.00217132	0.0172931	0.00389407	0.0301537
S4 1	19.08	1.81287	1.15541e-06	1.47062e-06	1.17221e-06	0.01	26.539	1.59594	0.00364001	0.00624224	0.00834319	0.00830941	0.00737943	0.00344754	0.00782191	0.000355235	0.00449153	0.000684247	0.000692714	0.00535419	0.000995951	0.00643523
S4 1	19.15	1.7707	1.74719e-06	1.19518e-06	1.5737e-06	0.001	30.47	1.58605	0.000239745	0.000565658	0.000822487	0.000816367	0.00100748	0.000633081	0.00138687	3.33025e-05	0.000707465	0.000114145	9.65942e-05	0.00103504	0.000805698	0.00154785
S4 10	23.23	1.79395	1.22605e-07	7.84174e-08	1.42394e-07				SD of Average							% difference between Avrg of SD and SD of Avrg
S4 10	23.18	1.79142	1.31005e-07	7.63178e-08	1.76663e-07				dCt	E^Ct	(Savrg E)^Ct	(Avrg E)^Ct	LR N0	Sigmo	Exp(0.35)	dCt	E^Ct	(Savrg E)^Ct	(Avrg E)^Ct	LR N0	Sigmo	Exp(0.35)
S4 10	23.13	1.79027	1.39067e-07	9.38227e-08	1.66182e-07				0	0	0	0	0	0	0	100	100	100	100	100	100	100
S4 10	23.2	1.78732	1.36498e-07	9.15193e-08	1.48001e-07				0.00509018	0.0447827	0.00784114	0.00659083	0.0411924	0.0222255	0.0594291	4.63962	-16.8479	-34.0044	4.37414	2.15371	-11.8625	-25.3681
S4 10	23.29	1.78609	1.3152e-07	8.13875e-08	1.31179e-07				0.00150542	0.00437818	0.00270357	0.00257739	0.00530665	0.00239525	0.0135729	-17.5179	69.7456	-4.76852	-18.7013	69.3135	38.4898	54.9874
S4 1000	31.31	1.98002	4.84425e-11	2.89583e-10	1.67273e-10				0.000576234	0.00183869	0.00147395	0.00113621	0.00196894	0.00042553	0.00318955	-62.2118	59.0632	-115.412	-64.0229	63.2261	57.274	50.4362
S4 1000	31.45	1.88874	1.94571e-10	3.09418e-10	1.90534e-10				4.49979e-05	0.000422269	0.000181924	0.000132698	0.00055172	0.000856128	0.000986344	-35.1187	40.3124	-59.3796	-37.3766	46.6958	-6.25924	36.2766
S4 50	25.89	1.7476	5.14262e-08	2.38334e-08	6.22499e-08
S4 50	25.98	1.77508	3.29503e-08	1.9016e-08	3.14265e-08	Avrg	Error							Error SD
S4 50	26.11	1.81647	1.64285e-08	1.67754e-08	2.142e-08	All samples	dCt	E^Ct	(Savrg E)^Ct	(Avrg E)^Ct	LR N0	Sigmo	Exp(0.35)	dCt	E^Ct	(Savrg E)^Ct	(Avrg E)^Ct	LR N0	Sigmo	Exp(0.35)
S4 50	26.23	1.8434	1.04336e-08	1.32456e-08	2.20324e-09	0.1	-39.5868	-6.0401	-8.64224	-8.71403	-2.90119	-34.3567	12.103	0.0134839	0.634519	0.067707	0.0790944	1.45109	0.0578304	0.391667
S4 50	26.25	1.79709	2.01159e-08	1.48171e-08	8.298e-09	0.02	-53.5328	2.84854	-7.49144	-7.59927	22.311	-39.1191	55.554	0.00239296	0.508021	0.0344462	0.0285728	0.0775094	0.00995441	0.0542782
S4 100	27.42	1.80939	8.30605e-09	7.00755e-09	5.7038e-09	0.01	-63.5999	-37.5776	-16.5681	-16.9059	-26.2057	-65.5246	-21.7809	0.000558548	0.0119527	0.00412991	0.00409748	0.0204314	0.00151997	0.0295452
S4 100	27.51	1.84811	4.35396e-09	5.86774e-09	2.5589e-09	0.001	-76.0255	-43.4342	-17.7513	-18.3633	0.748131	-36.6919	38.6871	4.38044e-05	0.00162882	0.000643026	0.000526017	0.13835	0.00219584	0.00400096
S4 100	27.38	1.78144	1.30075e-08	6.67796e-09	1.52533e-08
S4 100	27.44	1.76159	1.71862e-08	8.48167e-09	2.96985e-08
S4 100	27.54	1.85982	3.5978e-09	7.97074e-09	3.28118e-09
S4 1000	31.49	1.75734	1.87595e-09	6.02481e-10	2.26177e-09
S4 1000	31.6	1.82694	5.10706e-10	6.24878e-10	6.16138e-10
	Avrg S1	1.78352
	Avrg S2	1.82085
	Avrg S3	1.81048
	Avrg S4	1.80915
	Average E	1.806
